# Supplementary material for: Hidden and apparent twins in uranyl-oxide minerals agrinierite and rameauite: a demonstration of metric and reticular merohedry
Source: J Appl Crystallogr. 2021 Nov 2;54(Pt 6):1656–63. doi: 10.1107/S1600576721009663 (PMC8662962; doi:10.1107/S1600576721009663)
Supplement: Supplementary file 1 [file j-54-01656-sup1.cif]

data_general

_audit_update_record
;
2021-03-18 # Formatted by publCIF
;
#=======================================================================

_audit_creation_method                   'Jana2020 Version : 17/03/2021'


# 1. PROCESSING SUMMARY (IUCr Office Use Only)

_journal_date_recd_electronic      2021-05-17
_journal_date_to_coeditor                ?
_journal_date_from_coeditor              ?
_journal_date_accepted     ?
_journal_date_printers_first             ?
_journal_date_printers_final             ?
_journal_date_proofs_out                 ?
_journal_date_proofs_in                  ?
_journal_coeditor_name                   ?
_journal_coeditor_code      VB5019
_journal_coeditor_notes
?
_journal_techeditor_code      ?
_iucr_compatibility_tag          ACTA95
_journal_paper_category      FA
_journal_techeditor_notes
?
_journal_coden_ASTM                      ?
_journal_name_full                       'Acta Crystallographica Section C'
_journal_year                            ?
_journal_volume                          ?
_journal_issue                           ?
_journal_page_first                      ?
_journal_page_last                       ?
_journal_suppl_publ_number               ?
_journal_suppl_publ_pages                ?


#=======================================================================
data_agrinierite


_atom_sites_solution_primary   direct
#Added by publCIF


_atom_sites_solution_secondary   difmap
#Added by publCIF


_refine_ls_matrix_type   full
#Added by publCIF


#=======================================================================

# 5. CHEMICAL DATA

_chemical_name_systematic
?
_chemical_name_common                    ?
_chemical_formula_moiety                 ?
_chemical_formula_structural             ?
_chemical_formula_analytical             ?
_chemical_formula_iupac                  ?
_chemical_formula_sum                    'Ca0.678 K3.758 U12 O54 Sr1.322'
_chemical_formula_weight                 2005.1
_chemical_melting_point                  ?
_chemical_compound_source                ?
_chemical_absolute_configuration         ?

#=======================================================================

# 6. CRYSTAL DATA

_symmetry_cell_setting                   monoclinic
_symmetry_space_group_name_H-M           'C 1 m 1'
_symmetry_space_group_name_Hall          'C -2y'
_symmetry_Int_Tables_number              8

loop_
 _space_group_symop_id
 _space_group_symop_operation_xyz
 1   x,y,z
 2   x,-y,z
 3   x+1/2,y+1/2,z
 4   x+1/2,-y+1/2,z

_cell_length_a                           14.069(3)
_cell_length_b                           14.220(3)
_cell_length_c                           13.967(3)
_cell_angle_alpha                        90
_cell_angle_beta                         120.24(3)
_cell_angle_gamma                        90
_cell_volume                             2414.2(12)

loop_
 _twin_individual_id
 _twin_individual_mass_fraction_refined
 _twin_individual_twin_matrix_11
 _twin_individual_twin_matrix_12
 _twin_individual_twin_matrix_13
 _twin_individual_twin_matrix_21
 _twin_individual_twin_matrix_22
 _twin_individual_twin_matrix_23
 _twin_individual_twin_matrix_31
 _twin_individual_twin_matrix_32
 _twin_individual_twin_matrix_33
1 0.45(2)
1 0 0
0 1 0
0 0 1
2 0.067(13)
-1 0 1
0 1 0
0 0 1
3 0.455(13)
1 0 -1
0 1 0
0 0 -1
4 0.033(13)
-1 0 0
0 1 0
0 0 -1

_cell_formula_units_Z                    2

_cell_measurement_reflns_used            14868
_cell_measurement_theta_min              4.06
_cell_measurement_theta_max              31
_cell_measurement_temperature            295.7(9)
_cell_special_details
?

_exptl_crystal_density_diffrn            5.5167
_exptl_crystal_density_meas              ?
_exptl_crystal_density_method            ?
_exptl_crystal_F_000                     3343

_exptl_absorpt_coefficient_mu            42.053
_exptl_crystal_description               tabular
_exptl_crystal_size_max                  0.122
_exptl_crystal_size_mid                  0.072
_exptl_crystal_size_min                  0.020
_exptl_crystal_size_rad                  ?
_exptl_crystal_colour                    orange
_exptl_absorpt_correction_type           multi-scan
_exptl_absorpt_process_details
;
CrysAlisPro 1.171.39.46 (Rigaku Oxford Diffraction, 2018)
Empirical absorption correction using spherical harmonics,
 implemented in SCALE3 ABSPACK scaling algorithm.
;
_exptl_absorpt_correction_T_min          0.198
_exptl_absorpt_correction_T_max          1
loop_
 _exptl_crystal_face_index_h
 _exptl_crystal_face_index_k
 _exptl_crystal_face_index_l
 _exptl_crystal_face_perp_dist
 ? ? ? ?

#=======================================================================

# 7. EXPERIMENTAL DATA

_exptl_special_details                   ?

_diffrn_ambient_temperature              295.7
_diffrn_source                           'micro-focus sealed X-ray tube'
_diffrn_source_power                     ?
_diffrn_source_voltage                   ?
_diffrn_source_current                   ?
_diffrn_radiation_type                   'Mo K\a'
_diffrn_radiation_source                 'X-ray tube'
_diffrn_radiation_wavelength             0.71073
_diffrn_radiation_monochromator          'mirror'
_diffrn_measurement_device               'four-circle diffractometer'
_diffrn_measurement_device_type          'SuperNova, Dual, Cu at home/near, AtlasS2'
_diffrn_detector                         'CCD plate'
_diffrn_detector_area_resol_mean         10.4054
_diffrn_measurement_method               '\w scans'
_diffrn_measurement_specimen_support     ?

_diffrn_reflns_number                    24870
_diffrn_reflns_theta_min                 3.25
_diffrn_reflns_theta_max                 31.2
_diffrn_reflns_theta_full                30.16
_diffrn_measured_fraction_theta_max      0.93
_diffrn_measured_fraction_theta_full     0.98
_diffrn_reflns_av_R_equivalents          0.0448
_diffrn_reflns_av_unetI/netI             0.0339
_diffrn_reflns_limit_h_min               -19
_diffrn_reflns_limit_h_max               20
_diffrn_reflns_limit_k_min               -20
_diffrn_reflns_limit_k_max               20
_diffrn_reflns_limit_l_min               -19
_diffrn_reflns_limit_l_max               19
_diffrn_reflns_reduction_process         ?

_diffrn_standards_number                 ?
_diffrn_standards_interval_count         ?
_diffrn_standards_interval_time          ?
_diffrn_standards_decay_%                ?
loop_
_diffrn_standard_refln_index_h
_diffrn_standard_refln_index_k
_diffrn_standard_refln_index_l
  ? ? ?

_diffrn_radiation_probe                  x-ray

#=======================================================================

# 8. REFINEMENT DATA

_refine_special_details
?

_reflns_number_total                     7186
_reflns_number_gt                        6545
_reflns_threshold_expression             'I>3\s(I)'

_refine_ls_structure_factor_coef         Fsqd
_refine_ls_R_factor_gt                   0.0354
_refine_ls_wR_factor_gt                  0.0931
_refine_ls_R_factor_all                  0.0389
_refine_ls_wR_factor_ref                 0.0980
_refine_ls_goodness_of_fit_ref           1.0772
_refine_ls_goodness_of_fit_gt            1.0722
_refine_ls_restrained_S_gt               ?
_refine_ls_restrained_S_all              ?
_refine_ls_number_reflns                 7186
_refine_ls_number_parameters             206
_refine_ls_number_restraints             0
_refine_ls_number_constraints            17
_refine_ls_weighting_scheme              sigma
_refine_ls_weighting_details             'w=1/(\s^2^(I)+0.003363I^2^)'
_refine_ls_hydrogen_treatment            ?
_refine_ls_shift/su_max                  0.0492
_refine_ls_shift/su_mean                 0.0102
_refine_diff_density_max                 4.58
_refine_diff_density_min                 -4.24
_refine_ls_extinction_method             'none'
_refine_ls_extinction_coef               ?
_refine_ls_extinction_expression         ?
_refine_ls_abs_structure_details
;  3414 of Friedel pairs used in the refinement
;
_refine_ls_abs_structure_Flack           0.055(13)
_refine_ls_abs_structure_Rogers          ?

loop_
 _atom_type_symbol
 _atom_type_scat_dispersion_real
 _atom_type_scat_dispersion_imag
 _atom_type_scat_source
 Ca   0.2262  0.3064
 'International Tables Vol C tables 4.2.6.8 and 6.1.1.1'
 K    0.2009  0.2494
 'International Tables Vol C tables 4.2.6.8 and 6.1.1.1'
 O    0.0106  0.0060
 'International Tables Vol C tables 4.2.6.8 and 6.1.1.1'
 Sr  -1.5307  3.2498
 'International Tables Vol C tables 4.2.6.8 and 6.1.1.1'
 U   -9.6767  9.6646
 'International Tables Vol C tables 4.2.6.8 and 6.1.1.1'

_computing_data_collection
 'CrysAlisPro 1.171.39.46 (Rigaku OD, 2018)'
_computing_cell_refinement
 'CrysAlisPro 1.171.39.46 (Rigaku OD, 2018)'
_computing_data_reduction
 'CrysAlisPro 1.171.39.46 (Rigaku OD, 2018)'
_computing_structure_solution            ?
_computing_structure_refinement          ?
_computing_molecular_graphics            ?
_computing_publication_material          ?

loop_
 _restr_distance_atom_site_label_1
 _restr_distance_site_symmetry_1
 _restr_distance_atom_site_label_2
 _restr_distance_site_symmetry_2
 _restr_distance_target
 _restr_distance_target_weight_param
U4 . O4 . 1.79 0.01

loop_
 _restr_angle_atom_site_label_1
 _restr_angle_site_symmetry_1
 _restr_angle_atom_site_label_2
 _restr_angle_site_symmetry_2
 _restr_angle_atom_site_label_3
 _restr_angle_site_symmetry_3
 _restr_angle_target
 _restr_angle_target_weight_param
 ? ? ? ? ? ? ? ?

loop_
 _restr_torsion_atom_site_label_1
 _restr_torsion_site_symmetry_1
 _restr_torsion_atom_site_label_2
 _restr_torsion_site_symmetry_2
 _restr_torsion_atom_site_label_3
 _restr_torsion_site_symmetry_3
 _restr_torsion_atom_site_label_4
 _restr_torsion_site_symmetry_4
 _restr_torsion_angle_target
 _restr_torsion_weight_param
 ? ? ? ? ? ? ? ? ? ?

loop_
 _restr_equal_distance_atom_site_label_1
 _restr_equal_distance_site_symmetry_1
 _restr_equal_distance_atom_site_label_2
 _restr_equal_distance_site_symmetry_2
 _restr_equal_distance_class_class_id
 _restr_equal_distance_class_target_weight_param
 ? ? ? ? ? ?

loop_
 _restr_equal_angle_atom_site_label_1
 _restr_equal_angle_site_symmetry_1
 _restr_equal_angle_atom_site_label_2
 _restr_equal_angle_site_symmetry_2
 _restr_equal_angle_atom_site_label_3
 _restr_equal_angle_site_symmetry_3
 _restr_equal_angle_class_class_id
 _restr_equal_angle_class_target_weight_param
 ? ? ? ? ? ? ? ?

loop_
 _restr_equal_torsion_atom_site_label_1
 _restr_equal_torsion_site_symmetry_1
 _restr_equal_torsion_atom_site_label_2
 _restr_equal_torsion_site_symmetry_2
 _restr_equal_torsion_atom_site_label_3
 _restr_equal_torsion_site_symmetry_3
 _restr_equal_torsion_atom_site_label_4
 _restr_equal_torsion_site_symmetry_4
 _restr_equal_torsion_class_class_id
 _restr_equal_torsion_class_target_weight_param
 ? ? ? ? ? ? ? ? ? ?


#=======================================================================

# 9. ATOMIC COORDINATES AND DISPLACEMENT PARAMETERS

loop_
 _atom_site_label
 _atom_site_type_symbol
 _atom_site_fract_x
 _atom_site_fract_y
 _atom_site_fract_z
 _atom_site_adp_type
 _atom_site_U_iso_or_equiv
 _atom_site_site_symmetry_multiplicity
 _atom_site_occupancy
 _atom_site_calc_flag
 _atom_site_refinement_flags
 _atom_site_disorder_assembly
 _atom_site_disorder_group
  U1 U 0.371711 0.759536 0.616595 Uani 0.0129(5) 4 1 d . . .
  U2 U 0.1928(3) 0.73988(5) 0.25716(7) Uani 0.0131(6) 4 1 d . . .
  U3 U 0.49507(17) 0.7501(2) 0.4369(2) Uani 0.0132(5) 4 1 d . . .
  U4 U 0.37008(12) 0.27269(11) 0.11730(11) Uani 0.0122(5) 4 1 d . . .
  U5 U 0.48845(17) 0.23312(3) 0.9369(2) Uani 0.0124(4) 4 1 d . . .
  U6 U 0.6896(2) 0.77272(13) 0.75662(13) Uani 0.0156(6) 4 1 d . . .
  Sr1 Sr 0.3431(4) 0 0.2494(5) Uani 0.028(2) 2 0.89(3) d . . .
  Sr1' Ca 0.3431(4) 0 0.2494(5) Uani 0.028(2) 2 0.11(3) d . . .
  Sr2 Sr 0.5324(5) 0.5 0.6242(5) Uani 0.013(2) 2 0.43(3) d . . .
  Sr2' Ca 0.5324(5) 0.5 0.6242(5) Uani 0.013(2) 2 0.57(3) d . . .
  K1 K 0.2984(7) 0 0.9361(14) Uani 0.033(4) 2 1 d . . .
  K2 K 0.5259(7) 1 0.5946(7) Uiso 0.023(2) 2 0.76(2) d . . .
  K3 K 0.3674(6) 0.5 0.2524(7) Uiso 0.0318(18) 2 1 d . . .
  K4 K 0.8533(10) 0 0.9345(11) Uani 0.076(6) 2 1 d . . .
  O1 O 0.8224(19) 0.7678(7) 0.937(3) Uiso 0.027(2) 4 1 d . . .
  O2 O 0.4620(15) 0.1083(7) 0.935(3) Uiso 0.0238(19) 4 1 d . . .
  O3 O 0.3304(12) 0.7403(13) 0.4431(18) Uiso 0.017(3) 4 1 d . . .
  O4 O 0.3569(13) 0.1534(12) 0.1235(13) Uiso 0.021(4) 4 1 d . . .
  O5 O 0.5224(17) 0.631(2) 0.4820(17) Uiso 0.026(6) 4 1 d . . .
  O6 O 0.4730(17) 0.875(2) 0.3874(16) Uiso 0.021(5) 4 1 d . . .
  O7 O 0.3965(11) 0.3964(11) 0.1223(12) Uiso 0.014(3) 4 1 d . . .
  O8 O 0.4087(15) 0.6352(17) 0.6341(14) Uiso 0.011(4) 4 1 d . . .
  O9 O 0.0252(12) 0.7539(12) 0.1116(12) Uiso 0.014(3) 4 1 d . . .
  O10 O 0.8480(12) 0.7338(11) 0.7641(11) Uiso 0.012(3) 4 1 d . . .
  O11 O 0.1689(14) 0.6167(15) 0.2818(14) Uiso 0.025(4) 4 1 d . . .
  O12 O 0.3426(15) 0.8801(15) 0.5998(14) Uiso 0.024(4) 4 1 d . . .
  O13 O 0.6892(14) 0.7804(12) 0.5586(14) Uiso 0.015(4) 4 1 d . . .
  O14 O 0.053(2) 0.6939(18) 0.8100(19) Uiso 0.022(6) 4 1 d . . .
  O15 O 0.210(2) 0.862(2) 0.2340(18) Uiso 0.030(6) 4 1 d . . .
  O16 O 0.3597(11) 0.6927(10) 0.2751(10) Uiso 0.013(3) 4 1 d . . .
  O17 O 0.6544(11) 0.6446(12) 0.7537(12) Uiso 0.016(3) 4 1 d . . .
  O18 O 0.5188(16) 0.3568(7) 0.935(3) Uiso 0.0229(19) 4 1 d . . .
  O19 O 0.5684(14) 0.7034(13) 0.3192(14) Uiso 0.020(4) 4 1 d . . .
  O20 O 0.1810(16) 0.7015(15) 0.0650(16) Uiso 0.011(5) 4 1 d . . .
  O21 O 0.7125(14) 0.8993(14) 0.7710(13) Uiso 0.029(5) 4 1 d . . .
  O22 O 0.5240(10) 0.7855(9) 0.6074(10) Uiso 0.006(2) 4 1 d . . .
  O23 O 0.3292(18) 0.5 0.4734(19) Uiso 0.036(6) 2 1 d . . .
  O24 O 0.671(2) 1 0.541(2) Uiso 0.054(8) 2 1 d . . .
  O25 O 0.5839(19) 0.5 0.3128(19) Uiso 0.037(6) 2 1 d . . .
  O26 O 0.185(2) 0 0.059(2) Uiso 0.029(7) 2 1 d . . .
  O27 O 0.5427(19) 0.5 0.8131(19) Uiso 0.026(6) 2 1 d . . .
  O28 O 0.675(2) 0 1.055(2) Uiso 0.062(8) 2 1 d . . .
  O29 O 0.482(2) 0 0.179(2) Uiso 0.051(7) 2 1 d . . .
  O30 O 0.503(2) 0 0.774(2) Uiso 0.051(7) 2 1 d . . .
  O31 O 0.8303(18) 0.5 0.4306(17) Uiso 0.024(4) 2 1 d . . .
  O32 O 0.7210(18) 0.5 0.6618(19) Uiso 0.034(6) 2 1 d . . .

loop_
 _atom_site_aniso_label
 _atom_site_aniso_type_symbol
 _atom_site_aniso_U_11
 _atom_site_aniso_U_22
 _atom_site_aniso_U_33
 _atom_site_aniso_U_12
 _atom_site_aniso_U_13
 _atom_site_aniso_U_23
 U1 U 0.0082(6) 0.0195(9) 0.0082(6) 0.0007(8) 0.0021(5) 0.0012(7)
 U2 U 0.0049(6) 0.0151(9) 0.0157(7) -0.0008(8) 0.0026(5) 0.0002(7)
 U3 U 0.0080(7) 0.0196(2) 0.0078(2) 0.0010(9) 0.0010(7) -0.0002(2)
 U4 U 0.0114(6) 0.0115(7) 0.0089(6) -0.0006(7) 0.0017(5) 0.0003(8)
 U5 U 0.0099(7) 0.0160(2) 0.0082(2) 0.0000(5) 0.0023(7) 0.0004(10)
 U6 U 0.0029(6) 0.0216(9) 0.0185(7) 0.0002(6) 0.0026(5) -0.0022(9)
 Sr1 Sr 0.022(2) 0.021(4) 0.027(2) 0 0.0031(19) 0
 Sr1' Ca 0.022(2) 0.021(4) 0.027(2) 0 0.0031(19) 0
 Sr2 Sr 0.011(2) 0.010(4) 0.011(2) 0 0.0009(18) 0
 Sr2' Ca 0.011(2) 0.010(4) 0.011(2) 0 0.0009(18) 0
 K1 K 0.022(5) 0.030(3) 0.051(3) 0 0.021(5) 0
 K4 K 0.157(11) 0.023(3) 0.0028(17) 0 0.007(8) 0

loop_
 _jana_atom_site_ADP_C_label
 _jana_atom_site_ADP_C_type_symbol
 _jana_atom_site_ADP_C_111
 _jana_atom_site_ADP_C_112
 _jana_atom_site_ADP_C_113
 _jana_atom_site_ADP_C_122
 _jana_atom_site_ADP_C_123
 _jana_atom_site_ADP_C_133
 _jana_atom_site_ADP_C_222
 _jana_atom_site_ADP_C_223
 _jana_atom_site_ADP_C_233
 _jana_atom_site_ADP_C_333
 ? ? ? ? ? ? ? ? ? ? ? ?

loop_
 _jana_atom_site_ADP_D_label
 _jana_atom_site_ADP_D_type_symbol
 _jana_atom_site_ADP_D_1111
 _jana_atom_site_ADP_D_1112
 _jana_atom_site_ADP_D_1113
 _jana_atom_site_ADP_D_1122
 _jana_atom_site_ADP_D_1123
 _jana_atom_site_ADP_D_1133
 _jana_atom_site_ADP_D_1222
 _jana_atom_site_ADP_D_1223
 _jana_atom_site_ADP_D_1233
 _jana_atom_site_ADP_D_1333
 _jana_atom_site_ADP_D_2222
 _jana_atom_site_ADP_D_2223
 _jana_atom_site_ADP_D_2233
 _jana_atom_site_ADP_D_2333
 _jana_atom_site_ADP_D_3333
 ? ? ? ? ? ? ? ? ? ? ? ? ? ? ? ? ?

loop_
 _jana_atom_site_ADP_E_label
 _jana_atom_site_ADP_E_type_symbol
 _jana_atom_site_ADP_E_11111
 _jana_atom_site_ADP_E_11112
 _jana_atom_site_ADP_E_11113
 _jana_atom_site_ADP_E_11122
 _jana_atom_site_ADP_E_11123
 _jana_atom_site_ADP_E_11133
 _jana_atom_site_ADP_E_11222
 _jana_atom_site_ADP_E_11223
 _jana_atom_site_ADP_E_11233
 _jana_atom_site_ADP_E_11333
 _jana_atom_site_ADP_E_12222
 _jana_atom_site_ADP_E_12223
 _jana_atom_site_ADP_E_12233
 _jana_atom_site_ADP_E_12333
 _jana_atom_site_ADP_E_13333
 _jana_atom_site_ADP_E_22222
 _jana_atom_site_ADP_E_22223
 _jana_atom_site_ADP_E_22233
 _jana_atom_site_ADP_E_22333
 _jana_atom_site_ADP_E_23333
 _jana_atom_site_ADP_E_33333
 ? ? ? ? ? ? ? ? ? ? ? ? ? ? ? ? ? ? ? ? ? ? ?

loop_
 _jana_atom_site_ADP_F_label
 _jana_atom_site_ADP_F_type_symbol
 _jana_atom_site_ADP_F_111111
 _jana_atom_site_ADP_F_111112
 _jana_atom_site_ADP_F_111113
 _jana_atom_site_ADP_F_111122
 _jana_atom_site_ADP_F_111123
 _jana_atom_site_ADP_F_111133
 _jana_atom_site_ADP_F_111222
 _jana_atom_site_ADP_F_111223
 _jana_atom_site_ADP_F_111233
 _jana_atom_site_ADP_F_111333
 _jana_atom_site_ADP_F_112222
 _jana_atom_site_ADP_F_112223
 _jana_atom_site_ADP_F_112233
 _jana_atom_site_ADP_F_112333
 _jana_atom_site_ADP_F_113333
 _jana_atom_site_ADP_F_122222
 _jana_atom_site_ADP_F_122223
 _jana_atom_site_ADP_F_122233
 _jana_atom_site_ADP_F_122333
 _jana_atom_site_ADP_F_123333
 _jana_atom_site_ADP_F_133333
 _jana_atom_site_ADP_F_222222
 _jana_atom_site_ADP_F_222223
 _jana_atom_site_ADP_F_222233
 _jana_atom_site_ADP_F_222333
 _jana_atom_site_ADP_F_223333
 _jana_atom_site_ADP_F_233333
 _jana_atom_site_ADP_F_333333
 ? ? ? ? ? ? ? ? ? ? ? ? ? ? ? ? ? ? ? ? ? ? ? ? ? ? ? ? ? ?


#=======================================================================

# 10. MOLECULAR GEOMETRY


loop_
 _geom_bond_atom_site_label_1
 _geom_bond_atom_site_label_2
 _geom_bond_site_symmetry_1
 _geom_bond_site_symmetry_2
 _geom_bond_distance
 _geom_bond_publ_flag
  U1 U3 . . 3.704(4) ?
  U1 U5 . 2_565 3.914(4) ?
  U1 U6 . . 3.880(4) ?
  U1 U6 . 4_465 3.955(3) ?
  U1 O3 . . 2.21(3) ?
  U1 O5 . . 3.92(3) ?
  U1 O8 . . 1.83(3) ?
  U1 O10 . 4_465 2.247(16) ?
  U1 O12 . . 1.748(15) ?
  U1 O13 . 4_465 2.343(14) ?
  U1 O14 . 4_565 2.70(2) ?
  U1 O17 . . 3.799(13) ?
  U1 O22 . . 2.244(16) ?
  U1 O30 . 1_565 3.981(10) ?
  U2 U3 . . 3.696(5) ?
  U2 U4 . 3_455 3.964(5) ?
  U2 U4 . 2_565 3.870(4) ?
  U2 U5 . 3_454 3.916(4) ?
  U2 O3 . . 2.33(2) ?
  U2 O4 . 2_565 3.930(17) ?
  U2 O6 . . 3.91(3) ?
  U2 O9 . . 2.214(11) ?
  U2 O11 . . 1.845(15) ?
  U2 O15 . . 1.80(3) ?
  U2 O16 . . 2.335(16) ?
  U2 O19 . 4_465 2.453(17) ?
  U2 O20 . . 2.66(3) ?
  U3 U4 . 2_565 3.901(4) ?
  U3 U6 . . 3.902(4) ?
  U3 O3 . . 2.37(2) ?
  U3 O5 . . 1.78(3) ?
  U3 O6 . . 1.88(3) ?
  U3 O8 . . 3.88(2) ?
  U3 O13 . . 2.418(12) ?
  U3 O15 . . 3.90(2) ?
  U3 O16 . . 2.249(11) ?
  U3 O19 . . 2.432(17) ?
  U3 O22 . . 2.256(15) ?
  U4 U5 . 1_554 3.696(4) ?
  U4 K3 . . 3.753(6) ?
  U4 O1 . 3_444 2.26(4) ?
  U4 O4 . . 1.720(14) ?
  U4 O6 . 2_565 3.90(3) ?
  U4 O7 . . 1.785(14) ?
  U4 O9 . 3_545 2.233(16) ?
  U4 O15 . 2_565 3.89(3) ?
  U4 O16 . 2_565 2.329(16) ?
  U4 O19 . 2_565 2.812(10) ?
  U4 O20 . 2_565 2.41(3) ?
  U5 U6 . 3_445 3.697(4) ?
  U5 O1 . 3_445 2.39(3) ?
  U5 O2 . . 1.811(11) ?
  U5 O9 . 3_546 2.251(15) ?
  U5 O10 . 3_445 2.220(11) ?
  U5 O14 . 3_545 2.43(3) ?
  U5 O18 . . 1.814(13) ?
  U5 O20 . 3_546 2.42(2) ?
  U6 K2 . . 3.953(5) ?
  U6 O1 . . 2.26(3) ?
  U6 O5 . . 3.90(2) ?
  U6 O8 . . 3.943(18) ?
  U6 O10 . . 2.247(16) ?
  U6 O13 . . 2.758(16) ?
  U6 O14 . 4_565 2.43(3) ?
  U6 O17 . . 1.879(14) ?
  U6 O21 . . 1.819(14) ?
  U6 O22 . . 2.219(10) ?
  Sr1 Sr1' . . 0 ?
  Sr1 O4 . . 2.861(16) ?
  Sr1 O4 . 2_555 2.861(16) ?
  Sr1 O6 . 1_545 2.58(2) ?
  Sr1 O6 . 2_565 2.58(2) ?
  Sr1 O15 . 1_545 2.65(3) ?
  Sr1 O15 . 2_565 2.65(3) ?
  Sr1 O26 . . 2.46(2) ?
  Sr1 O29 . . 2.59(3) ?
  Sr1 O31 . 3_445 2.63(3) ?
  Sr1' O4 . . 2.861(16) ?
  Sr1' O4 . 2_555 2.861(16) ?
  Sr1' O6 . 1_545 2.58(2) ?
  Sr1' O6 . 2_565 2.58(2) ?
  Sr1' O15 . 1_545 2.65(3) ?
  Sr1' O15 . 2_565 2.65(3) ?
  Sr1' O26 . . 2.46(2) ?
  Sr1' O29 . . 2.59(3) ?
  Sr1' O31 . 3_445 2.63(3) ?
  Sr2 Sr2' . . 0 ?
  Sr2 O5 . . 2.67(3) ?
  Sr2 O5 . 2_565 2.67(3) ?
  Sr2 O8 . . 2.64(2) ?
  Sr2 O8 . 2_565 2.64(2) ?
  Sr2 O17 . . 2.710(13) ?
  Sr2 O17 . 2_565 2.710(13) ?
  Sr2 O23 . . 2.56(2) ?
  Sr2 O27 . . 2.57(3) ?
  Sr2 O32 . . 2.43(3) ?
  Sr2' O5 . . 2.67(3) ?
  Sr2' O5 . 2_565 2.67(3) ?
  Sr2' O8 . . 2.64(2) ?
  Sr2' O8 . 2_565 2.64(2) ?
  Sr2' O17 . . 2.710(13) ?
  Sr2' O17 . 2_565 2.710(13) ?
  Sr2' O23 . . 2.56(2) ?
  Sr2' O27 . . 2.57(3) ?
  Sr2' O32 . . 2.43(3) ?
  K1 O1 . 3_445 3.822(11) ?
  K1 O1 . 4_455 3.822(11) ?
  K1 O2 . . 2.78(2) ?
  K1 O2 . 2_555 2.78(2) ?
  K1 O4 . 1_556 3.182(17) ?
  K1 O4 . 2_556 3.182(17) ?
  K1 O17 . 3_445 3.105(14) ?
  K1 O17 . 4_455 3.105(14) ?
  K1 O26 . 1_556 2.87(4) ?
  K1 O27 . 3_445 3.11(3) ?
  K1 O29 . 1_556 3.06(2) ?
  K1 O32 . 3_445 3.41(3) ?
  K2 O6 . . 3.15(3) ?
  K2 O6 . 2_575 3.15(3) ?
  K2 O12 . . 3.12(3) ?
  K2 O12 . 2_575 3.12(3) ?
  K2 O14 . 3_555 3.96(3) ?
  K2 O14 . 4_565 3.96(3) ?
  K2 O21 . . 2.921(13) ?
  K2 O21 . 2_575 2.921(13) ?
  K2 O22 . . 3.056(13) ?
  K2 O22 . 2_575 3.056(13) ?
  K2 O24 . . 2.50(4) ?
  K2 O30 . 1_565 2.68(3) ?
  K2 O31 . 3_455 2.54(2) ?
  K3 O5 . . 3.39(2) ?
  K3 O5 . 2_565 3.39(2) ?
  K3 O7 . . 2.531(18) ?
  K3 O7 . 2_565 2.531(18) ?
  K3 O11 . . 3.449(18) ?
  K3 O11 . 2_565 3.449(18) ?
  K3 O16 . . 2.771(14) ?
  K3 O16 . 2_565 2.771(14) ?
  K3 O19 . . 3.810(15) ?
  K3 O19 . 2_565 3.810(15) ?
  K3 O20 . . 3.87(3) ?
  K3 O20 . 2_565 3.87(3) ?
  K3 O23 . . 3.39(3) ?
  K3 O25 . . 2.72(3) ?
  K3 O28 . 3_454 2.72(2) ?
  K4 O1 . 1_545 3.334(11) ?
  K4 O1 . 2_565 3.334(11) ?
  K4 O7 . 3_546 2.801(19) ?
  K4 O7 . 4_556 2.801(19) ?
  K4 O18 . 3_545 3.09(3) ?
  K4 O18 . 4_555 3.09(3) ?
  K4 O21 . 1_545 2.571(14) ?
  K4 O21 . 2_565 2.571(14) ?
  K4 O27 . 3_545 3.81(4) ?
  K4 O28 . . 3.66(4) ?
  O1 O2 . 3_555 3.01(3) ?
  O1 O4 . 3_556 2.90(4) ?
  O1 O7 . 3_556 2.89(3) ?
  O1 O9 . 1_656 2.67(3) ?
  O1 O10 . . 2.66(5) ?
  O1 O14 . 4_565 3.32(4) ?
  O1 O17 . . 3.01(3) ?
  O1 O18 . 3_555 3.06(5) ?
  O1 O20 . 4_566 3.30(6) ?
  O1 O21 . . 2.76(3) ?
  O2 O2 . 2_555 3.080(14) ?
  O2 O4 . 1_556 3.67(4) ?
  O2 O9 . 3_546 3.00(3) ?
  O2 O10 . 3_445 2.76(3) ?
  O2 O14 . 3_545 2.90(5) ?
  O2 O17 . 3_445 3.796(17) ?
  O2 O18 . . 3.624(17) ?
  O2 O20 . 3_546 2.98(3) ?
  O2 O28 . . 3.02(2) ?
  O2 O29 . 1_556 3.62(5) ?
  O2 O30 . . 3.01(5) ?
  O2 O32 . 3_445 3.92(3) ?
  O3 O5 . . 2.92(3) ?
  O3 O6 . . 3.15(4) ?
  O3 O8 . . 2.76(3) ?
  O3 O11 . . 2.849(19) ?
  O3 O12 . . 2.90(3) ?
  O3 O13 . 4_465 3.14(3) ?
  O3 O15 . . 3.07(3) ?
  O3 O16 . . 2.67(3) ?
  O3 O19 . 4_465 3.289(18) ?
  O3 O22 . . 2.611(17) ?
  O3 O23 . . 3.439(15) ?
  O3 O31 . 3_455 3.701(14) ?
  O4 O6 . 2_565 3.21(3) ?
  O4 O7 . . 3.50(2) ?
  O4 O9 . 3_545 2.84(2) ?
  O4 O11 . 3_545 3.827(17) ?
  O4 O15 . 2_565 3.14(4) ?
  O4 O16 . 2_565 3.03(2) ?
  O4 O19 . 2_565 3.504(17) ?
  O4 O20 . 2_565 3.01(3) ?
  O4 O26 . . 3.03(2) ?
  O4 O29 . . 2.66(2) ?
  O5 O5 . 2_565 3.73(4) ?
  O5 O6 . . 3.65(4) ?
  O5 O8 . . 3.23(4) ?
  O5 O12 . 4_565 3.95(4) ?
  O5 O13 . . 2.94(3) ?
  O5 O16 . . 2.77(2) ?
  O5 O17 . . 3.29(3) ?
  O5 O19 . . 2.85(4) ?
  O5 O22 . . 2.80(3) ?
  O5 O23 . . 3.24(4) ?
  O5 O25 . . 3.45(4) ?
  O5 O32 . . 3.25(3) ?
  O6 O6 . 2_575 3.56(4) ?
  O6 O11 . 4_565 3.72(4) ?
  O6 O13 . . 3.08(3) ?
  O6 O15 . . 3.21(3) ?
  O6 O16 . . 3.03(3) ?
  O6 O19 . . 3.15(3) ?
  O6 O22 . . 3.06(3) ?
  O6 O24 . . 3.08(3) ?
  O6 O29 . 1_565 3.46(4) ?
  O6 O31 . 3_455 2.97(4) ?
  O7 O7 . 2_565 2.96(2) ?
  O7 O9 . 3_545 2.77(2) ?
  O7 O15 . 3_545 3.90(3) ?
  O7 O16 . 2_565 2.74(2) ?
  O7 O18 . 1_554 3.83(5) ?
  O7 O19 . 2_565 2.950(16) ?
  O7 O20 . 2_565 3.04(3) ?
  O7 O25 . . 3.03(2) ?
  O7 O28 . 3_454 3.13(3) ?
  O8 O8 . 2_565 3.84(4) ?
  O8 O10 . 4_465 3.01(3) ?
  O8 O12 . . 3.58(3) ?
  O8 O13 . 4_465 2.98(2) ?
  O8 O14 . 4_565 3.32(3) ?
  O8 O17 . . 2.982(18) ?
  O8 O18 . 2_565 3.68(4) ?
  O8 O22 . . 2.82(3) ?
  O8 O23 . . 2.73(3) ?
  O8 O24 . 3_445 3.49(3) ?
  O8 O27 . . 2.96(3) ?
  O9 O11 . . 2.948(17) ?
  O9 O15 . . 2.75(3) ?
  O9 O18 . 3_454 2.84(4) ?
  O9 O19 . 4_465 2.71(2) ?
  O9 O20 . . 2.70(4) ?
  O9 O29 . 3_455 3.855(19) ?
  O10 O12 . 4_565 2.78(2) ?
  O10 O13 . . 2.679(15) ?
  O10 O14 . 1_655 2.68(3) ?
  O10 O17 . . 2.95(2) ?
  O10 O18 . 3_555 2.96(2) ?
  O10 O21 . . 3.05(2) ?
  O10 O30 . 3_555 3.94(2) ?
  O10 O32 . . 3.706(16) ?
  O11 O11 . 2_565 3.33(2) ?
  O11 O15 . . 3.65(3) ?
  O11 O16 . . 2.94(2) ?
  O11 O19 . 4_465 3.09(2) ?
  O11 O20 . . 3.34(4) ?
  O11 O23 . . 2.98(2) ?
  O11 O24 . 3_445 3.97(3) ?
  O11 O28 . 3_454 3.62(3) ?
  O11 O29 . 3_455 2.82(2) ?
  O12 O12 . 2_575 3.41(2) ?
  O12 O13 . 4_465 2.99(3) ?
  O12 O14 . 4_565 3.12(3) ?
  O12 O22 . . 2.84(3) ?
  O12 O30 . 1_565 2.89(2) ?
  O12 O31 . 3_455 2.84(3) ?
  O12 O32 . 3_455 2.85(4) ?
  O13 O17 . . 3.56(2) ?
  O13 O19 . . 3.096(18) ?
  O13 O21 . . 3.28(2) ?
  O13 O22 . . 2.72(2) ?
  O13 O24 . . 3.139(14) ?
  O14 O17 . 4_465 3.00(3) ?
  O14 O18 . 3_455 3.08(4) ?
  O14 O20 . 1_556 3.08(3) ?
  O14 O21 . 4_465 2.89(4) ?
  O14 O22 . 4_465 2.67(3) ?
  O14 O30 . 3_455 2.83(3) ?
  O15 O15 . 2_575 3.92(4) ?
  O15 O16 . . 3.06(3) ?
  O15 O18 . 3_454 3.66(4) ?
  O15 O19 . 4_465 2.94(4) ?
  O15 O20 . . 3.16(4) ?
  O15 O25 . 3_455 3.19(4) ?
  O15 O26 . 1_565 3.01(4) ?
  O15 O31 . 3_455 3.10(3) ?
  O16 O19 . . 2.67(2) ?
  O16 O20 . . 2.74(2) ?
  O16 O28 . 3_454 3.962(19) ?
  O17 O18 . 2_565 3.85(5) ?
  O17 O21 . . 3.69(2) ?
  O17 O22 . . 2.788(17) ?
  O17 O27 . . 2.94(3) ?
  O17 O32 . . 2.83(3) ?
  O18 O20 . 3_546 3.04(3) ?
  O18 O21 . 3_445 3.77(3) ?
  O18 O26 . 3_556 2.92(2) ?
  O18 O27 . . 2.78(4) ?
  O19 O25 . . 2.900(15) ?
  O20 O28 . 3_454 2.86(3) ?
  O21 O21 . 2_575 2.87(2) ?
  O21 O22 . . 2.964(16) ?
  O21 O24 . . 3.29(3) ?
  O21 O30 . 1_565 3.30(3) ?
  O22 O30 . 1_565 3.94(2) ?
  O23 O24 . 3_445 2.82(5) ?
  O25 O31 . . 2.99(4) ?
  O26 O27 . 3_444 2.98(3) ?
  O26 O29 . . 3.64(4) ?
  O28 O29 . 1_556 3.89(5) ?
  O28 O30 . . 3.42(3) ?
  O30 O32 . 3_445 3.46(4) ?

loop_
 _geom_angle_atom_site_label_1
 _geom_angle_atom_site_label_2
 _geom_angle_atom_site_label_3
 _geom_angle_site_symmetry_1
 _geom_angle_site_symmetry_2
 _geom_angle_site_symmetry_3
 _geom_angle
 _geom_angle_publ_flag
  U3 U1 U5 . . 2_565 134.86(6) ?
  U3 U1 U6 . . . 61.87(5) ?
  U3 U1 U6 . . 4_465 166.44(5) ?
  U3 U1 O3 . . . 37.5(4) ?
  U3 U1 O5 . . . 26.8(4) ?
  U3 U1 O8 . . . 81.6(5) ?
  U3 U1 O10 . . 4_465 163.5(3) ?
  U3 U1 O12 . . . 95.8(8) ?
  U3 U1 O13 . . 4_465 124.5(4) ?
  U3 U1 O14 . . 4_565 99.1(7) ?
  U3 U1 O17 . . . 66.4(2) ?
  U3 U1 O22 . . . 34.7(3) ?
  U3 U1 O30 . . 1_565 99.2(5) ?
  U5 U1 U6 2_565 . . 73.09(6) ?
  U5 U1 U6 2_565 . 4_465 56.04(6) ?
  U5 U1 O3 2_565 . . 170.3(4) ?
  U5 U1 O5 2_565 . . 122.9(3) ?
  U5 U1 O8 2_565 . . 86.9(4) ?
  U5 U1 O10 2_565 . 4_465 28.6(3) ?
  U5 U1 O12 2_565 . . 93.5(5) ?
  U5 U1 O13 2_565 . 4_465 98.9(4) ?
  U5 U1 O14 2_565 . 4_565 37.8(7) ?
  U5 U1 O17 2_565 . . 72.8(2) ?
  U5 U1 O22 2_565 . . 101.6(3) ?
  U5 U1 O30 2_565 . 1_565 62.3(4) ?
  U6 U1 U6 . . 4_465 128.74(4) ?
  U6 U1 O3 . . . 99.3(4) ?
  U6 U1 O5 . . . 60.0(3) ?
  U6 U1 O8 . . . 78.4(4) ?
  U6 U1 O10 . . 4_465 101.6(3) ?
  U6 U1 O12 . . . 98.6(8) ?
  U6 U1 O13 . . 4_465 166.3(3) ?
  U6 U1 O14 . . 4_565 38.4(7) ?
  U6 U1 O17 . . . 28.3(2) ?
  U6 U1 O22 . . . 29.4(3) ?
  U6 U1 O30 . . 1_565 65.4(4) ?
  U6 U1 O3 4_465 . . 130.4(4) ?
  U6 U1 O5 4_465 . . 145.5(4) ?
  U6 U1 O8 4_465 . . 92.1(5) ?
  U6 U1 O10 4_465 . 4_465 28.3(3) ?
  U6 U1 O12 4_465 . . 90.9(9) ?
  U6 U1 O13 4_465 . 4_465 43.1(4) ?
  U6 U1 O14 4_465 . 4_565 93.1(7) ?
  U6 U1 O17 4_465 . . 118.2(2) ?
  U6 U1 O22 4_465 . . 157.6(3) ?
  U6 U1 O30 4_465 . 1_565 93.6(5) ?
  O3 U1 O5 . . . 47.4(5) ?
  O3 U1 O8 . . . 85.6(6) ?
  O3 U1 O10 . . 4_465 158.7(5) ?
  O3 U1 O12 . . . 93.5(6) ?
  O3 U1 O13 . . 4_465 87.4(5) ?
  O3 U1 O14 . . 4_565 136.4(8) ?
  O3 U1 O17 . . . 97.6(4) ?
  O3 U1 O22 . . . 71.9(5) ?
  O3 U1 O30 . . 1_565 120.5(6) ?
  O5 U1 O8 . . . 54.8(7) ?
  O5 U1 O10 . . 4_465 145.5(5) ?
  O5 U1 O12 . . . 122.5(10) ?
  O5 U1 O13 . . 4_465 119.2(5) ?
  O5 U1 O14 . . 4_565 97.4(8) ?
  O5 U1 O17 . . . 50.4(4) ?
  O5 U1 O22 . . . 44.4(5) ?
  O5 U1 O30 . . 1_565 117.0(6) ?
  O8 U1 O10 . . 4_465 94.8(6) ?
  O8 U1 O12 . . . 176.7(11) ?
  O8 U1 O13 . . 4_465 90.3(6) ?
  O8 U1 O14 . . 4_565 92.3(7) ?
  O8 U1 O17 . . . 50.2(5) ?
  O8 U1 O22 . . . 87.1(6) ?
  O8 U1 O30 . . 1_565 137.4(4) ?
  O10 U1 O12 4_465 . . 87.2(8) ?
  O10 U1 O13 4_465 . 4_465 71.4(5) ?
  O10 U1 O14 4_465 . 4_565 64.8(8) ?
  O10 U1 O17 4_465 . . 98.9(4) ?
  O10 U1 O22 4_465 . . 129.4(4) ?
  O10 U1 O30 4_465 . 1_565 72.6(6) ?
  O12 U1 O13 . . 4_465 92.8(9) ?
  O12 U1 O14 . . 4_565 86.1(8) ?
  O12 U1 O17 . . . 126.9(8) ?
  O12 U1 O22 . . . 89.7(10) ?
  O12 U1 O30 . . 1_565 40.9(6) ?
  O13 U1 O14 4_465 . 4_565 136.2(8) ?
  O13 U1 O17 4_465 . . 139.3(4) ?
  O13 U1 O22 4_465 . . 159.2(5) ?
  O13 U1 O30 4_465 . 1_565 121.3(6) ?
  O14 U1 O17 4_565 . . 51.6(7) ?
  O14 U1 O22 4_565 . . 64.6(8) ?
  O14 U1 O30 4_565 . 1_565 45.2(6) ?
  O17 U1 O22 . . . 46.7(4) ?
  O17 U1 O30 . . 1_565 90.7(4) ?
  O22 U1 O30 . . 1_565 72.6(6) ?
  U3 U2 U4 . . 3_455 166.12(8) ?
  U3 U2 U4 . . 2_565 62.02(9) ?
  U3 U2 U5 . . 3_454 135.14(13) ?
  U3 U2 O3 . . . 38.6(6) ?
  U3 U2 O4 . . 2_565 63.68(17) ?
  U3 U2 O6 . . . 28.4(4) ?
  U3 U2 O9 . . . 161.8(5) ?
  U3 U2 O11 . . . 99.5(4) ?
  U3 U2 O15 . . . 82.6(7) ?
  U3 U2 O16 . . . 35.5(3) ?
  U3 U2 O19 . . 4_465 122.1(2) ?
  U3 U2 O20 . . . 99.2(6) ?
  U4 U2 U4 3_455 . 2_565 128.76(4) ?
  U4 U2 U5 3_455 . 3_454 55.94(7) ?
  U4 U2 O3 3_455 . . 130.6(6) ?
  U4 U2 O4 3_455 . 2_565 121.44(16) ?
  U4 U2 O6 3_455 . . 143.8(4) ?
  U4 U2 O9 3_455 . . 27.1(4) ?
  U4 U2 O11 3_455 . . 86.1(4) ?
  U4 U2 O15 3_455 . . 91.3(8) ?
  U4 U2 O16 3_455 . . 158.2(3) ?
  U4 U2 O19 3_455 . 4_465 44.7(2) ?
  U4 U2 O20 3_455 . . 93.0(5) ?
  U4 U2 U5 2_565 . 3_454 73.23(7) ?
  U4 U2 O3 2_565 . . 100.3(6) ?
  U4 U2 O4 2_565 . 2_565 25.5(2) ?
  U4 U2 O6 2_565 . . 60.1(5) ?
  U4 U2 O9 2_565 . . 101.7(4) ?
  U4 U2 O11 2_565 . . 106.0(5) ?
  U4 U2 O15 2_565 . . 77.0(11) ?
  U4 U2 O16 2_565 . . 33.9(3) ?
  U4 U2 O19 2_565 . 4_465 161.9(3) ?
  U4 U2 O20 2_565 . . 37.9(6) ?
  U5 U2 O3 3_454 . . 173.5(6) ?
  U5 U2 O4 3_454 . 2_565 74.78(16) ?
  U5 U2 O6 3_454 . . 122.0(4) ?
  U5 U2 O9 3_454 . . 29.0(4) ?
  U5 U2 O11 3_454 . . 95.3(3) ?
  U5 U2 O15 3_454 . . 84.6(7) ?
  U5 U2 O16 3_454 . . 103.6(3) ?
  U5 U2 O19 3_454 . 4_465 99.6(3) ?
  U5 U2 O20 3_454 . . 37.5(5) ?
  O3 U2 O4 . . 2_565 99.9(6) ?
  O3 U2 O6 . . . 53.6(7) ?
  O3 U2 O9 . . . 157.5(8) ?
  O3 U2 O11 . . . 85.3(5) ?
  O3 U2 O15 . . . 95.1(8) ?
  O3 U2 O16 . . . 69.9(7) ?
  O3 U2 O19 . . 4_465 86.9(6) ?
  O3 U2 O20 . . . 136.1(8) ?
  O4 U2 O6 2_565 . . 48.2(5) ?
  O4 U2 O9 2_565 . . 98.1(5) ?
  O4 U2 O11 2_565 . . 131.4(6) ?
  O4 U2 O15 2_565 . . 51.6(11) ?
  O4 U2 O16 2_565 . . 50.2(4) ?
  O4 U2 O19 2_565 . 4_465 137.2(4) ?
  O4 U2 O20 2_565 . . 49.9(6) ?
  O6 U2 O9 . . . 137.8(5) ?
  O6 U2 O11 . . . 127.9(5) ?
  O6 U2 O15 . . . 54.3(8) ?
  O6 U2 O16 . . . 50.6(6) ?
  O6 U2 O19 . . 4_465 114.0(6) ?
  O6 U2 O20 . . . 96.1(8) ?
  O9 U2 O11 . . . 92.7(5) ?
  O9 U2 O15 . . . 85.8(7) ?
  O9 U2 O16 . . . 132.5(5) ?
  O9 U2 O19 . . 4_465 70.7(5) ?
  O9 U2 O20 . . . 66.4(7) ?
  O11 U2 O15 . . . 176.9(12) ?
  O11 U2 O16 . . . 88.7(6) ?
  O11 U2 O19 . . 4_465 91.0(6) ?
  O11 U2 O20 . . . 93.9(8) ?
  O15 U2 O16 . . . 94.3(10) ?
  O15 U2 O19 . . 4_465 85.9(11) ?
  O15 U2 O20 . . . 88.0(12) ?
  O16 U2 O19 . . 4_465 156.7(4) ?
  O16 U2 O20 . . . 66.2(6) ?
  O19 U2 O20 4_465 . . 137.0(6) ?
  U1 U3 U2 . . . 71.94(8) ?
  U1 U3 U4 . . 2_565 133.10(8) ?
  U1 U3 U6 . . . 61.28(7) ?
  U1 U3 O3 . . . 34.5(6) ?
  U1 U3 O5 . . . 83.3(11) ?
  U1 U3 O6 . . . 99.8(10) ?
  U1 U3 O8 . . . 27.8(4) ?
  U1 U3 O13 . . . 105.3(4) ?
  U1 U3 O15 . . . 79.4(5) ?
  U1 U3 O16 . . . 104.3(4) ?
  U1 U3 O19 . . . 166.0(4) ?
  U1 U3 O22 . . . 34.5(4) ?
  U2 U3 U4 . . 2_565 61.18(7) ?
  U2 U3 U6 . . . 133.20(12) ?
  U2 U3 O3 . . . 37.7(6) ?
  U2 U3 O5 . . . 99.8(8) ?
  U2 U3 O6 . . . 82.3(7) ?
  U2 U3 O8 . . . 78.57(17) ?
  U2 U3 O13 . . . 171.8(4) ?
  U2 U3 O15 . . . 27.3(4) ?
  U2 U3 O16 . . . 37.1(4) ?
  U2 U3 O19 . . . 105.2(3) ?
  U2 U3 O22 . . . 105.0(4) ?
  U4 U3 U6 2_565 . . 165.61(11) ?
  U4 U3 O3 2_565 . . 98.7(6) ?
  U4 U3 O5 2_565 . . 102.6(9) ?
  U4 U3 O6 2_565 . . 76.0(8) ?
  U4 U3 O8 2_565 . . 130.9(2) ?
  U4 U3 O13 2_565 . . 121.3(4) ?
  U4 U3 O15 2_565 . . 59.8(5) ?
  U4 U3 O16 2_565 . . 32.2(4) ?
  U4 U3 O19 2_565 . . 45.8(2) ?
  U4 U3 O22 2_565 . . 164.1(3) ?
  U6 U3 O3 . . . 95.7(6) ?
  U6 U3 O5 . . . 76.8(7) ?
  U6 U3 O6 . . . 103.7(7) ?
  U6 U3 O8 . . . 60.8(2) ?
  U6 U3 O13 . . . 44.5(4) ?
  U6 U3 O15 . . . 132.1(5) ?
  U6 U3 O16 . . . 158.6(4) ?
  U6 U3 O19 . . . 120.4(3) ?
  U6 U3 O22 . . . 29.1(3) ?
  O3 U3 O5 . . . 88.1(11) ?
  O3 U3 O6 . . . 95.1(10) ?
  O3 U3 O8 . . . 44.6(6) ?
  O3 U3 O13 . . . 139.7(7) ?
  O3 U3 O15 . . . 51.9(7) ?
  O3 U3 O16 . . . 70.5(7) ?
  O3 U3 O19 . . . 139.7(6) ?
  O3 U3 O22 . . . 68.7(7) ?
  O5 U3 O6 . . . 176.7(15) ?
  O5 U3 O8 . . . 55.6(12) ?
  O5 U3 O13 . . . 87.4(8) ?
  O5 U3 O15 . . . 127.1(9) ?
  O5 U3 O16 . . . 86.2(8) ?
  O5 U3 O19 . . . 83.7(11) ?
  O5 U3 O22 . . . 86.9(10) ?
  O6 U3 O8 . . . 127.6(11) ?
  O6 U3 O13 . . . 90.7(8) ?
  O6 U3 O15 . . . 55.0(8) ?
  O6 U3 O16 . . . 94.0(7) ?
  O6 U3 O19 . . . 93.3(11) ?
  O6 U3 O22 . . . 95.1(10) ?
  O8 U3 O13 . . . 102.6(4) ?
  O8 U3 O15 . . . 96.5(5) ?
  O8 U3 O16 . . . 98.8(5) ?
  O8 U3 O19 . . . 138.8(5) ?
  O8 U3 O22 . . . 45.8(5) ?
  O13 U3 O15 . . . 145.4(5) ?
  O13 U3 O16 . . . 148.8(6) ?
  O13 U3 O19 . . . 79.4(5) ?
  O13 U3 O22 . . . 71.2(5) ?
  O15 U3 O16 . . . 51.5(5) ?
  O15 U3 O19 . . . 104.5(5) ?
  O15 U3 O22 . . . 104.4(6) ?
  O16 U3 O19 . . . 69.6(5) ?
  O16 U3 O22 . . . 138.8(6) ?
  O19 U3 O22 . . . 149.4(4) ?
  U2 U4 U2 3_545 . 2_565 127.97(6) ?
  U2 U4 U3 3_545 . 2_565 71.45(7) ?
  U2 U4 U5 3_545 . 1_554 61.37(6) ?
  U2 U4 K3 3_545 . . 98.78(12) ?
  U2 U4 O1 3_545 . 3_444 99.9(7) ?
  U2 U4 O4 3_545 . . 89.1(4) ?
  U2 U4 O6 3_545 . 2_565 71.6(4) ?
  U2 U4 O7 3_545 . . 86.3(4) ?
  U2 U4 O9 3_545 . 3_545 26.8(3) ?
  U2 U4 O15 3_545 . 2_565 119.8(3) ?
  U2 U4 O16 3_545 . 2_565 99.1(3) ?
  U2 U4 O19 3_545 . 2_565 37.8(3) ?
  U2 U4 O20 3_545 . 2_565 169.9(7) ?
  U2 U4 U3 2_565 . 2_565 56.79(6) ?
  U2 U4 U5 2_565 . 1_554 164.38(5) ?
  U2 U4 K3 2_565 . . 67.28(15) ?
  U2 U4 O1 2_565 . 3_444 130.9(7) ?
  U2 U4 O4 2_565 . . 79.2(6) ?
  U2 U4 O6 2_565 . 2_565 60.5(5) ?
  U2 U4 O7 2_565 . . 101.4(6) ?
  U2 U4 O9 2_565 . 3_545 154.0(3) ?
  U2 U4 O15 2_565 . 2_565 26.9(4) ?
  U2 U4 O16 2_565 . 2_565 34.0(3) ?
  U2 U4 O19 2_565 . 2_565 93.7(4) ?
  U2 U4 O20 2_565 . 2_565 42.7(7) ?
  U3 U4 U5 2_565 . 1_554 132.00(7) ?
  U3 U4 K3 2_565 . . 66.99(13) ?
  U3 U4 O1 2_565 . 3_444 169.7(6) ?
  U3 U4 O4 2_565 . . 81.6(4) ?
  U3 U4 O6 2_565 . 2_565 27.8(4) ?
  U3 U4 O7 2_565 . . 94.2(4) ?
  U3 U4 O9 2_565 . 3_545 98.2(3) ?
  U3 U4 O15 2_565 . 2_565 60.1(3) ?
  U3 U4 O16 2_565 . 2_565 30.9(3) ?
  U3 U4 O19 2_565 . 2_565 38.3(3) ?
  U3 U4 O20 2_565 . 2_565 98.8(7) ?
  U5 U4 K3 1_554 . . 126.59(16) ?
  U5 U4 O1 1_554 . 3_444 38.7(7) ?
  U5 U4 O4 1_554 . . 89.1(6) ?
  U5 U4 O6 1_554 . 2_565 120.1(5) ?
  U5 U4 O7 1_554 . . 91.2(6) ?
  U5 U4 O9 1_554 . 3_545 34.6(3) ?
  U5 U4 O15 1_554 . 2_565 140.0(4) ?
  U5 U4 O16 1_554 . 2_565 160.0(3) ?
  U5 U4 O19 1_554 . 2_565 98.2(4) ?
  U5 U4 O20 1_554 . 2_565 128.7(7) ?
  K3 U4 O1 . . 3_444 121.0(3) ?
  K3 U4 O4 . . . 142.8(6) ?
  K3 U4 O6 . . 2_565 94.1(4) ?
  K3 U4 O7 . . . 35.8(6) ?
  K3 U4 O9 . . 3_545 112.1(4) ?
  K3 U4 O15 . . 2_565 93.4(5) ?
  K3 U4 O16 . . 2_565 47.4(4) ?
  K3 U4 O19 . . 2_565 69.3(3) ?
  K3 U4 O20 . . 2_565 74.3(7) ?
  O1 U4 O4 3_444 . . 92.9(5) ?
  O1 U4 O6 3_444 . 2_565 144.9(5) ?
  O1 U4 O7 3_444 . . 90.7(5) ?
  O1 U4 O9 3_444 . 3_545 73.1(8) ?
  O1 U4 O15 3_444 . 2_565 122.8(7) ?
  O1 U4 O16 3_444 . 2_565 159.3(7) ?
  O1 U4 O19 3_444 . 2_565 135.3(8) ?
  O1 U4 O20 3_444 . 2_565 90.1(10) ?
  O4 U4 O6 . . 2_565 54.0(6) ?
  O4 U4 O7 . . . 174.6(5) ?
  O4 U4 O9 . . 3_545 91.0(6) ?
  O4 U4 O15 . . 2_565 52.3(7) ?
  O4 U4 O16 . . 2_565 95.5(6) ?
  O4 U4 O19 . . 2_565 98.4(4) ?
  O4 U4 O20 . . 2_565 92.2(8) ?
  O6 U4 O7 2_565 . . 121.6(6) ?
  O6 U4 O9 2_565 . 3_545 94.2(6) ?
  O6 U4 O15 2_565 . 2_565 48.8(5) ?
  O6 U4 O16 2_565 . 2_565 50.9(6) ?
  O6 U4 O19 2_565 . 2_565 53.1(5) ?
  O6 U4 O20 2_565 . 2_565 101.1(8) ?
  O7 U4 O9 . . 3_545 86.2(6) ?
  O7 U4 O15 . . 2_565 128.3(7) ?
  O7 U4 O16 . . 2_565 82.4(6) ?
  O7 U4 O19 . . 2_565 76.2(4) ?
  O7 U4 O20 . . 2_565 91.9(8) ?
  O9 U4 O15 3_545 . 2_565 137.5(5) ?
  O9 U4 O16 3_545 . 2_565 125.6(4) ?
  O9 U4 O19 3_545 . 2_565 63.7(5) ?
  O9 U4 O20 3_545 . 2_565 163.0(7) ?
  O15 U4 O16 2_565 . 2_565 51.8(5) ?
  O15 U4 O19 2_565 . 2_565 97.5(5) ?
  O15 U4 O20 2_565 . 2_565 54.4(8) ?
  O16 U4 O19 2_565 . 2_565 61.8(5) ?
  O16 U4 O20 2_565 . 2_565 70.7(7) ?
  O19 U4 O20 2_565 . 2_565 132.1(7) ?
  U1 U5 U2 2_565 . 3_546 161.62(11) ?
  U1 U5 U4 2_565 . 1_556 134.54(7) ?
  U1 U5 U6 2_565 . 3_445 62.54(6) ?
  U1 U5 O1 2_565 . 3_445 98.5(9) ?
  U1 U5 O2 2_565 . . 92.6(12) ?
  U1 U5 O9 2_565 . 3_546 166.7(4) ?
  U1 U5 O10 2_565 . 3_445 29.0(4) ?
  U1 U5 O14 2_565 . 3_545 42.9(5) ?
  U1 U5 O18 2_565 . . 85.6(12) ?
  U1 U5 O20 2_565 . 3_546 121.2(8) ?
  U2 U5 U4 3_546 . 1_556 62.70(8) ?
  U2 U5 U6 3_546 . 3_445 134.70(12) ?
  U2 U5 O1 3_546 . 3_445 98.6(9) ?
  U2 U5 O2 3_546 . . 93.9(10) ?
  U2 U5 O9 3_546 . 3_546 28.5(3) ?
  U2 U5 O10 3_546 . 3_445 169.0(5) ?
  U2 U5 O14 3_546 . 3_545 120.6(5) ?
  U2 U5 O18 3_546 . . 87.1(10) ?
  U2 U5 O20 3_546 . 3_546 41.9(8) ?
  U4 U5 U6 1_556 . 3_445 72.13(7) ?
  U4 U5 O1 1_556 . 3_445 36.1(9) ?
  U4 U5 O2 1_556 . . 90.0(13) ?
  U4 U5 O9 1_556 . 3_546 34.3(3) ?
  U4 U5 O10 1_556 . 3_445 106.3(5) ?
  U4 U5 O14 1_556 . 3_545 174.2(6) ?
  U4 U5 O18 1_556 . . 93.1(14) ?
  U4 U5 O20 1_556 . 3_546 104.2(8) ?
  U6 U5 O1 3_445 . 3_445 36.1(9) ?
  U6 U5 O2 3_445 . . 89.1(4) ?
  U6 U5 O9 3_445 . 3_546 106.2(4) ?
  U6 U5 O10 3_445 . 3_445 34.4(4) ?
  U6 U5 O14 3_445 . 3_545 104.6(5) ?
  U6 U5 O18 3_445 . . 92.3(7) ?
  U6 U5 O20 3_445 . 3_546 175.6(8) ?
  O1 U5 O2 3_445 . . 90.5(8) ?
  O1 U5 O9 3_445 . 3_546 70.2(9) ?
  O1 U5 O10 3_445 . 3_445 70.4(10) ?
  O1 U5 O14 3_445 . 3_545 140.6(10) ?
  O1 U5 O18 3_445 . . 92.3(11) ?
  O1 U5 O20 3_445 . 3_546 140.3(12) ?
  O2 U5 O9 . . 3_546 94.5(14) ?
  O2 U5 O10 . . 3_445 85.8(9) ?
  O2 U5 O14 . . 3_545 85.1(15) ?
  O2 U5 O18 . . . 176.9(18) ?
  O2 U5 O20 . . 3_546 88.3(8) ?
  O9 U5 O10 3_546 . 3_445 140.6(6) ?
  O9 U5 O14 3_546 . 3_545 149.1(6) ?
  O9 U5 O18 3_546 . . 87.8(14) ?
  O9 U5 O20 3_546 . 3_546 70.3(8) ?
  O10 U5 O14 3_445 . 3_545 70.3(7) ?
  O10 U5 O18 3_445 . . 93.8(10) ?
  O10 U5 O20 3_445 . 3_546 148.9(9) ?
  O14 U5 O18 3_545 . . 91.9(16) ?
  O14 U5 O20 3_545 . 3_546 78.8(9) ?
  O18 U5 O20 . . 3_546 90.5(10) ?
  U1 U6 U1 . . 4_565 127.92(4) ?
  U1 U6 U3 . . . 56.85(6) ?
  U1 U6 U5 . . 3_555 164.30(7) ?
  U1 U6 K2 . . . 63.86(13) ?
  U1 U6 O1 . . . 130.9(10) ?
  U1 U6 O5 . . . 60.5(5) ?
  U1 U6 O8 . . . 27.0(4) ?
  U1 U6 O10 . . . 151.2(3) ?
  U1 U6 O13 . . . 94.3(3) ?
  U1 U6 O14 . . 4_565 43.6(5) ?
  U1 U6 O17 . . . 73.5(4) ?
  U1 U6 O21 . . . 101.6(4) ?
  U1 U6 O22 . . . 29.8(4) ?
  U1 U6 U3 4_565 . . 71.35(7) ?
  U1 U6 U5 4_565 . 3_555 61.42(7) ?
  U1 U6 K2 4_565 . . 98.49(18) ?
  U1 U6 O1 4_565 . . 99.9(10) ?
  U1 U6 O5 4_565 . . 71.1(5) ?
  U1 U6 O8 4_565 . . 118.9(3) ?
  U1 U6 O10 4_565 . . 28.3(3) ?
  U1 U6 O13 4_565 . . 35.5(3) ?
  U1 U6 O14 4_565 . 4_565 169.3(5) ?
  U1 U6 O17 4_565 . . 96.4(5) ?
  U1 U6 O21 4_565 . . 92.5(5) ?
  U1 U6 O22 4_565 . . 100.3(4) ?
  U3 U6 U5 . . 3_555 131.96(10) ?
  U3 U6 K2 . . . 62.71(12) ?
  U3 U6 O1 . . . 169.7(8) ?
  U3 U6 O5 . . . 26.4(4) ?
  U3 U6 O8 . . . 59.4(2) ?
  U3 U6 O10 . . . 98.1(3) ?
  U3 U6 O13 . . . 37.9(3) ?
  U3 U6 O14 . . 4_565 99.2(5) ?
  U3 U6 O17 . . . 82.6(4) ?
  U3 U6 O21 . . . 101.0(4) ?
  U3 U6 O22 . . . 29.6(4) ?
  U5 U6 K2 3_555 . . 130.49(13) ?
  U5 U6 O1 3_555 . . 38.6(10) ?
  U5 U6 O5 3_555 . . 120.5(4) ?
  U5 U6 O8 3_555 . . 140.1(4) ?
  U5 U6 O10 3_555 . . 33.9(3) ?
  U5 U6 O13 3_555 . . 96.7(3) ?
  U5 U6 O14 3_555 . 4_565 128.6(5) ?
  U5 U6 O17 3_555 . . 93.8(4) ?
  U5 U6 O21 3_555 . . 89.7(4) ?
  U5 U6 O22 3_555 . . 161.5(5) ?
  K2 U6 O1 . . . 125.4(3) ?
  K2 U6 O5 . . . 88.3(4) ?
  K2 U6 O8 . . . 89.4(4) ?
  K2 U6 O10 . . . 120.3(4) ?
  K2 U6 O13 . . . 71.9(3) ?
  K2 U6 O14 . . 4_565 72.2(7) ?
  K2 U6 O17 . . . 134.9(3) ?
  K2 U6 O21 . . . 43.7(3) ?
  K2 U6 O22 . . . 50.3(3) ?
  O1 U6 O5 . . . 146.3(5) ?
  O1 U6 O8 . . . 123.5(9) ?
  O1 U6 O10 . . . 72.5(10) ?
  O1 U6 O13 . . . 134.7(11) ?
  O1 U6 O14 . . 4_565 89.9(11) ?
  O1 U6 O17 . . . 93.1(5) ?
  O1 U6 O21 . . . 84.6(4) ?
  O1 U6 O22 . . . 159.8(11) ?
  O5 U6 O8 . . . 48.6(6) ?
  O5 U6 O10 . . . 90.8(6) ?
  O5 U6 O13 . . . 48.7(6) ?
  O5 U6 O14 . . 4_565 102.8(7) ?
  O5 U6 O17 . . . 57.2(6) ?
  O5 U6 O21 . . . 127.2(6) ?
  O5 U6 O22 . . . 44.6(5) ?
  O8 U6 O10 . . . 130.6(5) ?
  O8 U6 O13 . . . 95.0(3) ?
  O8 U6 O14 . . 4_565 57.1(7) ?
  O8 U6 O17 . . . 46.6(5) ?
  O8 U6 O21 . . . 128.6(6) ?
  O8 U6 O22 . . . 44.3(5) ?
  O10 U6 O13 . . . 63.8(4) ?
  O10 U6 O14 . . 4_565 162.2(6) ?
  O10 U6 O17 . . . 90.7(6) ?
  O10 U6 O21 . . . 96.7(6) ?
  O10 U6 O22 . . . 127.6(5) ?
  O13 U6 O14 . . 4_565 134.0(6) ?
  O13 U6 O17 . . . 98.7(6) ?
  O13 U6 O21 . . . 89.0(6) ?
  O13 U6 O22 . . . 65.3(5) ?
  O14 U6 O17 4_565 . . 87.1(8) ?
  O14 U6 O21 4_565 . . 84.3(9) ?
  O14 U6 O22 4_565 . . 69.9(7) ?
  O17 U6 O21 . . . 171.1(8) ?
  O17 U6 O22 . . . 85.3(5) ?
  O21 U6 O22 . . . 93.9(5) ?
  Sr1' Sr1 O4 . . . 0 ?
  Sr1' Sr1 O4 . . 2_555 0 ?
  Sr1' Sr1 O6 . . 1_545 0 ?
  Sr1' Sr1 O6 . . 2_565 0 ?
  Sr1' Sr1 O15 . . 1_545 0 ?
  Sr1' Sr1 O15 . . 2_565 0 ?
  Sr1' Sr1 O26 . . . 0 ?
  Sr1' Sr1 O29 . . . 0 ?
  Sr1' Sr1 O31 . . 3_445 0 ?
  O4 Sr1 O4 . . 2_555 99.0(5) ?
  O4 Sr1 O6 . . 1_545 137.6(8) ?
  O4 Sr1 O6 . . 2_565 72.0(7) ?
  O4 Sr1 O15 . . 1_545 141.1(5) ?
  O4 Sr1 O15 . . 2_565 69.5(8) ?
  O4 Sr1 O26 . . . 69.0(5) ?
  O4 Sr1 O29 . . . 58.1(4) ?
  O4 Sr1 O31 . . 3_445 130.5(3) ?
  O4 Sr1 O6 2_555 . 1_545 72.0(7) ?
  O4 Sr1 O6 2_555 . 2_565 137.6(8) ?
  O4 Sr1 O15 2_555 . 1_545 69.5(8) ?
  O4 Sr1 O15 2_555 . 2_565 141.1(5) ?
  O4 Sr1 O26 2_555 . . 69.0(5) ?
  O4 Sr1 O29 2_555 . . 58.1(4) ?
  O4 Sr1 O31 2_555 . 3_445 130.5(3) ?
  O6 Sr1 O6 1_545 . 2_565 87.1(8) ?
  O6 Sr1 O15 1_545 . 1_545 75.9(8) ?
  O6 Sr1 O15 1_545 . 2_565 141.1(10) ?
  O6 Sr1 O26 1_545 . . 136.1(6) ?
  O6 Sr1 O29 1_545 . . 84.0(8) ?
  O6 Sr1 O31 1_545 . 3_445 69.5(8) ?
  O6 Sr1 O15 2_565 . 1_545 141.1(10) ?
  O6 Sr1 O15 2_565 . 2_565 75.9(8) ?
  O6 Sr1 O26 2_565 . . 136.1(6) ?
  O6 Sr1 O29 2_565 . . 84.0(8) ?
  O6 Sr1 O31 2_565 . 3_445 69.5(8) ?
  O15 Sr1 O15 1_545 . 2_565 95.8(9) ?
  O15 Sr1 O26 1_545 . . 72.2(7) ?
  O15 Sr1 O29 1_545 . . 127.4(7) ?
  O15 Sr1 O31 1_545 . 3_445 71.8(7) ?
  O15 Sr1 O26 2_565 . . 72.2(7) ?
  O15 Sr1 O29 2_565 . . 127.4(7) ?
  O15 Sr1 O31 2_565 . 3_445 71.8(7) ?
  O26 Sr1 O29 . . . 91.9(9) ?
  O26 Sr1 O31 . . 3_445 125.2(10) ?
  O29 Sr1 O31 . . 3_445 142.8(7) ?
  Sr1 Sr1' O4 . . . 0 ?
  Sr1 Sr1' O4 . . 2_555 0 ?
  Sr1 Sr1' O6 . . 1_545 0 ?
  Sr1 Sr1' O6 . . 2_565 0 ?
  Sr1 Sr1' O15 . . 1_545 0 ?
  Sr1 Sr1' O15 . . 2_565 0 ?
  Sr1 Sr1' O26 . . . 0 ?
  Sr1 Sr1' O29 . . . 0 ?
  Sr1 Sr1' O31 . . 3_445 0 ?
  O4 Sr1' O4 . . 2_555 99.0(5) ?
  O4 Sr1' O6 . . 1_545 137.6(8) ?
  O4 Sr1' O6 . . 2_565 72.0(7) ?
  O4 Sr1' O15 . . 1_545 141.1(5) ?
  O4 Sr1' O15 . . 2_565 69.5(8) ?
  O4 Sr1' O26 . . . 69.0(5) ?
  O4 Sr1' O29 . . . 58.1(4) ?
  O4 Sr1' O31 . . 3_445 130.5(3) ?
  O4 Sr1' O6 2_555 . 1_545 72.0(7) ?
  O4 Sr1' O6 2_555 . 2_565 137.6(8) ?
  O4 Sr1' O15 2_555 . 1_545 69.5(8) ?
  O4 Sr1' O15 2_555 . 2_565 141.1(5) ?
  O4 Sr1' O26 2_555 . . 69.0(5) ?
  O4 Sr1' O29 2_555 . . 58.1(4) ?
  O4 Sr1' O31 2_555 . 3_445 130.5(3) ?
  O6 Sr1' O6 1_545 . 2_565 87.1(8) ?
  O6 Sr1' O15 1_545 . 1_545 75.9(8) ?
  O6 Sr1' O15 1_545 . 2_565 141.1(10) ?
  O6 Sr1' O26 1_545 . . 136.1(6) ?
  O6 Sr1' O29 1_545 . . 84.0(8) ?
  O6 Sr1' O31 1_545 . 3_445 69.5(8) ?
  O6 Sr1' O15 2_565 . 1_545 141.1(10) ?
  O6 Sr1' O15 2_565 . 2_565 75.9(8) ?
  O6 Sr1' O26 2_565 . . 136.1(6) ?
  O6 Sr1' O29 2_565 . . 84.0(8) ?
  O6 Sr1' O31 2_565 . 3_445 69.5(8) ?
  O15 Sr1' O15 1_545 . 2_565 95.8(9) ?
  O15 Sr1' O26 1_545 . . 72.2(7) ?
  O15 Sr1' O29 1_545 . . 127.4(7) ?
  O15 Sr1' O31 1_545 . 3_445 71.8(7) ?
  O15 Sr1' O26 2_565 . . 72.2(7) ?
  O15 Sr1' O29 2_565 . . 127.4(7) ?
  O15 Sr1' O31 2_565 . 3_445 71.8(7) ?
  O26 Sr1' O29 . . . 91.9(9) ?
  O26 Sr1' O31 . . 3_445 125.2(10) ?
  O29 Sr1' O31 . . 3_445 142.8(7) ?
  Sr2' Sr2 O5 . . . 0 ?
  Sr2' Sr2 O5 . . 2_565 0 ?
  Sr2' Sr2 O8 . . . 0 ?
  Sr2' Sr2 O8 . . 2_565 0 ?
  Sr2' Sr2 O17 . . . 0 ?
  Sr2' Sr2 O17 . . 2_565 0 ?
  Sr2' Sr2 O23 . . . 0 ?
  Sr2' Sr2 O27 . . . 0 ?
  Sr2' Sr2 O32 . . . 0 ?
  O5 Sr2 O5 . . 2_565 88.4(9) ?
  O5 Sr2 O8 . . . 74.9(8) ?
  O5 Sr2 O8 . . 2_565 139.0(6) ?
  O5 Sr2 O17 . . . 75.3(6) ?
  O5 Sr2 O17 . . 2_565 143.8(8) ?
  O5 Sr2 O23 . . . 76.5(7) ?
  O5 Sr2 O27 . . . 135.8(6) ?
  O5 Sr2 O32 . . . 78.9(8) ?
  O5 Sr2 O8 2_565 . . 139.0(6) ?
  O5 Sr2 O8 2_565 . 2_565 74.9(8) ?
  O5 Sr2 O17 2_565 . . 143.8(8) ?
  O5 Sr2 O17 2_565 . 2_565 75.3(6) ?
  O5 Sr2 O23 2_565 . . 76.5(7) ?
  O5 Sr2 O27 2_565 . . 135.8(6) ?
  O5 Sr2 O32 2_565 . . 78.9(8) ?
  O8 Sr2 O8 . . 2_565 93.4(7) ?
  O8 Sr2 O17 . . . 67.8(5) ?
  O8 Sr2 O17 . . 2_565 136.8(6) ?
  O8 Sr2 O23 . . . 63.4(5) ?
  O8 Sr2 O27 . . . 69.2(5) ?
  O8 Sr2 O32 . . . 131.6(5) ?
  O8 Sr2 O17 2_565 . . 136.8(6) ?
  O8 Sr2 O17 2_565 . 2_565 67.8(5) ?
  O8 Sr2 O23 2_565 . . 63.4(5) ?
  O8 Sr2 O27 2_565 . . 69.2(5) ?
  O8 Sr2 O32 2_565 . . 131.6(5) ?
  O17 Sr2 O17 . . 2_565 99.1(4) ?
  O17 Sr2 O23 . . . 128.2(4) ?
  O17 Sr2 O27 . . . 67.8(5) ?
  O17 Sr2 O32 . . . 66.6(5) ?
  O17 Sr2 O23 2_565 . . 128.2(4) ?
  O17 Sr2 O27 2_565 . . 67.8(5) ?
  O17 Sr2 O32 2_565 . . 66.6(5) ?
  O23 Sr2 O27 . . . 108.1(10) ?
  O23 Sr2 O32 . . . 145.4(10) ?
  O27 Sr2 O32 . . . 106.5(9) ?
  Sr2 Sr2' O5 . . . 0 ?
  Sr2 Sr2' O5 . . 2_565 0 ?
  Sr2 Sr2' O8 . . . 0 ?
  Sr2 Sr2' O8 . . 2_565 0 ?
  Sr2 Sr2' O17 . . . 0 ?
  Sr2 Sr2' O17 . . 2_565 0 ?
  Sr2 Sr2' O23 . . . 0 ?
  Sr2 Sr2' O27 . . . 0 ?
  Sr2 Sr2' O32 . . . 0 ?
  O5 Sr2' O5 . . 2_565 88.4(9) ?
  O5 Sr2' O8 . . . 74.9(8) ?
  O5 Sr2' O8 . . 2_565 139.0(6) ?
  O5 Sr2' O17 . . . 75.3(6) ?
  O5 Sr2' O17 . . 2_565 143.8(8) ?
  O5 Sr2' O23 . . . 76.5(7) ?
  O5 Sr2' O27 . . . 135.8(6) ?
  O5 Sr2' O32 . . . 78.9(8) ?
  O5 Sr2' O8 2_565 . . 139.0(6) ?
  O5 Sr2' O8 2_565 . 2_565 74.9(8) ?
  O5 Sr2' O17 2_565 . . 143.8(8) ?
  O5 Sr2' O17 2_565 . 2_565 75.3(6) ?
  O5 Sr2' O23 2_565 . . 76.5(7) ?
  O5 Sr2' O27 2_565 . . 135.8(6) ?
  O5 Sr2' O32 2_565 . . 78.9(8) ?
  O8 Sr2' O8 . . 2_565 93.4(7) ?
  O8 Sr2' O17 . . . 67.8(5) ?
  O8 Sr2' O17 . . 2_565 136.8(6) ?
  O8 Sr2' O23 . . . 63.4(5) ?
  O8 Sr2' O27 . . . 69.2(5) ?
  O8 Sr2' O32 . . . 131.6(5) ?
  O8 Sr2' O17 2_565 . . 136.8(6) ?
  O8 Sr2' O17 2_565 . 2_565 67.8(5) ?
  O8 Sr2' O23 2_565 . . 63.4(5) ?
  O8 Sr2' O27 2_565 . . 69.2(5) ?
  O8 Sr2' O32 2_565 . . 131.6(5) ?
  O17 Sr2' O17 . . 2_565 99.1(4) ?
  O17 Sr2' O23 . . . 128.2(4) ?
  O17 Sr2' O27 . . . 67.8(5) ?
  O17 Sr2' O32 . . . 66.6(5) ?
  O17 Sr2' O23 2_565 . . 128.2(4) ?
  O17 Sr2' O27 2_565 . . 67.8(5) ?
  O17 Sr2' O32 2_565 . . 66.6(5) ?
  O23 Sr2' O27 . . . 108.1(10) ?
  O23 Sr2' O32 . . . 145.4(10) ?
  O27 Sr2' O32 . . . 106.5(9) ?
  O1 K1 O1 3_445 . 4_455 170.2(8) ?
  O1 K1 O2 3_445 . . 51.4(6) ?
  O1 K1 O2 3_445 . 2_555 118.8(7) ?
  O1 K1 O4 3_445 . 1_556 47.9(7) ?
  O1 K1 O4 3_445 . 2_556 133.8(7) ?
  O1 K1 O17 3_445 . 3_445 50.3(5) ?
  O1 K1 O17 3_445 . 4_455 133.2(6) ?
  O1 K1 O26 3_445 . 1_556 94.1(7) ?
  O1 K1 O27 3_445 . 3_445 94.4(4) ?
  O1 K1 O29 3_445 . 1_556 88.4(5) ?
  O1 K1 O32 3_445 . 3_445 89.0(6) ?
  O1 K1 O2 4_455 . . 118.8(7) ?
  O1 K1 O2 4_455 . 2_555 51.4(6) ?
  O1 K1 O4 4_455 . 1_556 133.8(7) ?
  O1 K1 O4 4_455 . 2_556 47.9(7) ?
  O1 K1 O17 4_455 . 3_445 133.2(6) ?
  O1 K1 O17 4_455 . 4_455 50.3(5) ?
  O1 K1 O26 4_455 . 1_556 94.1(7) ?
  O1 K1 O27 4_455 . 3_445 94.4(4) ?
  O1 K1 O29 4_455 . 1_556 88.4(5) ?
  O1 K1 O32 4_455 . 3_445 89.0(6) ?
  O2 K1 O2 . . 2_555 67.4(6) ?
  O2 K1 O4 . . 1_556 75.8(8) ?
  O2 K1 O4 . . 2_556 120.8(6) ?
  O2 K1 O17 . . 3_445 80.2(5) ?
  O2 K1 O17 . . 4_455 124.5(10) ?
  O2 K1 O26 . . 1_556 135.6(8) ?
  O2 K1 O27 . . 3_445 136.8(6) ?
  O2 K1 O29 . . 1_556 76.5(9) ?
  O2 K1 O32 . . 3_445 78.0(9) ?
  O2 K1 O4 2_555 . 1_556 120.8(6) ?
  O2 K1 O4 2_555 . 2_556 75.8(8) ?
  O2 K1 O17 2_555 . 3_445 124.5(10) ?
  O2 K1 O17 2_555 . 4_455 80.2(5) ?
  O2 K1 O26 2_555 . 1_556 135.6(8) ?
  O2 K1 O27 2_555 . 3_445 136.8(6) ?
  O2 K1 O29 2_555 . 1_556 76.5(9) ?
  O2 K1 O32 2_555 . 3_445 78.0(9) ?
  O4 K1 O4 1_556 . 2_556 86.3(5) ?
  O4 K1 O17 1_556 . 3_445 90.7(4) ?
  O4 K1 O17 1_556 . 4_455 157.0(6) ?
  O4 K1 O26 1_556 . 1_556 59.9(5) ?
  O4 K1 O27 1_556 . 3_445 101.7(6) ?
  O4 K1 O29 1_556 . 1_556 50.3(4) ?
  O4 K1 O32 1_556 . 3_445 136.8(3) ?
  O4 K1 O17 2_556 . 3_445 157.0(6) ?
  O4 K1 O17 2_556 . 4_455 90.7(4) ?
  O4 K1 O26 2_556 . 1_556 59.9(5) ?
  O4 K1 O27 2_556 . 3_445 101.7(6) ?
  O4 K1 O29 2_556 . 1_556 50.3(4) ?
  O4 K1 O32 2_556 . 3_445 136.8(3) ?
  O17 K1 O17 3_445 . 4_455 83.2(4) ?
  O17 K1 O26 3_445 . 1_556 99.1(5) ?
  O17 K1 O27 3_445 . 3_445 56.6(5) ?
  O17 K1 O29 3_445 . 1_556 138.3(3) ?
  O17 K1 O32 3_445 . 3_445 51.2(4) ?
  O17 K1 O26 4_455 . 1_556 99.1(5) ?
  O17 K1 O27 4_455 . 3_445 56.6(5) ?
  O17 K1 O29 4_455 . 1_556 138.3(3) ?
  O17 K1 O32 4_455 . 3_445 51.2(4) ?
  O26 K1 O27 1_556 . 3_445 59.6(7) ?
  O26 K1 O29 1_556 . 1_556 75.5(8) ?
  O26 K1 O32 1_556 . 3_445 135.3(7) ?
  O27 K1 O29 3_445 . 1_556 135.1(10) ?
  O27 K1 O32 3_445 . 3_445 75.7(8) ?
  O29 K1 O32 1_556 . 3_445 149.2(9) ?
  U6 K2 U6 . . 2_575 109.72(17) ?
  U6 K2 O6 . . . 82.2(5) ?
  U6 K2 O6 . . 2_575 141.9(7) ?
  U6 K2 O12 . . . 77.8(3) ?
  U6 K2 O12 . . 2_575 133.1(5) ?
  U6 K2 O14 . . 3_555 109.2(4) ?
  U6 K2 O14 . . 4_565 35.8(5) ?
  U6 K2 O21 . . . 25.5(3) ?
  U6 K2 O21 . . 2_575 84.3(3) ?
  U6 K2 O22 . . . 34.0(2) ?
  U6 K2 O22 . . 2_575 143.4(3) ?
  U6 K2 O24 . . . 81.0(3) ?
  U6 K2 O30 . . 1_565 77.0(3) ?
  U6 K2 O31 . . 3_455 124.71(13) ?
  U6 K2 O6 2_575 . . 141.9(7) ?
  U6 K2 O6 2_575 . 2_575 82.2(5) ?
  U6 K2 O12 2_575 . . 133.1(5) ?
  U6 K2 O12 2_575 . 2_575 77.8(3) ?
  U6 K2 O14 2_575 . 3_555 35.8(5) ?
  U6 K2 O14 2_575 . 4_565 109.2(4) ?
  U6 K2 O21 2_575 . . 84.3(3) ?
  U6 K2 O21 2_575 . 2_575 25.5(3) ?
  U6 K2 O22 2_575 . . 143.4(3) ?
  U6 K2 O22 2_575 . 2_575 34.0(2) ?
  U6 K2 O24 2_575 . . 81.0(3) ?
  U6 K2 O30 2_575 . 1_565 77.0(3) ?
  U6 K2 O31 2_575 . 3_455 124.71(13) ?
  O6 K2 O6 . . 2_575 68.6(8) ?
  O6 K2 O12 . . . 84.2(7) ?
  O6 K2 O12 . . 2_575 121.0(6) ?
  O6 K2 O14 . . 3_555 168.5(6) ?
  O6 K2 O14 . . 4_565 101.2(7) ?
  O6 K2 O21 . . . 101.2(6) ?
  O6 K2 O21 . . 2_575 138.4(7) ?
  O6 K2 O22 . . . 59.0(6) ?
  O6 K2 O22 . . 2_575 127.6(6) ?
  O6 K2 O24 . . . 64.9(7) ?
  O6 K2 O30 . . 1_565 140.8(7) ?
  O6 K2 O31 . . 3_455 61.8(8) ?
  O6 K2 O12 2_575 . . 121.0(6) ?
  O6 K2 O12 2_575 . 2_575 84.2(7) ?
  O6 K2 O14 2_575 . 3_555 101.2(7) ?
  O6 K2 O14 2_575 . 4_565 168.5(6) ?
  O6 K2 O21 2_575 . . 138.4(7) ?
  O6 K2 O21 2_575 . 2_575 101.2(6) ?
  O6 K2 O22 2_575 . . 127.6(6) ?
  O6 K2 O22 2_575 . 2_575 59.0(6) ?
  O6 K2 O24 2_575 . . 64.9(7) ?
  O6 K2 O30 2_575 . 1_565 140.8(7) ?
  O6 K2 O31 2_575 . 3_455 61.8(8) ?
  O12 K2 O12 . . 2_575 66.3(6) ?
  O12 K2 O14 . . 3_555 97.3(6) ?
  O12 K2 O14 . . 4_565 50.6(4) ?
  O12 K2 O21 . . . 96.6(5) ?
  O12 K2 O21 . . 2_575 130.7(5) ?
  O12 K2 O22 . . . 54.7(5) ?
  O12 K2 O22 . . 2_575 120.9(6) ?
  O12 K2 O24 . . . 144.5(4) ?
  O12 K2 O30 . . 1_565 59.3(5) ?
  O12 K2 O31 . . 3_455 59.2(7) ?
  O12 K2 O14 2_575 . 3_555 50.6(4) ?
  O12 K2 O14 2_575 . 4_565 97.3(6) ?
  O12 K2 O21 2_575 . . 130.7(5) ?
  O12 K2 O21 2_575 . 2_575 96.6(5) ?
  O12 K2 O22 2_575 . . 120.9(6) ?
  O12 K2 O22 2_575 . 2_575 54.7(5) ?
  O12 K2 O24 2_575 . . 144.5(4) ?
  O12 K2 O30 2_575 . 1_565 59.3(5) ?
  O12 K2 O31 2_575 . 3_455 59.2(7) ?
  O14 K2 O14 3_555 . 4_565 88.4(6) ?
  O14 K2 O21 3_555 . . 90.0(5) ?
  O14 K2 O21 3_555 . 2_575 46.8(5) ?
  O14 K2 O22 3_555 . . 130.8(6) ?
  O14 K2 O22 3_555 . 2_575 42.4(5) ?
  O14 K2 O24 3_555 . . 116.5(6) ?
  O14 K2 O30 3_555 . 1_565 45.6(5) ?
  O14 K2 O31 3_555 . 3_455 109.2(7) ?
  O14 K2 O21 4_565 . . 46.8(5) ?
  O14 K2 O21 4_565 . 2_575 90.0(5) ?
  O14 K2 O22 4_565 . . 42.4(5) ?
  O14 K2 O22 4_565 . 2_575 130.8(6) ?
  O14 K2 O24 4_565 . . 116.5(6) ?
  O14 K2 O30 4_565 . 1_565 45.6(5) ?
  O14 K2 O31 4_565 . 3_455 109.2(7) ?
  O21 K2 O21 . . 2_575 58.9(4) ?
  O21 K2 O22 . . . 59.4(3) ?
  O21 K2 O22 . . 2_575 118.2(4) ?
  O21 K2 O24 . . . 74.2(6) ?
  O21 K2 O30 . . 1_565 72.1(6) ?
  O21 K2 O31 . . 3_455 150.0(3) ?
  O21 K2 O22 2_575 . . 118.2(4) ?
  O21 K2 O22 2_575 . 2_575 59.4(3) ?
  O21 K2 O24 2_575 . . 74.2(6) ?
  O21 K2 O30 2_575 . 1_565 72.1(6) ?
  O21 K2 O31 2_575 . 3_455 150.0(3) ?
  O22 K2 O22 . . 2_575 172.9(6) ?
  O22 K2 O24 . . . 92.8(4) ?
  O22 K2 O30 . . 1_565 86.5(4) ?
  O22 K2 O31 . . 3_455 90.8(2) ?
  O22 K2 O24 2_575 . . 92.8(4) ?
  O22 K2 O30 2_575 . 1_565 86.5(4) ?
  O22 K2 O31 2_575 . 3_455 90.8(2) ?
  O24 K2 O30 . . 1_565 141.2(7) ?
  O24 K2 O31 . . 3_455 114.1(10) ?
  O30 K2 O31 1_565 . 3_455 104.7(10) ?
  U4 K3 U4 . . 2_565 118.9(3) ?
  U4 K3 O5 . . . 141.8(5) ?
  U4 K3 O5 . . 2_565 80.7(5) ?
  U4 K3 O7 . . . 24.4(3) ?
  U4 K3 O7 . . 2_565 95.5(4) ?
  U4 K3 O11 . . . 133.6(3) ?
  U4 K3 O11 . . 2_565 81.9(3) ?
  U4 K3 O16 . . . 157.1(5) ?
  U4 K3 O16 . . 2_565 38.2(3) ?
  U4 K3 O19 . . . 125.6(4) ?
  U4 K3 O19 . . 2_565 43.65(18) ?
  U4 K3 O20 . . . 118.1(5) ?
  U4 K3 O20 . . 2_565 36.8(5) ?
  U4 K3 O23 . . . 120.28(15) ?
  U4 K3 O25 . . . 82.1(4) ?
  U4 K3 O28 . . 3_454 75.4(4) ?
  U4 K3 O5 2_565 . . 80.7(5) ?
  U4 K3 O5 2_565 . 2_565 141.8(5) ?
  U4 K3 O7 2_565 . . 95.5(4) ?
  U4 K3 O7 2_565 . 2_565 24.4(3) ?
  U4 K3 O11 2_565 . . 81.9(3) ?
  U4 K3 O11 2_565 . 2_565 133.6(3) ?
  U4 K3 O16 2_565 . . 38.2(3) ?
  U4 K3 O16 2_565 . 2_565 157.1(5) ?
  U4 K3 O19 2_565 . . 43.65(18) ?
  U4 K3 O19 2_565 . 2_565 125.6(4) ?
  U4 K3 O20 2_565 . . 36.8(5) ?
  U4 K3 O20 2_565 . 2_565 118.1(5) ?
  U4 K3 O23 2_565 . . 120.28(15) ?
  U4 K3 O25 2_565 . . 82.1(4) ?
  U4 K3 O28 2_565 . 3_454 75.4(4) ?
  O5 K3 O5 . . 2_565 66.8(7) ?
  O5 K3 O7 . . . 138.1(7) ?
  O5 K3 O7 . . 2_565 95.8(6) ?
  O5 K3 O11 . . . 78.1(6) ?
  O5 K3 O11 . . 2_565 108.9(7) ?
  O5 K3 O16 . . . 52.4(5) ?
  O5 K3 O16 . . 2_565 118.7(6) ?
  O5 K3 O19 . . . 46.2(6) ?
  O5 K3 O19 . . 2_565 98.2(5) ?
  O5 K3 O20 . . . 97.3(6) ?
  O5 K3 O20 . . 2_565 160.1(8) ?
  O5 K3 O23 . . . 57.2(7) ?
  O5 K3 O25 . . . 67.7(7) ?
  O5 K3 O28 . . 3_454 142.8(6) ?
  O5 K3 O7 2_565 . . 95.8(6) ?
  O5 K3 O7 2_565 . 2_565 138.1(7) ?
  O5 K3 O11 2_565 . . 108.9(7) ?
  O5 K3 O11 2_565 . 2_565 78.1(6) ?
  O5 K3 O16 2_565 . . 118.7(6) ?
  O5 K3 O16 2_565 . 2_565 52.4(5) ?
  O5 K3 O19 2_565 . . 98.2(5) ?
  O5 K3 O19 2_565 . 2_565 46.2(6) ?
  O5 K3 O20 2_565 . . 160.1(8) ?
  O5 K3 O20 2_565 . 2_565 97.3(6) ?
  O5 K3 O23 2_565 . . 57.2(7) ?
  O5 K3 O25 2_565 . . 67.7(7) ?
  O5 K3 O28 2_565 . 3_454 142.8(6) ?
  O7 K3 O7 . . 2_565 71.5(6) ?
  O7 K3 O11 . . . 143.1(4) ?
  O7 K3 O11 . . 2_565 103.6(4) ?
  O7 K3 O16 . . . 133.6(6) ?
  O7 K3 O16 . . 2_565 62.1(5) ?
  O7 K3 O19 . . . 104.6(5) ?
  O7 K3 O19 . . 2_565 50.7(3) ?
  O7 K3 O20 . . . 104.1(6) ?
  O7 K3 O20 . . 2_565 51.8(6) ?
  O7 K3 O23 . . . 144.2(4) ?
  O7 K3 O25 . . . 70.4(6) ?
  O7 K3 O28 . . 3_454 73.1(7) ?
  O7 K3 O11 2_565 . . 103.6(4) ?
  O7 K3 O11 2_565 . 2_565 143.1(4) ?
  O7 K3 O16 2_565 . . 62.1(5) ?
  O7 K3 O16 2_565 . 2_565 133.6(6) ?
  O7 K3 O19 2_565 . . 50.7(3) ?
  O7 K3 O19 2_565 . 2_565 104.6(5) ?
  O7 K3 O20 2_565 . . 51.8(6) ?
  O7 K3 O20 2_565 . 2_565 104.1(6) ?
  O7 K3 O23 2_565 . . 144.2(4) ?
  O7 K3 O25 2_565 . . 70.4(6) ?
  O7 K3 O28 2_565 . 3_454 73.1(7) ?
  O11 K3 O11 . . 2_565 57.7(4) ?
  O11 K3 O16 . . . 55.2(4) ?
  O11 K3 O16 . . 2_565 112.7(5) ?
  O11 K3 O19 . . . 98.6(3) ?
  O11 K3 O19 . . 2_565 151.8(4) ?
  O11 K3 O20 . . . 53.9(6) ?
  O11 K3 O20 . . 2_565 97.1(5) ?
  O11 K3 O23 . . . 51.8(4) ?
  O11 K3 O25 . . . 144.1(4) ?
  O11 K3 O28 . . 3_454 70.7(7) ?
  O11 K3 O16 2_565 . . 112.7(5) ?
  O11 K3 O16 2_565 . 2_565 55.2(4) ?
  O11 K3 O19 2_565 . . 151.8(4) ?
  O11 K3 O19 2_565 . 2_565 98.6(3) ?
  O11 K3 O20 2_565 . . 97.1(5) ?
  O11 K3 O20 2_565 . 2_565 53.9(6) ?
  O11 K3 O23 2_565 . . 51.8(4) ?
  O11 K3 O25 2_565 . . 144.1(4) ?
  O11 K3 O28 2_565 . 3_454 70.7(7) ?
  O16 K3 O16 . . 2_565 164.3(7) ?
  O16 K3 O19 . . . 44.6(4) ?
  O16 K3 O19 . . 2_565 142.0(4) ?
  O16 K3 O20 . . . 45.1(4) ?
  O16 K3 O20 . . 2_565 139.2(5) ?
  O16 K3 O23 . . . 82.2(4) ?
  O16 K3 O25 . . . 93.7(3) ?
  O16 K3 O28 . . 3_454 92.3(3) ?
  O16 K3 O19 2_565 . . 142.0(4) ?
  O16 K3 O19 2_565 . 2_565 44.6(4) ?
  O16 K3 O20 2_565 . . 139.2(5) ?
  O16 K3 O20 2_565 . 2_565 45.1(4) ?
  O16 K3 O23 2_565 . . 82.2(4) ?
  O16 K3 O25 2_565 . . 93.7(3) ?
  O16 K3 O28 2_565 . 3_454 92.3(3) ?
  O19 K3 O19 . . 2_565 98.5(3) ?
  O19 K3 O20 . . . 76.8(4) ?
  O19 K3 O20 . . 2_565 153.0(6) ?
  O19 K3 O23 . . . 102.5(4) ?
  O19 K3 O25 . . . 49.3(2) ?
  O19 K3 O28 . . 3_454 118.9(4) ?
  O19 K3 O20 2_565 . . 153.0(6) ?
  O19 K3 O20 2_565 . 2_565 76.8(4) ?
  O19 K3 O23 2_565 . . 102.5(4) ?
  O19 K3 O25 2_565 . . 49.3(2) ?
  O19 K3 O28 2_565 . 3_454 118.9(4) ?
  O20 K3 O20 . . 2_565 95.2(5) ?
  O20 K3 O23 . . . 104.5(6) ?
  O20 K3 O25 . . . 118.8(6) ?
  O20 K3 O28 . . 3_454 47.6(4) ?
  O20 K3 O23 2_565 . . 104.5(6) ?
  O20 K3 O25 2_565 . . 118.8(6) ?
  O20 K3 O28 2_565 . 3_454 47.6(4) ?
  O23 K3 O25 . . . 112.6(7) ?
  O23 K3 O28 . . 3_454 112.9(9) ?
  O25 K3 O28 . . 3_454 134.6(10) ?
  O1 K4 O1 1_545 . 2_565 164.2(10) ?
  O1 K4 O7 1_545 . 3_546 55.5(8) ?
  O1 K4 O7 1_545 . 4_556 118.6(9) ?
  O1 K4 O18 1_545 . 3_545 56.7(8) ?
  O1 K4 O18 1_545 . 4_555 139.0(9) ?
  O1 K4 O21 1_545 . 1_545 53.9(6) ?
  O1 K4 O21 1_545 . 2_565 121.2(6) ?
  O1 K4 O27 1_545 . 3_545 97.5(8) ?
  O1 K4 O28 1_545 . . 82.5(8) ?
  O1 K4 O7 2_565 . 3_546 118.6(9) ?
  O1 K4 O7 2_565 . 4_556 55.5(8) ?
  O1 K4 O18 2_565 . 3_545 139.0(9) ?
  O1 K4 O18 2_565 . 4_555 56.7(8) ?
  O1 K4 O21 2_565 . 1_545 121.2(6) ?
  O1 K4 O21 2_565 . 2_565 53.9(6) ?
  O1 K4 O27 2_565 . 3_545 97.5(8) ?
  O1 K4 O28 2_565 . . 82.5(8) ?
  O7 K4 O7 3_546 . 4_556 63.7(5) ?
  O7 K4 O18 3_546 . 3_545 80.9(8) ?
  O7 K4 O18 3_546 . 4_555 122.5(7) ?
  O7 K4 O21 3_546 . 1_545 104.0(5) ?
  O7 K4 O21 3_546 . 2_565 146.4(8) ?
  O7 K4 O27 3_546 . 3_545 123.1(5) ?
  O7 K4 O28 3_546 . . 56.1(5) ?
  O7 K4 O18 4_556 . 3_545 122.5(7) ?
  O7 K4 O18 4_556 . 4_555 80.9(8) ?
  O7 K4 O21 4_556 . 1_545 146.4(8) ?
  O7 K4 O21 4_556 . 2_565 104.0(5) ?
  O7 K4 O27 4_556 . 3_545 123.1(5) ?
  O7 K4 O28 4_556 . . 56.1(5) ?
  O18 K4 O18 3_545 . 4_555 82.3(7) ?
  O18 K4 O21 3_545 . 1_545 82.9(6) ?
  O18 K4 O21 3_545 . 2_565 127.7(10) ?
  O18 K4 O27 3_545 . 3_545 46.1(7) ?
  O18 K4 O28 3_545 . . 133.5(7) ?
  O18 K4 O21 4_555 . 1_545 127.7(10) ?
  O18 K4 O21 4_555 . 2_565 82.9(6) ?
  O18 K4 O27 4_555 . 3_545 46.1(7) ?
  O18 K4 O28 4_555 . . 133.5(7) ?
  O21 K4 O21 1_545 . 2_565 67.9(5) ?
  O21 K4 O27 1_545 . 3_545 90.2(6) ?
  O21 K4 O28 1_545 . . 90.7(6) ?
  O21 K4 O27 2_565 . 3_545 90.2(6) ?
  O21 K4 O28 2_565 . . 90.7(6) ?
  O27 K4 O28 3_545 . . 179.0(5) ?
  U4 O1 U5 3_556 . 3_555 105.3(9) ?
  U4 O1 U6 3_556 . . 149.3(17) ?
  U4 O1 K1 3_556 . 3_555 90.7(8) ?
  U4 O1 K4 3_556 . 1_565 90.9(7) ?
  U4 O1 O2 3_556 . 3_555 101.7(10) ?
  U4 O1 O4 3_556 . 3_556 36.3(6) ?
  U4 O1 O7 3_556 . 3_556 38.1(6) ?
  U4 O1 O9 3_556 . 1_656 53.1(7) ?
  U4 O1 O10 3_556 . . 156.5(11) ?
  U4 O1 O14 3_556 . 4_565 102.2(14) ?
  U4 O1 O17 3_556 . . 129.1(13) ?
  U4 O1 O18 3_556 . 3_555 103.5(10) ?
  U4 O1 O20 3_556 . 4_566 46.8(9) ?
  U4 O1 O21 3_556 . . 130.1(11) ?
  U5 O1 U6 3_555 . . 105.3(17) ?
  U5 O1 K1 3_555 . 3_555 83.0(5) ?
  U5 O1 K4 3_555 . 1_565 94.0(8) ?
  U5 O1 O2 3_555 . 3_555 36.9(5) ?
  U5 O1 O4 3_555 . 3_556 99.3(7) ?
  U5 O1 O7 3_555 . 3_556 102.6(8) ?
  U5 O1 O9 3_555 . 1_656 52.4(6) ?
  U5 O1 O10 3_555 . . 51.8(9) ?
  U5 O1 O14 3_555 . 4_565 152.4(17) ?
  U5 O1 O17 3_555 . . 103.3(12) ?
  U5 O1 O18 3_555 . 3_555 36.3(6) ?
  U5 O1 O20 3_555 . 4_566 152.0(13) ?
  U5 O1 O21 3_555 . . 105.6(15) ?
  U6 O1 K1 . . 3_555 90.3(5) ?
  U6 O1 K4 . . 1_565 89.7(7) ?
  U6 O1 O2 . . 3_555 100.9(14) ?
  U6 O1 O4 . . 3_556 133.8(10) ?
  U6 O1 O7 . . 3_556 134.5(7) ?
  U6 O1 O9 . . 1_656 158(2) ?
  U6 O1 O10 . . . 53.6(9) ?
  U6 O1 O14 . . 4_565 47.2(7) ?
  U6 O1 O17 . . . 38.5(4) ?
  U6 O1 O18 . . 3_555 102.7(16) ?
  U6 O1 O20 . . 4_566 102.5(10) ?
  U6 O1 O21 . . . 41.0(5) ?
  K1 O1 K4 3_555 . 1_565 176.9(13) ?
  K1 O1 O2 3_555 . 3_555 46.1(4) ?
  K1 O1 O4 3_555 . 3_556 54.4(4) ?
  K1 O1 O7 3_555 . 3_556 128.5(12) ?
  K1 O1 O9 3_555 . 1_656 88.9(5) ?
  K1 O1 O10 3_555 . . 82.4(7) ?
  K1 O1 O14 3_555 . 4_565 95.0(7) ?
  K1 O1 O17 3_555 . . 52.4(3) ?
  K1 O1 O18 3_555 . 3_555 119.3(9) ?
  K1 O1 O20 3_555 . 4_566 93.5(9) ?
  K1 O1 O21 3_555 . . 131.3(9) ?
  K4 O1 O2 1_565 . 3_555 130.9(12) ?
  K4 O1 O4 1_565 . 3_556 127.2(12) ?
  K4 O1 O7 1_565 . 3_556 52.9(4) ?
  K4 O1 O9 1_565 . 1_656 89.9(6) ?
  K4 O1 O10 1_565 . . 95.1(11) ?
  K4 O1 O14 1_565 . 4_565 87.3(7) ?
  K4 O1 O17 1_565 . . 127.9(9) ?
  K4 O1 O18 1_565 . 3_555 57.7(6) ?
  K4 O1 O20 1_565 . 4_566 89.5(9) ?
  K4 O1 O21 1_565 . . 48.8(4) ?
  O2 O1 O4 3_555 . 3_556 76.7(9) ?
  O2 O1 O7 3_555 . 3_556 122.7(10) ?
  O2 O1 O9 3_555 . 1_656 63.3(7) ?
  O2 O1 O10 3_555 . . 57.8(11) ?
  O2 O1 O14 3_555 . 4_565 133.9(9) ?
  O2 O1 O17 3_555 . . 78.1(7) ?
  O2 O1 O18 3_555 . 3_555 73.3(9) ?
  O2 O1 O20 3_555 . 4_566 132.8(13) ?
  O2 O1 O21 3_555 . . 126.2(18) ?
  O4 O1 O7 3_556 . 3_556 74.3(10) ?
  O4 O1 O9 3_556 . 1_656 61.1(8) ?
  O4 O1 O10 3_556 . . 132.5(7) ?
  O4 O1 O14 3_556 . 4_565 101.8(12) ?
  O4 O1 O17 3_556 . . 98.2(7) ?
  O4 O1 O18 3_556 . 3_555 119.8(10) ?
  O4 O1 O20 3_556 . 4_566 57.6(10) ?
  O4 O1 O21 3_556 . . 154.9(15) ?
  O7 O1 O9 3_556 . 1_656 59.4(7) ?
  O7 O1 O10 3_556 . . 140.5(11) ?
  O7 O1 O14 3_556 . 4_565 100.1(11) ?
  O7 O1 O17 3_556 . . 153.9(15) ?
  O7 O1 O18 3_556 . 3_555 80.1(9) ?
  O7 O1 O20 3_556 . 4_566 58.4(9) ?
  O7 O1 O21 3_556 . . 97.0(5) ?
  O9 O1 O10 1_656 . . 104.2(12) ?
  O9 O1 O14 1_656 . 4_565 155.1(18) ?
  O9 O1 O17 1_656 . . 138.9(7) ?
  O9 O1 O18 1_656 . 3_555 58.9(9) ?
  O9 O1 O20 1_656 . 4_566 99.9(13) ?
  O9 O1 O21 1_656 . . 134.7(9) ?
  O10 O1 O14 . . 4_565 100.7(11) ?
  O10 O1 O17 . . . 62.2(8) ?
  O10 O1 O18 . . 3_555 61.8(11) ?
  O10 O1 O20 . . 4_566 155.5(10) ?
  O10 O1 O21 . . . 68.4(10) ?
  O14 O1 O17 4_565 . . 56.3(7) ?
  O14 O1 O18 4_565 . 3_555 136.2(11) ?
  O14 O1 O20 4_565 . 4_566 55.4(8) ?
  O14 O1 O21 4_565 . . 55.9(7) ?
  O17 O1 O18 . . 3_555 124.0(17) ?
  O17 O1 O20 . . 4_566 96.2(10) ?
  O17 O1 O21 . . . 79.2(8) ?
  O18 O1 O20 3_555 . 4_566 138.0(11) ?
  O18 O1 O21 3_555 . . 80.5(10) ?
  O20 O1 O21 4_566 . . 97.6(9) ?
  U5 O2 K1 . . . 135.1(11) ?
  U5 O2 O1 . . 3_445 52.6(7) ?
  U5 O2 O2 . . 2_555 168.6(12) ?
  U5 O2 O4 . . 1_556 88.5(12) ?
  U5 O2 O9 . . 3_546 48.5(8) ?
  U5 O2 O10 . . 3_445 53.4(7) ?
  U5 O2 O14 . . 3_545 56.5(11) ?
  U5 O2 O17 . . 3_445 91.8(5) ?
  U5 O2 O18 . . . 1.6(9) ?
  U5 O2 O20 . . 3_546 54.3(6) ?
  U5 O2 O28 . . . 110.7(6) ?
  U5 O2 O29 . . 1_556 119.0(16) ?
  U5 O2 O30 . . . 113.4(17) ?
  U5 O2 O32 . . 3_445 118.0(11) ?
  K1 O2 O1 . . 3_445 82.5(9) ?
  K1 O2 O2 . . 2_555 56.3(6) ?
  K1 O2 O4 . . 1_556 57.1(8) ?
  K1 O2 O9 . . 3_546 106.3(13) ?
  K1 O2 O10 . . 3_445 104.0(5) ?
  K1 O2 O14 . . 3_545 148.7(13) ?
  K1 O2 O17 . . 3_445 53.7(3) ?
  K1 O2 O18 . . . 136.5(9) ?
  K1 O2 O20 . . 3_546 147.9(16) ?
  K1 O2 O28 . . . 108.0(8) ?
  K1 O2 O29 . . 1_556 55.3(8) ?
  K1 O2 O30 . . . 101.0(7) ?
  K1 O2 O32 . . 3_445 58.3(6) ?
  O1 O2 O2 3_445 . 2_555 138.8(11) ?
  O1 O2 O4 3_445 . 1_556 50.3(10) ?
  O1 O2 O9 3_445 . 3_546 52.8(7) ?
  O1 O2 O10 3_445 . 3_445 54.7(9) ?
  O1 O2 O14 3_445 . 3_545 100.2(11) ?
  O1 O2 O17 3_445 . 3_445 51.0(5) ?
  O1 O2 O18 3_445 . . 54.0(8) ?
  O1 O2 O20 3_445 . 3_546 98.1(8) ?
  O1 O2 O28 3_445 . . 148.2(13) ?
  O1 O2 O29 3_445 . 1_556 93.0(13) ?
  O1 O2 O30 3_445 . . 139.8(14) ?
  O1 O2 O32 3_445 . 3_445 93.2(7) ?
  O2 O2 O4 2_555 . 1_556 100.0(12) ?
  O2 O2 O9 2_555 . 3_546 133.7(15) ?
  O2 O2 O10 2_555 . 3_445 130.4(12) ?
  O2 O2 O14 2_555 . 3_545 114.8(14) ?
  O2 O2 O17 2_555 . 3_445 97.9(4) ?
  O2 O2 O18 2_555 . . 167.2(11) ?
  O2 O2 O20 2_555 . 3_546 116.2(7) ?
  O2 O2 O28 2_555 . . 59.3(4) ?
  O2 O2 O29 2_555 . 1_556 64.8(10) ?
  O2 O2 O30 2_555 . . 59.2(9) ?
  O2 O2 O32 2_555 . 3_445 66.9(6) ?
  O4 O2 O9 1_556 . 3_546 49.2(7) ?
  O4 O2 O10 1_556 . 3_445 104.0(7) ?
  O4 O2 O14 1_556 . 3_545 145.0(8) ?
  O4 O2 O17 1_556 . 3_445 73.6(5) ?
  O4 O2 O18 1_556 . . 90.0(9) ?
  O4 O2 O20 1_556 . 3_546 98.8(11) ?
  O4 O2 O28 1_556 . . 109.6(12) ?
  O4 O2 O29 1_556 . 1_556 42.7(6) ?
  O4 O2 O30 1_556 . . 157.4(7) ?
  O4 O2 O32 1_556 . 3_445 107.6(7) ?
  O9 O2 O10 3_546 . 3_445 93.9(5) ?
  O9 O2 O14 3_546 . 3_545 99.7(7) ?
  O9 O2 O17 3_546 . 3_445 102.6(7) ?
  O9 O2 O18 3_546 . . 49.6(7) ?
  O9 O2 O20 3_546 . 3_546 53.6(8) ?
  O9 O2 O28 3_546 . . 95.5(8) ?
  O9 O2 O29 3_546 . 1_556 70.6(9) ?
  O9 O2 O30 3_546 . . 151.8(9) ?
  O9 O2 O32 3_546 . 3_445 145.6(7) ?
  O10 O2 O14 3_445 . 3_545 56.5(9) ?
  O10 O2 O17 3_445 . 3_445 50.5(4) ?
  O10 O2 O18 3_445 . . 53.2(6) ?
  O10 O2 O20 3_445 . 3_546 102.3(8) ?
  O10 O2 O28 3_445 . . 142.5(15) ?
  O10 O2 O29 3_445 . 1_556 145.7(11) ?
  O10 O2 O30 3_445 . . 86.1(12) ?
  O10 O2 O32 3_445 . 3_445 64.6(6) ?
  O14 O2 O17 3_545 . 3_445 104.1(9) ?
  O14 O2 O18 3_545 . . 55.0(10) ?
  O14 O2 O20 3_545 . 3_546 63.1(8) ?
  O14 O2 O28 3_545 . . 86.1(10) ?
  O14 O2 O29 3_545 . 1_556 153.7(7) ?
  O14 O2 O30 3_545 . . 57.1(10) ?
  O14 O2 O32 3_545 . 3_445 90.4(11) ?
  O17 O2 O18 3_445 . . 92.5(5) ?
  O17 O2 O20 3_445 . 3_546 145.9(7) ?
  O17 O2 O28 3_445 . . 157.2(5) ?
  O17 O2 O29 3_445 . 1_556 101.9(9) ?
  O17 O2 O30 3_445 . . 99.0(9) ?
  O17 O2 O32 3_445 . 3_445 43.0(5) ?
  O18 O2 O20 . . 3_546 53.7(6) ?
  O18 O2 O28 . . . 109.9(6) ?
  O18 O2 O29 . . 1_556 120.2(12) ?
  O18 O2 O30 . . . 111.9(13) ?
  O18 O2 O32 . . 3_445 117.8(9) ?
  O20 O2 O28 3_546 . . 57.0(6) ?
  O20 O2 O29 3_546 . 1_556 92.8(10) ?
  O20 O2 O30 3_546 . . 98.8(11) ?
  O20 O2 O32 3_546 . 3_445 152.6(16) ?
  O28 O2 O29 . . 1_556 71.0(9) ?
  O28 O2 O30 . . . 69.1(8) ?
  O28 O2 O32 . . 3_445 118.0(8) ?
  O29 O2 O30 1_556 . . 122.2(5) ?
  O29 O2 O32 1_556 . 3_445 111.6(6) ?
  O30 O2 O32 . . 3_445 58.0(8) ?
  U1 O3 U2 . . . 146.9(9) ?
  U1 O3 U3 . . . 108.0(5) ?
  U1 O3 O5 . . . 98.8(7) ?
  U1 O3 O6 . . . 110.3(7) ?
  U1 O3 O8 . . . 41.4(7) ?
  U1 O3 O11 . . . 127.6(10) ?
  U1 O3 O12 . . . 37.0(4) ?
  U1 O3 O13 . . 4_465 48.1(6) ?
  U1 O3 O15 . . . 133.5(9) ?
  U1 O3 O16 . . . 157.7(6) ?
  U1 O3 O19 . . 4_465 98.9(8) ?
  U1 O3 O22 . . . 54.7(6) ?
  U1 O3 O23 . . . 90.4(8) ?
  U1 O3 O31 . . 3_455 85.3(7) ?
  U2 O3 U3 . . . 103.7(11) ?
  U2 O3 O5 . . . 112.2(11) ?
  U2 O3 O6 . . . 89.9(9) ?
  U2 O3 O8 . . . 141.5(8) ?
  U2 O3 O11 . . . 40.2(4) ?
  U2 O3 O12 . . . 123.0(6) ?
  U2 O3 O13 . . 4_465 101.0(5) ?
  U2 O3 O15 . . . 35.9(6) ?
  U2 O3 O16 . . . 55.2(6) ?
  U2 O3 O19 . . 4_465 48.1(4) ?
  U2 O3 O22 . . . 153.1(12) ?
  U2 O3 O23 . . . 94.8(6) ?
  U2 O3 O31 . . 3_455 88.2(6) ?
  U3 O3 O5 . . . 37.6(7) ?
  U3 O3 O6 . . . 36.4(6) ?
  U3 O3 O8 . . . 98.2(5) ?
  U3 O3 O11 . . . 114.4(10) ?
  U3 O3 O12 . . . 107.2(7) ?
  U3 O3 O13 . . 4_465 155.2(9) ?
  U3 O3 O15 . . . 90.6(10) ?
  U3 O3 O16 . . . 52.6(6) ?
  U3 O3 O19 . . 4_465 145.6(10) ?
  U3 O3 O22 . . . 53.6(5) ?
  U3 O3 O23 . . . 97.4(7) ?
  U3 O3 O31 . . 3_455 85.2(7) ?
  O5 O3 O6 . . . 73.9(9) ?
  O5 O3 O8 . . . 69.3(8) ?
  O5 O3 O11 . . . 96.6(8) ?
  O5 O3 O12 . . . 121.6(8) ?
  O5 O3 O13 . . 4_465 128.4(10) ?
  O5 O3 O15 . . . 119.5(13) ?
  O5 O3 O16 . . . 59.3(7) ?
  O5 O3 O19 . . 4_465 156.4(9) ?
  O5 O3 O22 . . . 60.5(6) ?
  O5 O3 O23 . . . 60.7(8) ?
  O5 O3 O31 . . 3_455 121.2(9) ?
  O6 O3 O8 . . . 125.0(6) ?
  O6 O3 O11 . . . 122.1(11) ?
  O6 O3 O12 . . . 88.0(8) ?
  O6 O3 O13 . . 4_465 146.2(9) ?
  O6 O3 O15 . . . 62.2(8) ?
  O6 O3 O16 . . . 62.0(8) ?
  O6 O3 O19 . . 4_465 113.9(7) ?
  O6 O3 O22 . . . 63.3(6) ?
  O6 O3 O23 . . . 132.6(10) ?
  O6 O3 O31 . . 3_455 50.6(8) ?
  O8 O3 O11 . . . 101.8(7) ?
  O8 O3 O12 . . . 78.4(9) ?
  O8 O3 O13 . . 4_465 60.2(7) ?
  O8 O3 O15 . . . 171.0(11) ?
  O8 O3 O16 . . . 123.4(8) ?
  O8 O3 O19 . . 4_465 116.2(9) ?
  O8 O3 O22 . . . 63.3(7) ?
  O8 O3 O23 . . . 50.9(7) ?
  O8 O3 O31 . . 3_455 125.2(10) ?
  O11 O3 O12 . . . 137.8(9) ?
  O11 O3 O13 . . 4_465 83.9(6) ?
  O11 O3 O15 . . . 76.0(7) ?
  O11 O3 O16 . . . 64.4(7) ?
  O11 O3 O19 . . 4_465 60.1(4) ?
  O11 O3 O22 . . . 155.4(7) ?
  O11 O3 O23 . . . 55.7(5) ?
  O11 O3 O31 . . 3_455 126.6(6) ?
  O12 O3 O13 . . 4_465 59.2(8) ?
  O12 O3 O15 . . . 97.3(7) ?
  O12 O3 O16 . . . 149.2(9) ?
  O12 O3 O19 . . 4_465 81.7(7) ?
  O12 O3 O22 . . . 61.7(7) ?
  O12 O3 O23 . . . 126.3(11) ?
  O12 O3 O31 . . 3_455 49.2(6) ?
  O13 O3 O15 4_465 . . 110.7(8) ?
  O13 O3 O16 4_465 . . 148.3(6) ?
  O13 O3 O19 4_465 . 4_465 57.5(5) ?
  O13 O3 O22 4_465 . . 102.9(10) ?
  O13 O3 O23 4_465 . . 78.8(8) ?
  O13 O3 O31 4_465 . 3_455 97.4(8) ?
  O15 O3 O16 . . . 63.9(9) ?
  O15 O3 O19 . . 4_465 55.0(7) ?
  O15 O3 O22 . . . 121.7(8) ?
  O15 O3 O23 . . . 130.0(9) ?
  O15 O3 O31 . . 3_455 53.5(7) ?
  O16 O3 O19 . . 4_465 103.3(7) ?
  O16 O3 O22 . . . 106.0(8) ?
  O16 O3 O23 . . . 82.6(8) ?
  O16 O3 O31 . . 3_455 101.9(9) ?
  O19 O3 O22 4_465 . . 143.1(9) ?
  O19 O3 O23 4_465 . . 103.7(6) ?
  O19 O3 O31 4_465 . 3_455 75.8(5) ?
  O22 O3 O23 . . . 101.9(6) ?
  O22 O3 O31 . . 3_455 76.6(5) ?
  O23 O3 O31 . . 3_455 175.5(12) ?
  U2 O4 U4 2_565 . . 75.3(5) ?
  U2 O4 Sr1 2_565 . . 76.5(4) ?
  U2 O4 Sr1' 2_565 . . 76.5(4) ?
  U2 O4 K1 2_565 . 1_554 133.3(4) ?
  U2 O4 O1 2_565 . 3_444 109.5(7) ?
  U2 O4 O2 2_565 . 1_554 162.3(5) ?
  U2 O4 O6 2_565 . 2_565 65.6(6) ?
  U2 O4 O7 2_565 . . 75.7(4) ?
  U2 O4 O9 2_565 . 3_545 122.5(5) ?
  U2 O4 O11 2_565 . 3_545 123.8(4) ?
  U2 O4 O15 2_565 . 2_565 26.7(5) ?
  U2 O4 O16 2_565 . 2_565 36.4(3) ?
  U2 O4 O19 2_565 . 2_565 82.8(4) ?
  U2 O4 O20 2_565 . 2_565 42.6(6) ?
  U2 O4 O26 2_565 . . 81.3(7) ?
  U2 O4 O29 2_565 . . 129.9(9) ?
  U4 O4 Sr1 . . . 145.9(8) ?
  U4 O4 Sr1' . . . 145.9(8) ?
  U4 O4 K1 . . 1_554 128.5(7) ?
  U4 O4 O1 . . 3_444 50.9(6) ?
  U4 O4 O2 . . 1_554 92.3(7) ?
  U4 O4 O6 . . 2_565 100.3(7) ?
  U4 O4 O7 . . . 2.7(2) ?
  U4 O4 O9 . . 3_545 51.8(5) ?
  U4 O4 O11 . . 3_545 92.3(5) ?
  U4 O4 O15 . . 2_565 102.0(9) ?
  U4 O4 O16 . . 2_565 50.0(5) ?
  U4 O4 O19 . . 2_565 52.5(4) ?
  U4 O4 O20 . . 2_565 53.0(7) ?
  U4 O4 O26 . . . 141.7(7) ?
  U4 O4 O29 . . . 138.8(9) ?
  Sr1 O4 Sr1' . . . 0 ?
  Sr1 O4 K1 . . 1_554 85.2(4) ?
  Sr1 O4 O1 . . 3_444 160.9(6) ?
  Sr1 O4 O2 . . 1_554 119.0(5) ?
  Sr1 O4 O6 . . 2_565 49.9(6) ?
  Sr1 O4 O7 . . . 144.6(6) ?
  Sr1 O4 O9 . . 3_545 137.4(5) ?
  Sr1 O4 O11 . . 3_545 87.6(4) ?
  Sr1 O4 O15 . . 2_565 52.0(6) ?
  Sr1 O4 O16 . . 2_565 96.0(6) ?
  Sr1 O4 O19 . . 2_565 105.1(4) ?
  Sr1 O4 O20 . . 2_565 113.1(8) ?
  Sr1 O4 O26 . . . 49.3(5) ?
  Sr1 O4 O29 . . . 55.9(8) ?
  Sr1' O4 K1 . . 1_554 85.2(4) ?
  Sr1' O4 O1 . . 3_444 160.9(6) ?
  Sr1' O4 O2 . . 1_554 119.0(5) ?
  Sr1' O4 O6 . . 2_565 49.9(6) ?
  Sr1' O4 O7 . . . 144.6(6) ?
  Sr1' O4 O9 . . 3_545 137.4(5) ?
  Sr1' O4 O11 . . 3_545 87.6(4) ?
  Sr1' O4 O15 . . 2_565 52.0(6) ?
  Sr1' O4 O16 . . 2_565 96.0(6) ?
  Sr1' O4 O19 . . 2_565 105.1(4) ?
  Sr1' O4 O20 . . 2_565 113.1(8) ?
  Sr1' O4 O26 . . . 49.3(5) ?
  Sr1' O4 O29 . . . 55.9(8) ?
  K1 O4 O1 1_554 . 3_444 77.7(6) ?
  K1 O4 O2 1_554 . 1_554 47.1(4) ?
  K1 O4 O6 1_554 . 2_565 129.2(7) ?
  K1 O4 O7 1_554 . . 130.1(6) ?
  K1 O4 O9 1_554 . 3_545 100.0(6) ?
  K1 O4 O11 1_554 . 3_545 97.5(5) ?
  K1 O4 O15 1_554 . 2_565 113.3(7) ?
  K1 O4 O16 1_554 . 2_565 167.6(5) ?
  K1 O4 O19 1_554 . 2_565 143.8(6) ?
  K1 O4 O20 1_554 . 2_565 114.2(6) ?
  K1 O4 O26 1_554 . . 55.0(7) ?
  K1 O4 O29 1_554 . . 62.4(6) ?
  O1 O4 O2 3_444 . 1_554 53.0(7) ?
  O1 O4 O6 3_444 . 2_565 149.1(8) ?
  O1 O4 O7 3_444 . . 52.7(6) ?
  O1 O4 O9 3_444 . 3_545 55.4(6) ?
  O1 O4 O11 3_444 . 3_545 102.7(7) ?
  O1 O4 O15 3_444 . 2_565 128.5(9) ?
  O1 O4 O16 3_444 . 2_565 99.0(7) ?
  O1 O4 O19 3_444 . 2_565 93.7(6) ?
  O1 O4 O20 3_444 . 2_565 67.8(9) ?
  O1 O4 O26 3_444 . . 112.7(7) ?
  O1 O4 O29 3_444 . . 120.5(11) ?
  O2 O4 O6 1_554 . 2_565 130.2(7) ?
  O2 O4 O7 1_554 . . 92.5(5) ?
  O2 O4 O9 1_554 . 3_545 52.9(4) ?
  O2 O4 O11 1_554 . 3_545 68.4(5) ?
  O2 O4 O15 1_554 . 2_565 160.3(6) ?
  O2 O4 O16 1_554 . 2_565 139.2(6) ?
  O2 O4 O19 1_554 . 2_565 99.8(5) ?
  O2 O4 O20 1_554 . 2_565 119.7(8) ?
  O2 O4 O26 1_554 . . 102.1(7) ?
  O2 O4 O29 1_554 . . 67.6(8) ?
  O6 O4 O7 2_565 . . 98.1(6) ?
  O6 O4 O9 2_565 . 3_545 99.9(7) ?
  O6 O4 O11 2_565 . 3_545 63.2(6) ?
  O6 O4 O15 2_565 . 2_565 60.8(7) ?
  O6 O4 O16 2_565 . 2_565 58.1(6) ?
  O6 O4 O19 2_565 . 2_565 55.9(6) ?
  O6 O4 O20 2_565 . 2_565 105.9(9) ?
  O6 O4 O26 2_565 . . 97.1(8) ?
  O6 O4 O29 2_565 . . 71.7(8) ?
  O7 O4 O9 . . 3_545 50.4(5) ?
  O7 O4 O11 . . 3_545 89.9(4) ?
  O7 O4 O15 . . 2_565 102.4(7) ?
  O7 O4 O16 . . 2_565 49.0(4) ?
  O7 O4 O19 . . 2_565 49.8(3) ?
  O7 O4 O20 . . 2_565 55.1(6) ?
  O7 O4 O26 . . . 144.1(6) ?
  O7 O4 O29 . . . 136.6(7) ?
  O9 O4 O11 3_545 . 3_545 49.8(4) ?
  O9 O4 O15 3_545 . 2_565 146.6(8) ?
  O9 O4 O16 3_545 . 2_565 87.4(6) ?
  O9 O4 O19 3_545 . 2_565 49.2(4) ?
  O9 O4 O20 3_545 . 2_565 103.2(8) ?
  O9 O4 O26 3_545 . . 155.1(9) ?
  O9 O4 O29 3_545 . . 89.0(8) ?
  O11 O4 O15 3_545 . 2_565 123.7(6) ?
  O11 O4 O16 3_545 . 2_565 94.9(4) ?
  O11 O4 O19 3_545 . 2_565 49.7(4) ?
  O11 O4 O20 3_545 . 2_565 142.8(7) ?
  O11 O4 O26 3_545 . . 126.0(6) ?
  O11 O4 O29 3_545 . . 47.4(5) ?
  O15 O4 O16 2_565 . 2_565 59.3(7) ?
  O15 O4 O19 2_565 . 2_565 99.7(6) ?
  O15 O4 O20 2_565 . 2_565 61.8(8) ?
  O15 O4 O26 2_565 . . 58.4(8) ?
  O15 O4 O29 2_565 . . 107.8(10) ?
  O16 O4 O19 2_565 . 2_565 47.7(4) ?
  O16 O4 O20 2_565 . 2_565 54.0(6) ?
  O16 O4 O26 2_565 . . 117.2(8) ?
  O16 O4 O29 2_565 . . 128.1(7) ?
  O19 O4 O20 2_565 . 2_565 93.9(6) ?
  O19 O4 O26 2_565 . . 152.6(8) ?
  O19 O4 O29 2_565 . . 94.3(5) ?
  O20 O4 O26 2_565 . . 89.5(7) ?
  O20 O4 O29 2_565 . . 167.8(10) ?
  O26 O4 O29 . . . 79.1(7) ?
  U1 O5 U3 . . . 69.9(10) ?
  U1 O5 U6 . . . 59.5(4) ?
  U1 O5 Sr2 . . . 79.0(8) ?
  U1 O5 Sr2' . . . 79.0(8) ?
  U1 O5 K3 . . . 117.8(7) ?
  U1 O5 O3 . . . 33.8(6) ?
  U1 O5 O5 . . 2_565 117.8(10) ?
  U1 O5 O6 . . . 71.5(8) ?
  U1 O5 O8 . . . 27.5(6) ?
  U1 O5 O12 . . 4_565 126.7(7) ?
  U1 O5 O13 . . . 90.8(8) ?
  U1 O5 O16 . . . 89.6(8) ?
  U1 O5 O17 . . . 62.9(6) ?
  U1 O5 O19 . . . 127.6(9) ?
  U1 O5 O22 . . . 34.1(5) ?
  U1 O5 O23 . . . 69.1(8) ?
  U1 O5 O25 . . . 164.7(8) ?
  U1 O5 O32 . . . 111.1(10) ?
  U3 O5 U6 . . . 76.8(8) ?
  U3 O5 Sr2 . . . 148.0(17) ?
  U3 O5 Sr2' . . . 148.0(17) ?
  U3 O5 K3 . . . 105.5(9) ?
  U3 O5 O3 . . . 54.3(9) ?
  U3 O5 O5 . . 2_565 162.1(11) ?
  U3 O5 O6 . . . 1.7(8) ?
  U3 O5 O8 . . . 97.4(14) ?
  U3 O5 O12 . . 4_565 100.4(11) ?
  U3 O5 O13 . . . 55.3(8) ?
  U3 O5 O16 . . . 54.0(6) ?
  U3 O5 O17 . . . 104.3(11) ?
  U3 O5 O19 . . . 57.9(9) ?
  U3 O5 O22 . . . 53.6(8) ?
  U3 O5 O23 . . . 120.5(12) ?
  U3 O5 O25 . . . 110.7(14) ?
  U3 O5 O32 . . . 140.1(11) ?
  U6 O5 Sr2 . . . 81.4(6) ?
  U6 O5 Sr2' . . . 81.4(6) ?
  U6 O5 K3 . . . 175.8(11) ?
  U6 O5 O3 . . . 87.3(8) ?
  U6 O5 O5 . . 2_565 121.1(7) ?
  U6 O5 O6 . . . 77.1(6) ?
  U6 O5 O8 . . . 66.3(6) ?
  U6 O5 O12 . . 4_565 67.2(4) ?
  U6 O5 O13 . . . 44.9(4) ?
  U6 O5 O16 . . . 129.3(10) ?
  U6 O5 O17 . . . 28.7(3) ?
  U6 O5 O19 . . . 109.4(8) ?
  U6 O5 O22 . . . 33.9(3) ?
  U6 O5 O23 . . . 114.5(10) ?
  U6 O5 O25 . . . 135.8(9) ?
  U6 O5 O32 . . . 71.1(5) ?
  Sr2 O5 Sr2' . . . 0 ?
  Sr2 O5 K3 . . . 95.1(8) ?
  Sr2 O5 O3 . . . 102.0(12) ?
  Sr2 O5 O5 . . 2_565 45.8(7) ?
  Sr2 O5 O6 . . . 149.5(13) ?
  Sr2 O5 O8 . . . 52.0(8) ?
  Sr2 O5 O12 . . 4_565 92.2(6) ?
  Sr2 O5 O13 . . . 119.8(8) ?
  Sr2 O5 O16 . . . 134.8(11) ?
  Sr2 O5 O17 . . . 52.8(5) ?
  Sr2 O5 O19 . . . 153.4(13) ?
  Sr2 O5 O22 . . . 96.0(10) ?
  Sr2 O5 O23 . . . 50.2(6) ?
  Sr2 O5 O25 . . . 101.2(9) ?
  Sr2 O5 O32 . . . 47.3(7) ?
  Sr2' O5 K3 . . . 95.1(8) ?
  Sr2' O5 O3 . . . 102.0(12) ?
  Sr2' O5 O5 . . 2_565 45.8(7) ?
  Sr2' O5 O6 . . . 149.5(13) ?
  Sr2' O5 O8 . . . 52.0(8) ?
  Sr2' O5 O12 . . 4_565 92.2(6) ?
  Sr2' O5 O13 . . . 119.8(8) ?
  Sr2' O5 O16 . . . 134.8(11) ?
  Sr2' O5 O17 . . . 52.8(5) ?
  Sr2' O5 O19 . . . 153.4(13) ?
  Sr2' O5 O22 . . . 96.0(10) ?
  Sr2' O5 O23 . . . 50.2(6) ?
  Sr2' O5 O25 . . . 101.2(9) ?
  Sr2' O5 O32 . . . 47.3(7) ?
  K3 O5 O3 . . . 91.3(7) ?
  K3 O5 O5 . . 2_565 56.6(5) ?
  K3 O5 O6 . . . 105.4(7) ?
  K3 O5 O8 . . . 109.8(9) ?
  K3 O5 O12 . . 4_565 115.3(9) ?
  K3 O5 O13 . . . 139.3(12) ?
  K3 O5 O16 . . . 52.3(5) ?
  K3 O5 O17 . . . 147.9(10) ?
  K3 O5 O19 . . . 74.8(7) ?
  K3 O5 O22 . . . 145.4(9) ?
  K3 O5 O23 . . . 61.4(7) ?
  K3 O5 O25 . . . 46.9(6) ?
  K3 O5 O32 . . . 108.1(9) ?
  O3 O5 O5 . . 2_565 122.1(10) ?
  O3 O5 O6 . . . 56.0(8) ?
  O3 O5 O8 . . . 53.0(9) ?
  O3 O5 O12 . . 4_565 148.7(9) ?
  O3 O5 O13 . . . 100.4(9) ?
  O3 O5 O16 . . . 55.9(8) ?
  O3 O5 O17 . . . 96.6(11) ?
  O3 O5 O19 . . . 102.8(10) ?
  O3 O5 O22 . . . 54.3(7) ?
  O3 O5 O23 . . . 67.6(8) ?
  O3 O5 O25 . . . 133.6(9) ?
  O3 O5 O32 . . . 143.7(14) ?
  O5 O5 O6 2_565 . . 161.7(9) ?
  O5 O5 O8 2_565 . . 91.0(10) ?
  O5 O5 O12 2_565 . 4_565 87.7(7) ?
  O5 O5 O13 2_565 . . 136.2(10) ?
  O5 O5 O16 2_565 . . 108.5(8) ?
  O5 O5 O17 2_565 . . 93.5(8) ?
  O5 O5 O19 2_565 . . 111.0(11) ?
  O5 O5 O22 2_565 . . 141.8(12) ?
  O5 O5 O23 2_565 . . 54.9(7) ?
  O5 O5 O25 2_565 . . 57.3(7) ?
  O5 O5 O32 2_565 . . 55.0(6) ?
  O6 O5 O8 . . . 99.0(11) ?
  O6 O5 O12 . . 4_565 99.0(8) ?
  O6 O5 O13 . . . 54.4(6) ?
  O6 O5 O16 . . . 54.1(6) ?
  O6 O5 O17 . . . 104.8(9) ?
  O6 O5 O19 . . . 56.4(8) ?
  O6 O5 O22 . . . 54.7(7) ?
  O6 O5 O23 . . . 122.0(9) ?
  O6 O5 O25 . . . 109.3(10) ?
  O6 O5 O32 . . . 139.2(9) ?
  O8 O5 O12 . . 4_565 124.3(7) ?
  O8 O5 O13 . . . 108.3(10) ?
  O8 O5 O16 . . . 105.1(10) ?
  O8 O5 O17 . . . 54.4(6) ?
  O8 O5 O19 . . . 154.5(11) ?
  O8 O5 O22 . . . 55.2(8) ?
  O8 O5 O23 . . . 49.9(8) ?
  O8 O5 O25 . . . 146.9(11) ?
  O8 O5 O32 . . . 91.1(10) ?
  O12 O5 O13 4_565 . . 48.8(5) ?
  O12 O5 O16 4_565 . . 127.8(12) ?
  O12 O5 O17 4_565 . . 70.1(5) ?
  O12 O5 O19 4_565 . . 71.1(7) ?
  O12 O5 O22 4_565 . . 96.9(7) ?
  O12 O5 O23 4_565 . . 138.7(9) ?
  O12 O5 O25 4_565 . . 68.5(7) ?
  O12 O5 O32 4_565 . . 45.3(6) ?
  O13 O5 O16 . . . 103.8(10) ?
  O13 O5 O17 . . . 69.6(6) ?
  O13 O5 O19 . . . 64.7(8) ?
  O13 O5 O22 . . . 56.6(7) ?
  O13 O5 O23 . . . 158.2(13) ?
  O13 O5 O25 . . . 102.1(11) ?
  O13 O5 O32 . . . 84.9(7) ?
  O16 O5 O17 . . . 151.0(12) ?
  O16 O5 O19 . . . 56.7(7) ?
  O16 O5 O22 . . . 98.4(9) ?
  O16 O5 O23 . . . 84.8(8) ?
  O16 O5 O25 . . . 79.4(8) ?
  O16 O5 O32 . . . 157.7(13) ?
  O17 O5 O19 . . . 132.6(9) ?
  O17 O5 O22 . . . 53.8(6) ?
  O17 O5 O23 . . . 93.1(10) ?
  O17 O5 O25 . . . 129.3(9) ?
  O17 O5 O32 . . . 51.3(6) ?
  O19 O5 O22 . . . 106.3(10) ?
  O19 O5 O23 . . . 134.2(9) ?
  O19 O5 O25 . . . 53.8(7) ?
  O19 O5 O32 . . . 111.7(12) ?
  O22 O5 O23 . . . 102.7(12) ?
  O22 O5 O25 . . . 157.7(12) ?
  O22 O5 O32 . . . 103.5(8) ?
  O23 O5 O25 . . . 99.1(9) ?
  O23 O5 O32 . . . 94.5(9) ?
  O25 O5 O32 . . . 78.6(9) ?
  U2 O6 U3 . . . 69.3(8) ?
  U2 O6 U4 . . 2_565 59.4(3) ?
  U2 O6 Sr1 . . 1_565 79.8(6) ?
  U2 O6 Sr1' . . 1_565 79.8(6) ?
  U2 O6 K2 . . . 114.8(10) ?
  U2 O6 O3 . . . 36.5(5) ?
  U2 O6 O4 . . 2_565 66.1(5) ?
  U2 O6 O5 . . . 70.4(6) ?
  U2 O6 O6 . . 2_575 119.4(8) ?
  U2 O6 O11 . . 4_565 127.3(8) ?
  U2 O6 O13 . . . 120.9(9) ?
  U2 O6 O15 . . . 27.1(6) ?
  U2 O6 O16 . . . 36.6(4) ?
  U2 O6 O19 . . . 87.7(6) ?
  U2 O6 O22 . . . 86.2(8) ?
  U2 O6 O24 . . . 162.0(13) ?
  U2 O6 O29 . . 1_565 108.5(6) ?
  U2 O6 O31 . . 3_455 76.1(7) ?
  U3 O6 U4 . . 2_565 76.1(8) ?
  U3 O6 Sr1 . . 1_565 148.4(12) ?
  U3 O6 Sr1' . . 1_565 148.4(12) ?
  U3 O6 K2 . . . 105.9(11) ?
  U3 O6 O3 . . . 48.6(8) ?
  U3 O6 O4 . . 2_565 101.6(11) ?
  U3 O6 O5 . . . 1.6(7) ?
  U3 O6 O6 . . 2_575 161.2(12) ?
  U3 O6 O11 . . 4_565 99.1(12) ?
  U3 O6 O13 . . . 51.7(6) ?
  U3 O6 O15 . . . 96.5(11) ?
  U3 O6 O16 . . . 47.8(6) ?
  U3 O6 O19 . . . 50.3(8) ?
  U3 O6 O22 . . . 47.3(7) ?
  U3 O6 O24 . . . 111.4(9) ?
  U3 O6 O29 . . 1_565 136.8(15) ?
  U3 O6 O31 . . 3_455 119.5(15) ?
  U4 O6 Sr1 2_565 . 1_565 82.7(6) ?
  U4 O6 Sr1' 2_565 . 1_565 82.7(6) ?
  U4 O6 K2 2_565 . . 173.0(9) ?
  U4 O6 O3 2_565 . . 86.5(7) ?
  U4 O6 O4 2_565 . 2_565 25.7(3) ?
  U4 O6 O5 2_565 . . 75.5(7) ?
  U4 O6 O6 2_565 . 2_575 122.6(8) ?
  U4 O6 O11 2_565 . 4_565 67.9(6) ?
  U4 O6 O13 2_565 . . 104.9(9) ?
  U4 O6 O15 2_565 . . 65.4(7) ?
  U4 O6 O16 2_565 . . 36.6(4) ?
  U4 O6 O19 2_565 . . 45.5(4) ?
  U4 O6 O22 2_565 . . 122.1(9) ?
  U4 O6 O24 2_565 . . 138.6(12) ?
  U4 O6 O29 2_565 . 1_565 67.6(6) ?
  U4 O6 O31 2_565 . 3_455 124.1(7) ?
  Sr1 O6 Sr1' 1_565 . 1_565 0 ?
  Sr1 O6 K2 1_565 . . 92.7(9) ?
  Sr1 O6 O3 1_565 . . 107.7(9) ?
  Sr1 O6 O4 1_565 . 2_565 58.1(5) ?
  Sr1 O6 O5 1_565 . . 149.1(9) ?
  Sr1 O6 O6 1_565 . 2_575 46.4(6) ?
  Sr1 O6 O11 1_565 . 4_565 94.2(9) ?
  Sr1 O6 O13 1_565 . . 159.1(12) ?
  Sr1 O6 O15 1_565 . . 53.0(7) ?
  Sr1 O6 O16 1_565 . . 102.3(7) ?
  Sr1 O6 O19 1_565 . . 124.0(10) ?
  Sr1 O6 O22 1_565 . . 139.0(13) ?
  Sr1 O6 O24 1_565 . . 100.1(9) ?
  Sr1 O6 O29 1_565 . 1_565 48.1(7) ?
  Sr1 O6 O31 1_565 . 3_455 56.1(7) ?
  Sr1' O6 K2 1_565 . . 92.7(9) ?
  Sr1' O6 O3 1_565 . . 107.7(9) ?
  Sr1' O6 O4 1_565 . 2_565 58.1(5) ?
  Sr1' O6 O5 1_565 . . 149.1(9) ?
  Sr1' O6 O6 1_565 . 2_575 46.4(6) ?
  Sr1' O6 O11 1_565 . 4_565 94.2(9) ?
  Sr1' O6 O13 1_565 . . 159.1(12) ?
  Sr1' O6 O15 1_565 . . 53.0(7) ?
  Sr1' O6 O16 1_565 . . 102.3(7) ?
  Sr1' O6 O19 1_565 . . 124.0(10) ?
  Sr1' O6 O22 1_565 . . 139.0(13) ?
  Sr1' O6 O24 1_565 . . 100.1(9) ?
  Sr1' O6 O29 1_565 . 1_565 48.1(7) ?
  Sr1' O6 O31 1_565 . 3_455 56.1(7) ?
  K2 O6 O3 . . . 90.0(10) ?
  K2 O6 O4 . . 2_565 150.7(10) ?
  K2 O6 O5 . . . 106.7(9) ?
  K2 O6 O6 . . 2_575 55.7(7) ?
  K2 O6 O11 . . 4_565 117.8(8) ?
  K2 O6 O13 . . . 81.2(6) ?
  K2 O6 O15 . . . 107.7(11) ?
  K2 O6 O16 . . . 140.9(12) ?
  K2 O6 O19 . . . 140.7(7) ?
  K2 O6 O22 . . . 58.9(6) ?
  K2 O6 O24 . . . 47.3(7) ?
  K2 O6 O29 . . 1_565 113.0(9) ?
  K2 O6 O31 . . 3_455 49.0(6) ?
  O3 O6 O4 . . 2_565 100.9(8) ?
  O3 O6 O5 . . . 50.1(7) ?
  O3 O6 O6 . . 2_575 127.5(12) ?
  O3 O6 O11 . . 4_565 144.0(10) ?
  O3 O6 O13 . . . 92.4(8) ?
  O3 O6 O15 . . . 57.6(8) ?
  O3 O6 O16 . . . 51.2(7) ?
  O3 O6 O19 . . . 91.3(9) ?
  O3 O6 O22 . . . 49.7(7) ?
  O3 O6 O24 . . . 130.0(12) ?
  O3 O6 O29 . . 1_565 145.0(8) ?
  O3 O6 O31 . . 3_455 74.3(9) ?
  O4 O6 O5 2_565 . . 101.1(9) ?
  O4 O6 O6 2_565 . 2_575 97.1(8) ?
  O4 O6 O11 2_565 . 4_565 66.6(7) ?
  O4 O6 O13 2_565 . . 124.9(11) ?
  O4 O6 O15 2_565 . . 58.6(7) ?
  O4 O6 O16 2_565 . . 58.0(6) ?
  O4 O6 O19 2_565 . . 66.9(7) ?
  O4 O6 O22 2_565 . . 145.7(10) ?
  O4 O6 O24 2_565 . . 129.1(13) ?
  O4 O6 O29 2_565 . 1_565 46.8(5) ?
  O4 O6 O31 2_565 . 3_455 107.7(8) ?
  O5 O6 O6 . . 2_575 161.7(9) ?
  O5 O6 O11 . . 4_565 97.5(9) ?
  O5 O6 O13 . . . 50.8(6) ?
  O5 O6 O15 . . . 97.5(10) ?
  O5 O6 O16 . . . 47.9(6) ?
  O5 O6 O19 . . . 48.9(7) ?
  O5 O6 O22 . . . 48.3(7) ?
  O5 O6 O24 . . . 110.8(7) ?
  O5 O6 O29 . . 1_565 135.4(11) ?
  O5 O6 O31 . . 3_455 121.1(12) ?
  O6 O6 O11 2_575 . 4_565 88.2(9) ?
  O6 O6 O13 2_575 . . 116.0(8) ?
  O6 O6 O15 2_575 . . 93.3(9) ?
  O6 O6 O16 2_575 . . 148.7(8) ?
  O6 O6 O19 2_575 . . 140.8(13) ?
  O6 O6 O22 2_575 . . 114.6(10) ?
  O6 O6 O24 2_575 . . 54.8(6) ?
  O6 O6 O29 2_575 . 1_565 59.1(7) ?
  O6 O6 O31 2_575 . 3_455 53.3(8) ?
  O11 O6 O13 4_565 . . 71.6(7) ?
  O11 O6 O15 4_565 . . 125.0(10) ?
  O11 O6 O16 4_565 . . 97.1(9) ?
  O11 O6 O19 4_565 . . 52.7(6) ?
  O11 O6 O22 4_565 . . 124.3(8) ?
  O11 O6 O24 4_565 . . 70.7(9) ?
  O11 O6 O29 4_565 . 1_565 46.0(6) ?
  O11 O6 O31 4_565 . 3_455 141.0(11) ?
  O13 O6 O15 . . . 147.9(12) ?
  O13 O6 O16 . . . 94.8(8) ?
  O13 O6 O19 . . . 59.6(6) ?
  O13 O6 O22 . . . 52.7(6) ?
  O13 O6 O24 . . . 61.2(5) ?
  O13 O6 O29 . . 1_565 116.2(11) ?
  O13 O6 O31 . . 3_455 127.3(11) ?
  O15 O6 O16 . . . 58.5(7) ?
  O15 O6 O19 . . . 106.0(9) ?
  O15 O6 O22 . . . 104.7(11) ?
  O15 O6 O24 . . . 146.1(12) ?
  O15 O6 O29 . . 1_565 89.3(9) ?
  O15 O6 O31 . . 3_455 59.9(8) ?
  O16 O6 O19 . . . 51.2(6) ?
  O16 O6 O22 . . . 87.7(9) ?
  O16 O6 O24 . . . 155.2(10) ?
  O16 O6 O29 . . 1_565 103.7(8) ?
  O16 O6 O31 . . 3_455 112.6(10) ?
  O19 O6 O22 . . . 93.4(8) ?
  O19 O6 O24 . . . 106.6(10) ?
  O19 O6 O29 . . 1_565 86.9(9) ?
  O19 O6 O31 . . 3_455 163.7(11) ?
  O22 O6 O24 . . . 82.3(8) ?
  O22 O6 O29 . . 1_565 165.3(9) ?
  O22 O6 O31 . . 3_455 83.2(10) ?
  O24 O6 O29 . . 1_565 83.5(9) ?
  O24 O6 O31 . . 3_455 88.8(10) ?
  O29 O6 O31 1_565 . 3_455 100.4(9) ?
  U4 O7 K3 . . . 119.8(8) ?
  U4 O7 K4 . . 3_454 122.7(6) ?
  U4 O7 O1 . . 3_444 51.2(7) ?
  U4 O7 O4 . . . 2.6(2) ?
  U4 O7 O7 . . 2_565 169.1(8) ?
  U4 O7 O9 . . 3_545 53.7(5) ?
  U4 O7 O15 . . 3_545 93.6(6) ?
  U4 O7 O16 . . 2_565 57.4(5) ?
  U4 O7 O18 . . 1_554 89.2(6) ?
  U4 O7 O19 . . 2_565 67.8(5) ?
  U4 O7 O20 . . 2_565 52.2(6) ?
  U4 O7 O25 . . . 125.7(5) ?
  U4 O7 O28 . . 3_454 107.4(6) ?
  K3 O7 K4 . . 3_454 109.2(5) ?
  K3 O7 O1 . . 3_444 153.5(9) ?
  K3 O7 O4 . . . 119.3(6) ?
  K3 O7 O7 . . 2_565 54.2(4) ?
  K3 O7 O9 . . 3_545 144.0(5) ?
  K3 O7 O15 . . 3_545 110.0(5) ?
  K3 O7 O16 . . 2_565 63.3(5) ?
  K3 O7 O18 . . 1_554 150.0(6) ?
  K3 O7 O19 . . 2_565 87.7(5) ?
  K3 O7 O20 . . 2_565 87.5(8) ?
  K3 O7 O25 . . . 57.7(7) ?
  K3 O7 O28 . . 3_454 56.3(5) ?
  K4 O7 O1 3_454 . 3_444 71.6(7) ?
  K4 O7 O4 3_454 . . 124.6(5) ?
  K4 O7 O7 3_454 . 2_565 58.1(4) ?
  K4 O7 O9 3_454 . 3_545 100.1(7) ?
  K4 O7 O15 3_454 . 3_545 96.2(7) ?
  K4 O7 O16 3_454 . 2_565 159.5(7) ?
  K4 O7 O18 3_454 . 1_554 52.9(5) ?
  K4 O7 O19 3_454 . 2_565 144.6(7) ?
  K4 O7 O20 3_454 . 2_565 106.1(6) ?
  K4 O7 O25 3_454 . . 104.4(7) ?
  K4 O7 O28 3_454 . 3_454 76.0(7) ?
  O1 O7 O4 3_444 . . 53.0(7) ?
  O1 O7 O7 3_444 . 2_565 129.0(7) ?
  O1 O7 O9 3_444 . 3_545 56.3(6) ?
  O1 O7 O15 3_444 . 3_545 96.1(8) ?
  O1 O7 O16 3_444 . 2_565 106.3(9) ?
  O1 O7 O18 3_444 . 1_554 51.9(8) ?
  O1 O7 O19 3_444 . 2_565 106.8(7) ?
  O1 O7 O20 3_444 . 2_565 67.5(10) ?
  O1 O7 O25 3_444 . . 148.8(10) ?
  O1 O7 O28 3_444 . 3_454 100.0(7) ?
  O4 O7 O7 . . 2_565 170.7(7) ?
  O4 O7 O9 . . 3_545 52.3(5) ?
  O4 O7 O15 . . 3_545 91.4(6) ?
  O4 O7 O16 . . 2_565 56.4(5) ?
  O4 O7 O18 . . 1_554 89.3(5) ?
  O4 O7 O19 . . 2_565 65.2(4) ?
  O4 O7 O20 . . 2_565 54.2(6) ?
  O4 O7 O25 . . . 123.0(4) ?
  O4 O7 O28 . . 3_454 109.4(5) ?
  O7 O7 O9 2_565 . 3_545 136.9(7) ?
  O7 O7 O15 2_565 . 3_545 97.1(6) ?
  O7 O7 O16 2_565 . 2_565 117.5(7) ?
  O7 O7 O18 2_565 . 1_554 98.4(6) ?
  O7 O7 O19 2_565 . 2_565 118.5(5) ?
  O7 O7 O20 2_565 . 2_565 117.0(8) ?
  O7 O7 O25 2_565 . . 60.8(4) ?
  O7 O7 O28 2_565 . 3_454 61.8(5) ?
  O9 O7 O15 3_545 . 3_545 44.8(5) ?
  O9 O7 O16 3_545 . 2_565 94.9(6) ?
  O9 O7 O18 3_545 . 1_554 47.6(5) ?
  O9 O7 O19 3_545 . 2_565 56.5(5) ?
  O9 O7 O20 3_545 . 2_565 104.3(8) ?
  O9 O7 O25 3_545 . . 95.5(6) ?
  O9 O7 O28 3_545 . 3_454 155.3(6) ?
  O15 O7 O16 3_545 . 2_565 104.3(6) ?
  O15 O7 O18 3_545 . 1_554 56.4(6) ?
  O15 O7 O19 3_545 . 2_565 48.4(6) ?
  O15 O7 O20 3_545 . 2_565 145.5(8) ?
  O15 O7 O25 3_545 . . 53.0(7) ?
  O15 O7 O28 3_545 . 3_454 158.7(6) ?
  O16 O7 O18 2_565 . 1_554 142.0(6) ?
  O16 O7 O19 2_565 . 2_565 55.9(5) ?
  O16 O7 O20 2_565 . 2_565 56.3(6) ?
  O16 O7 O25 2_565 . . 87.8(7) ?
  O16 O7 O28 2_565 . 3_454 84.6(7) ?
  O18 O7 O19 1_554 . 2_565 97.3(6) ?
  O18 O7 O20 1_554 . 2_565 119.1(7) ?
  O18 O7 O25 1_554 . . 100.2(8) ?
  O18 O7 O28 1_554 . 3_454 125.9(7) ?
  O19 O7 O20 2_565 . 2_565 105.6(7) ?
  O19 O7 O25 2_565 . . 58.0(4) ?
  O19 O7 O28 2_565 . 3_454 136.8(9) ?
  O20 O7 O25 2_565 . . 139.7(10) ?
  O20 O7 O28 2_565 . 3_454 55.2(6) ?
  O25 O7 O28 . . 3_454 109.1(7) ?
  U1 O8 U3 . . . 70.6(6) ?
  U1 O8 U6 . . . 74.6(7) ?
  U1 O8 Sr2 . . . 148.3(10) ?
  U1 O8 Sr2' . . . 148.3(10) ?
  U1 O8 O3 . . . 53.0(7) ?
  U1 O8 O5 . . . 97.6(9) ?
  U1 O8 O8 . . 2_565 165.6(6) ?
  U1 O8 O10 . . 4_465 48.0(6) ?
  U1 O8 O12 . . . 1.6(5) ?
  U1 O8 O13 . . 4_465 51.9(5) ?
  U1 O8 O14 . . 4_565 54.3(7) ?
  U1 O8 O17 . . . 101.6(9) ?
  U1 O8 O18 . . 2_565 92.8(7) ?
  U1 O8 O22 . . . 52.6(7) ?
  U1 O8 O23 . . . 126.8(6) ?
  U1 O8 O24 . . 3_445 109.0(6) ?
  U1 O8 O27 . . . 139.4(8) ?
  U3 O8 U6 . . . 59.8(3) ?
  U3 O8 Sr2 . . . 79.7(4) ?
  U3 O8 Sr2' . . . 79.7(4) ?
  U3 O8 O3 . . . 37.2(5) ?
  U3 O8 O5 . . . 27.0(5) ?
  U3 O8 O8 . . 2_565 114.9(6) ?
  U3 O8 O10 . . 4_465 116.9(9) ?
  U3 O8 O12 . . . 69.4(6) ?
  U3 O8 O13 . . 4_465 102.7(6) ?
  U3 O8 O14 . . 4_565 85.7(8) ?
  U3 O8 O17 . . . 72.1(5) ?
  U3 O8 O18 . . 2_565 134.0(7) ?
  U3 O8 O22 . . . 35.0(4) ?
  U3 O8 O23 . . . 81.9(7) ?
  U3 O8 O24 . . 3_445 123.4(6) ?
  U3 O8 O27 . . . 125.4(8) ?
  U6 O8 Sr2 . . . 81.0(4) ?
  U6 O8 Sr2' . . . 81.0(4) ?
  U6 O8 O3 . . . 88.8(6) ?
  U6 O8 O5 . . . 65.0(5) ?
  U6 O8 O8 . . 2_565 119.8(5) ?
  U6 O8 O10 . . 4_465 87.6(6) ?
  U6 O8 O12 . . . 73.1(6) ?
  U6 O8 O13 . . 4_465 126.0(9) ?
  U6 O8 O14 . . 4_565 37.9(6) ?
  U6 O8 O17 . . . 27.2(3) ?
  U6 O8 O18 . . 2_565 74.6(5) ?
  U6 O8 O22 . . . 33.4(3) ?
  U6 O8 O23 . . . 127.9(9) ?
  U6 O8 O24 . . 3_445 175.6(7) ?
  U6 O8 O27 . . . 83.3(5) ?
  Sr2 O8 Sr2' . . . 0 ?
  Sr2 O8 O3 . . . 107.4(8) ?
  Sr2 O8 O5 . . . 53.0(6) ?
  Sr2 O8 O8 . . 2_565 43.3(5) ?
  Sr2 O8 O10 . . 4_465 151.2(5) ?
  Sr2 O8 O12 . . . 146.7(9) ?
  Sr2 O8 O13 . . 4_465 150.6(8) ?
  Sr2 O8 O14 . . 4_565 113.5(6) ?
  Sr2 O8 O17 . . . 57.3(4) ?
  Sr2 O8 O18 . . 2_565 100.0(6) ?
  Sr2 O8 O22 . . . 96.2(6) ?
  Sr2 O8 O23 . . . 57.0(7) ?
  Sr2 O8 O24 . . 3_445 96.5(8) ?
  Sr2 O8 O27 . . . 54.2(7) ?
  Sr2' O8 O3 . . . 107.4(8) ?
  Sr2' O8 O5 . . . 53.0(6) ?
  Sr2' O8 O8 . . 2_565 43.3(5) ?
  Sr2' O8 O10 . . 4_465 151.2(5) ?
  Sr2' O8 O12 . . . 146.7(9) ?
  Sr2' O8 O13 . . 4_465 150.6(8) ?
  Sr2' O8 O14 . . 4_565 113.5(6) ?
  Sr2' O8 O17 . . . 57.3(4) ?
  Sr2' O8 O18 . . 2_565 100.0(6) ?
  Sr2' O8 O22 . . . 96.2(6) ?
  Sr2' O8 O23 . . . 57.0(7) ?
  Sr2' O8 O24 . . 3_445 96.5(8) ?
  Sr2' O8 O27 . . . 54.2(7) ?
  O3 O8 O5 . . . 57.7(7) ?
  O3 O8 O8 . . 2_565 122.8(7) ?
  O3 O8 O10 . . 4_465 98.6(9) ?
  O3 O8 O12 . . . 52.6(7) ?
  O3 O8 O13 . . 4_465 66.3(6) ?
  O3 O8 O14 . . 4_565 96.8(10) ?
  O3 O8 O17 . . . 107.9(8) ?
  O3 O8 O18 . . 2_565 145.2(10) ?
  O3 O8 O22 . . . 55.8(6) ?
  O3 O8 O23 . . . 77.6(6) ?
  O3 O8 O24 . . 3_445 95.4(5) ?
  O3 O8 O27 . . . 160.9(11) ?
  O5 O8 O8 . . 2_565 89.0(8) ?
  O5 O8 O10 . . 4_465 142.3(11) ?
  O5 O8 O12 . . . 96.4(9) ?
  O5 O8 O13 . . 4_465 123.0(7) ?
  O5 O8 O14 . . 4_565 100.4(9) ?
  O5 O8 O17 . . . 63.8(6) ?
  O5 O8 O18 . . 2_565 133.5(7) ?
  O5 O8 O22 . . . 54.6(7) ?
  O5 O8 O23 . . . 65.3(9) ?
  O5 O8 O24 . . 3_445 116.3(8) ?
  O5 O8 O27 . . . 103.2(10) ?
  O8 O8 O10 2_565 . 4_465 128.2(7) ?
  O8 O8 O12 2_565 . . 167.0(6) ?
  O8 O8 O13 2_565 . 4_465 113.9(7) ?
  O8 O8 O14 2_565 . 4_565 137.0(6) ?
  O8 O8 O17 2_565 . . 92.7(7) ?
  O8 O8 O18 2_565 . 2_565 91.8(5) ?
  O8 O8 O22 2_565 . . 139.4(7) ?
  O8 O8 O23 2_565 . . 45.3(6) ?
  O8 O8 O24 2_565 . 3_445 56.7(5) ?
  O8 O8 O27 2_565 . . 49.5(5) ?
  O10 O8 O12 4_465 . . 49.0(6) ?
  O10 O8 O13 4_465 . 4_465 53.1(5) ?
  O10 O8 O14 4_465 . 4_565 49.8(7) ?
  O10 O8 O17 4_465 . . 103.4(6) ?
  O10 O8 O18 4_465 . 2_565 51.3(5) ?
  O10 O8 O22 4_465 . . 88.2(9) ?
  O10 O8 O23 4_465 . . 143.8(9) ?
  O10 O8 O24 4_465 . 3_445 93.1(7) ?
  O10 O8 O27 4_465 . . 98.4(7) ?
  O12 O8 O13 . . 4_465 53.4(7) ?
  O12 O8 O14 . . 4_565 53.6(6) ?
  O12 O8 O17 . . . 100.2(8) ?
  O12 O8 O18 . . 2_565 93.0(6) ?
  O12 O8 O22 . . . 51.0(7) ?
  O12 O8 O23 . . . 127.1(6) ?
  O12 O8 O24 . . 3_445 110.5(6) ?
  O12 O8 O27 . . . 139.2(7) ?
  O13 O8 O14 4_465 . 4_565 95.8(9) ?
  O13 O8 O17 4_465 . . 151.7(11) ?
  O13 O8 O18 4_465 . 2_565 98.8(7) ?
  O13 O8 O22 4_465 . . 102.1(9) ?
  O13 O8 O23 4_465 . . 94.1(7) ?
  O13 O8 O24 4_465 . 3_445 57.4(4) ?
  O13 O8 O27 4_465 . . 131.9(10) ?
  O14 O8 O17 4_565 . . 56.5(6) ?
  O14 O8 O18 4_565 . 2_565 51.9(6) ?
  O14 O8 O22 4_565 . . 50.7(7) ?
  O14 O8 O23 4_565 . . 165.5(11) ?
  O14 O8 O24 4_565 . 3_445 142.2(10) ?
  O14 O8 O27 4_565 . . 87.6(6) ?
  O17 O8 O18 . . 2_565 69.8(6) ?
  O17 O8 O22 . . . 57.3(5) ?
  O17 O8 O23 . . . 112.1(10) ?
  O17 O8 O24 . . 3_445 148.8(10) ?
  O17 O8 O27 . . . 59.4(6) ?
  O18 O8 O22 2_565 . . 100.9(7) ?
  O18 O8 O23 2_565 . . 136.5(10) ?
  O18 O8 O24 2_565 . 3_445 102.4(8) ?
  O18 O8 O27 2_565 . . 48.1(6) ?
  O22 O8 O23 . . . 116.7(9) ?
  O22 O8 O24 . . 3_445 151.0(6) ?
  O22 O8 O27 . . . 116.2(6) ?
  O23 O8 O24 . . 3_445 52.2(9) ?
  O23 O8 O27 . . . 93.6(9) ?
  O24 O8 O27 3_445 . . 92.4(8) ?
  U2 O9 U4 . . 3_455 126.1(7) ?
  U2 O9 U5 . . 3_454 122.5(7) ?
  U2 O9 O1 . . 1_454 179.0(7) ?
  U2 O9 O2 . . 3_454 115.4(6) ?
  U2 O9 O4 . . 3_455 115.8(6) ?
  U2 O9 O7 . . 3_455 116.4(6) ?
  U2 O9 O11 . . . 38.7(3) ?
  U2 O9 O15 . . . 40.9(6) ?
  U2 O9 O18 . . 3_454 113.3(8) ?
  U2 O9 O19 . . 4_465 58.7(4) ?
  U2 O9 O20 . . . 64.8(6) ?
  U2 O9 O29 . . 3_455 85.3(5) ?
  U4 O9 U5 3_455 . 3_454 111.0(4) ?
  U4 O9 O1 3_455 . 1_454 53.9(10) ?
  U4 O9 O2 3_455 . 3_454 102.8(6) ?
  U4 O9 O4 3_455 . 3_455 37.2(4) ?
  U4 O9 O7 3_455 . 3_455 40.1(4) ?
  U4 O9 O11 3_455 . . 109.8(7) ?
  U4 O9 O15 3_455 . . 123.2(9) ?
  U4 O9 O18 3_455 . 3_454 111.5(7) ?
  U4 O9 O19 3_455 . 4_465 68.6(5) ?
  U4 O9 O20 3_455 . . 165.7(8) ?
  U4 O9 O29 3_455 . 3_455 80.1(6) ?
  U5 O9 O1 3_454 . 1_454 57.4(10) ?
  U5 O9 O2 3_454 . 3_454 37.0(6) ?
  U5 O9 O4 3_454 . 3_455 104.8(5) ?
  U5 O9 O7 3_454 . 3_455 110.8(5) ?
  U5 O9 O11 3_454 . . 118.4(7) ?
  U5 O9 O15 3_454 . . 112.0(9) ?
  U5 O9 O18 3_454 . 3_454 39.7(5) ?
  U5 O9 O19 3_454 . 4_465 174.5(7) ?
  U5 O9 O20 3_454 . . 57.8(6) ?
  U5 O9 O29 3_454 . 3_455 99.3(6) ?
  O1 O9 O2 1_454 . 3_454 63.9(7) ?
  O1 O9 O4 1_454 . 3_455 63.5(9) ?
  O1 O9 O7 1_454 . 3_455 64.3(7) ?
  O1 O9 O11 1_454 . . 140.3(7) ?
  O1 O9 O15 1_454 . . 140.1(8) ?
  O1 O9 O18 1_454 . 3_454 67.4(10) ?
  O1 O9 O19 1_454 . 4_465 121.4(11) ?
  O1 O9 O20 1_454 . . 115.1(12) ?
  O1 O9 O29 1_454 . 3_455 93.7(6) ?
  O2 O9 O4 3_454 . 3_455 77.9(7) ?
  O2 O9 O7 3_454 . 3_455 128.1(5) ?
  O2 O9 O11 3_454 . . 90.3(6) ?
  O2 O9 O15 3_454 . . 133.7(10) ?
  O2 O9 O18 3_454 . 3_454 76.7(8) ?
  O2 O9 O19 3_454 . 4_465 148.3(9) ?
  O2 O9 O20 3_454 . . 62.9(7) ?
  O2 O9 O29 3_454 . 3_455 62.3(8) ?
  O4 O9 O7 3_455 . 3_455 77.3(6) ?
  O4 O9 O11 3_455 . . 82.7(5) ?
  O4 O9 O15 3_455 . . 143.2(9) ?
  O4 O9 O18 3_455 . 3_454 130.6(6) ?
  O4 O9 O19 3_455 . 4_465 78.3(6) ?
  O4 O9 O20 3_455 . . 132.6(9) ?
  O4 O9 O29 3_455 . 3_455 43.6(5) ?
  O7 O9 O11 3_455 . . 130.1(7) ?
  O7 O9 O15 3_455 . . 90.1(8) ?
  O7 O9 O18 3_455 . 3_454 86.3(7) ?
  O7 O9 O19 3_455 . 4_465 65.2(5) ?
  O7 O9 O20 3_455 . . 148.4(9) ?
  O7 O9 O29 3_455 . 3_455 119.0(8) ?
  O11 O9 O15 . . . 79.5(6) ?
  O11 O9 O18 . . 3_454 138.5(9) ?
  O11 O9 O19 . . 4_465 66.2(5) ?
  O11 O9 O20 . . . 72.4(7) ?
  O11 O9 O29 . . 3_455 46.6(4) ?
  O15 O9 O18 . . 3_454 81.7(8) ?
  O15 O9 O19 . . 4_465 65.2(8) ?
  O15 O9 O20 . . . 71.0(9) ?
  O15 O9 O29 . . 3_455 126.0(7) ?
  O18 O9 O19 3_454 . 4_465 135.0(8) ?
  O18 O9 O20 3_454 . . 66.6(9) ?
  O18 O9 O29 3_454 . 3_455 139.0(8) ?
  O19 O9 O20 4_465 . . 123.5(7) ?
  O19 O9 O29 4_465 . 3_455 86.0(6) ?
  O20 O9 O29 . . 3_455 92.5(9) ?
  U1 O10 U5 4_565 . 3_555 122.4(7) ?
  U1 O10 U6 4_565 . . 123.3(5) ?
  U1 O10 O1 4_565 . . 167.3(7) ?
  U1 O10 O2 4_565 . 3_555 122.0(10) ?
  U1 O10 O8 4_565 . 4_565 37.2(5) ?
  U1 O10 O12 4_565 . 4_565 38.9(5) ?
  U1 O10 O13 4_565 . . 56.0(5) ?
  U1 O10 O14 4_565 . 1_655 65.8(7) ?
  U1 O10 O17 4_565 . . 122.4(5) ?
  U1 O10 O18 4_565 . 3_555 106.3(10) ?
  U1 O10 O21 4_565 . . 112.3(6) ?
  U1 O10 O30 4_565 . 3_555 74.5(6) ?
  U1 O10 O32 4_565 . . 87.1(6) ?
  U5 O10 U6 3_555 . . 111.7(7) ?
  U5 O10 O1 3_555 . . 57.8(6) ?
  U5 O10 O2 3_555 . 3_555 40.9(4) ?
  U5 O10 O8 3_555 . 4_565 107.0(6) ?
  U5 O10 O12 3_555 . 4_565 122.2(7) ?
  U5 O10 O13 3_555 . . 166.0(7) ?
  U5 O10 O14 3_555 . 1_655 58.5(6) ?
  U5 O10 O17 3_555 . . 110.2(6) ?
  U5 O10 O18 3_555 . 3_555 37.7(5) ?
  U5 O10 O21 3_555 . . 101.3(6) ?
  U5 O10 O30 3_555 . 3_555 77.5(5) ?
  U5 O10 O32 3_555 . . 113.9(6) ?
  U6 O10 O1 . . . 53.9(6) ?
  U6 O10 O2 . . 3_555 109.2(9) ?
  U6 O10 O8 . . 4_565 113.4(6) ?
  U6 O10 O12 . . 4_565 119.5(7) ?
  U6 O10 O13 . . . 67.4(5) ?
  U6 O10 O14 . . 1_655 170.2(8) ?
  U6 O10 O17 . . . 39.6(4) ?
  U6 O10 O18 . . 3_555 106.1(9) ?
  U6 O10 O21 . . . 36.3(4) ?
  U6 O10 O30 . . 3_555 136.6(7) ?
  U6 O10 O32 . . . 85.8(6) ?
  O1 O10 O2 . . 3_555 67.5(9) ?
  O1 O10 O8 . . 4_565 130.3(7) ?
  O1 O10 O12 . . 4_565 153.6(8) ?
  O1 O10 O13 . . . 120.2(8) ?
  O1 O10 O14 . . 1_655 116.3(8) ?
  O1 O10 O17 . . . 64.8(6) ?
  O1 O10 O18 . . 3_555 65.7(10) ?
  O1 O10 O21 . . . 57.3(5) ?
  O1 O10 O30 . . 3_555 116.5(7) ?
  O1 O10 O32 . . . 104.5(8) ?
  O2 O10 O8 3_555 . 4_565 134.8(8) ?
  O2 O10 O12 3_555 . 4_565 95.6(9) ?
  O2 O10 O13 3_555 . . 153.1(7) ?
  O2 O10 O14 3_555 . 1_655 64.5(9) ?
  O2 O10 O17 3_555 . . 83.3(6) ?
  O2 O10 O18 3_555 . 3_555 78.6(6) ?
  O2 O10 O21 3_555 . . 124.8(10) ?
  O2 O10 O30 3_555 . 3_555 49.6(9) ?
  O2 O10 O32 3_555 . . 73.1(5) ?
  O8 O10 O12 4_565 . 4_565 76.1(7) ?
  O8 O10 O13 4_565 . . 62.8(5) ?
  O8 O10 O14 4_565 . 1_655 71.2(8) ?
  O8 O10 O17 4_565 . . 140.8(5) ?
  O8 O10 O18 4_565 . 3_555 76.0(9) ?
  O8 O10 O21 4_565 . . 85.1(6) ?
  O8 O10 O30 4_565 . 3_555 102.9(8) ?
  O8 O10 O32 4_565 . . 123.5(8) ?
  O12 O10 O13 4_565 . . 66.5(6) ?
  O12 O10 O14 4_565 . 1_655 69.6(9) ?
  O12 O10 O17 4_565 . . 94.1(7) ?
  O12 O10 O18 4_565 . 3_555 133.1(11) ?
  O12 O10 O21 4_565 . . 135.8(6) ?
  O12 O10 O30 4_565 . 3_555 47.2(5) ?
  O12 O10 O32 4_565 . . 49.6(7) ?
  O13 O10 O14 . . 1_655 121.8(9) ?
  O13 O10 O17 . . . 78.4(5) ?
  O13 O10 O18 . . 3_555 128.3(8) ?
  O13 O10 O21 . . . 69.4(5) ?
  O13 O10 O30 . . 3_555 113.2(6) ?
  O13 O10 O32 . . . 80.0(5) ?
  O14 O10 O17 1_655 . . 141.2(9) ?
  O14 O10 O18 1_655 . 3_555 66.0(9) ?
  O14 O10 O21 1_655 . . 140.1(8) ?
  O14 O10 O30 1_655 . 3_555 45.8(7) ?
  O14 O10 O32 1_655 . . 98.9(8) ?
  O17 O10 O18 . . 3_555 130.5(11) ?
  O17 O10 O21 . . . 75.8(5) ?
  O17 O10 O30 . . 3_555 97.0(6) ?
  O17 O10 O32 . . . 48.7(6) ?
  O18 O10 O21 3_555 . . 77.7(6) ?
  O18 O10 O30 3_555 . 3_555 105.0(6) ?
  O18 O10 O32 3_555 . . 151.5(6) ?
  O21 O10 O30 . . 3_555 172.0(8) ?
  O21 O10 O32 . . . 121.0(6) ?
  O30 O10 O32 3_555 . . 53.6(5) ?
  U2 O11 K3 . . . 101.5(6) ?
  U2 O11 O3 . . . 54.5(5) ?
  U2 O11 O4 . . 3_455 91.7(5) ?
  U2 O11 O6 . . 4_465 106.6(8) ?
  U2 O11 O9 . . . 48.6(4) ?
  U2 O11 O11 . . 2_565 161.3(9) ?
  U2 O11 O15 . . . 1.5(6) ?
  U2 O11 O16 . . . 52.5(5) ?
  U2 O11 O19 . . 4_465 52.4(5) ?
  U2 O11 O20 . . . 52.7(6) ?
  U2 O11 O23 . . . 124.7(6) ?
  U2 O11 O24 . . 3_445 130.5(6) ?
  U2 O11 O28 . . 3_454 100.6(7) ?
  U2 O11 O29 . . 3_455 132.4(6) ?
  K3 O11 O3 . . . 91.2(5) ?
  K3 O11 O4 . . 3_455 139.3(4) ?
  K3 O11 O6 . . 4_465 150.2(6) ?
  K3 O11 O9 . . . 119.5(6) ?
  K3 O11 O11 . . 2_565 61.2(4) ?
  K3 O11 O15 . . . 103.1(7) ?
  K3 O11 O16 . . . 50.6(4) ?
  K3 O11 O19 . . 4_465 152.4(6) ?
  K3 O11 O20 . . . 69.5(6) ?
  K3 O11 O23 . . . 63.0(7) ?
  K3 O11 O24 . . 3_445 105.8(5) ?
  K3 O11 O28 . . 3_454 45.2(4) ?
  K3 O11 O29 . . 3_455 104.9(7) ?
  O3 O11 O4 . . 3_455 126.7(6) ?
  O3 O11 O6 . . 4_465 97.0(8) ?
  O3 O11 O9 . . . 100.4(6) ?
  O3 O11 O11 . . 2_565 127.9(5) ?
  O3 O11 O15 . . . 54.7(6) ?
  O3 O11 O16 . . . 54.9(7) ?
  O3 O11 O19 . . 4_465 67.0(5) ?
  O3 O11 O20 . . . 96.5(8) ?
  O3 O11 O23 . . . 72.2(5) ?
  O3 O11 O24 . . 3_445 84.3(7) ?
  O3 O11 O28 . . 3_454 127.9(8) ?
  O3 O11 O29 . . 3_455 158.7(11) ?
  O4 O11 O6 3_455 . 4_465 50.2(4) ?
  O4 O11 O9 3_455 . . 47.4(4) ?
  O4 O11 O11 3_455 . 2_565 97.7(4) ?
  O4 O11 O15 3_455 . . 90.5(5) ?
  O4 O11 O16 3_455 . . 137.1(5) ?
  O4 O11 O19 3_455 . 4_465 59.7(4) ?
  O4 O11 O20 3_455 . . 89.8(5) ?
  O4 O11 O23 3_455 . . 136.1(8) ?
  O4 O11 O24 3_455 . 3_445 93.5(6) ?
  O4 O11 O28 3_455 . 3_454 94.7(5) ?
  O4 O11 O29 3_455 . 3_455 43.9(4) ?
  O6 O11 O9 4_465 . . 87.3(6) ?
  O6 O11 O11 4_465 . 2_565 91.8(6) ?
  O6 O11 O15 4_465 . . 105.1(8) ?
  O6 O11 O16 4_465 . . 150.7(7) ?
  O6 O11 O19 4_465 . 4_465 54.2(6) ?
  O6 O11 O20 4_465 . . 137.1(7) ?
  O6 O11 O23 4_465 . . 92.3(8) ?
  O6 O11 O24 4_465 . 3_445 47.2(6) ?
  O6 O11 O28 4_465 . 3_454 135.1(6) ?
  O6 O11 O29 4_465 . 3_455 62.1(8) ?
  O9 O11 O11 . . 2_565 131.4(5) ?
  O9 O11 O15 . . . 47.9(5) ?
  O9 O11 O16 . . . 90.0(6) ?
  O9 O11 O19 . . 4_465 53.2(4) ?
  O9 O11 O20 . . . 50.3(6) ?
  O9 O11 O23 . . . 172.5(6) ?
  O9 O11 O24 . . 3_445 134.2(7) ?
  O9 O11 O28 . . 3_454 84.7(5) ?
  O9 O11 O29 . . 3_455 83.8(5) ?
  O11 O11 O15 2_565 . . 162.7(8) ?
  O11 O11 O16 2_565 . . 111.5(6) ?
  O11 O11 O19 2_565 . 4_465 145.8(7) ?
  O11 O11 O20 2_565 . . 111.0(7) ?
  O11 O11 O23 2_565 . . 56.1(4) ?
  O11 O11 O24 2_565 . 3_445 65.2(4) ?
  O11 O11 O28 2_565 . 3_454 62.6(4) ?
  O11 O11 O29 2_565 . 3_455 53.8(4) ?
  O15 O11 O16 . . . 54.0(6) ?
  O15 O11 O19 . . 4_465 50.9(6) ?
  O15 O11 O20 . . . 53.6(7) ?
  O15 O11 O23 . . . 125.4(6) ?
  O15 O11 O24 . . 3_445 129.7(6) ?
  O15 O11 O28 . . 3_454 101.7(7) ?
  O15 O11 O29 . . 3_455 131.5(6) ?
  O16 O11 O19 . . 4_465 101.9(6) ?
  O16 O11 O20 . . . 51.3(5) ?
  O16 O11 O23 . . . 86.8(7) ?
  O16 O11 O24 . . 3_445 126.6(5) ?
  O16 O11 O28 . . 3_454 73.5(6) ?
  O16 O11 O29 . . 3_455 146.4(9) ?
  O19 O11 O20 4_465 . . 95.3(7) ?
  O19 O11 O23 4_465 . . 121.0(7) ?
  O19 O11 O24 4_465 . 3_445 89.3(6) ?
  O19 O11 O28 4_465 . 3_454 137.9(5) ?
  O19 O11 O29 4_465 . 3_455 100.6(7) ?
  O20 O11 O23 . . . 130.6(10) ?
  O20 O11 O24 . . 3_445 175.2(8) ?
  O20 O11 O28 . . 3_454 48.3(6) ?
  O20 O11 O29 . . 3_455 102.0(8) ?
  O23 O11 O24 . . 3_445 45.2(8) ?
  O23 O11 O28 . . 3_454 100.8(7) ?
  O23 O11 O29 . . 3_455 102.5(6) ?
  O24 O11 O28 3_445 . 3_454 127.8(5) ?
  O24 O11 O29 3_445 . 3_455 78.1(7) ?
  O28 O11 O29 3_454 . 3_455 73.1(8) ?
  U1 O12 K2 . . . 113.6(12) ?
  U1 O12 O3 . . . 49.4(6) ?
  U1 O12 O5 . . 4_465 99.0(10) ?
  U1 O12 O8 . . . 1.7(5) ?
  U1 O12 O10 . . 4_465 53.9(6) ?
  U1 O12 O12 . . 2_575 168.4(12) ?
  U1 O12 O13 . . 4_465 51.5(6) ?
  U1 O12 O14 . . 4_565 59.9(7) ?
  U1 O12 O22 . . . 52.3(7) ?
  U1 O12 O30 . . 1_565 115.9(8) ?
  U1 O12 O31 . . 3_455 127.7(11) ?
  U1 O12 O32 . . 3_455 133.0(13) ?
  K2 O12 O3 . . . 95.5(9) ?
  K2 O12 O5 . . 4_465 142.6(6) ?
  K2 O12 O8 . . . 112.0(8) ?
  K2 O12 O10 . . 4_465 131.3(7) ?
  K2 O12 O12 . . 2_575 56.8(6) ?
  K2 O12 O13 . . 4_465 159.7(9) ?
  K2 O12 O14 . . 4_565 78.7(8) ?
  K2 O12 O22 . . . 61.5(6) ?
  K2 O12 O30 . . 1_565 52.8(8) ?
  K2 O12 O31 . . 3_455 50.3(6) ?
  K2 O12 O32 . . 3_455 108.1(6) ?
  O3 O12 O5 . . 4_465 91.9(7) ?
  O3 O12 O8 . . . 49.0(5) ?
  O3 O12 O10 . . 4_465 100.9(7) ?
  O3 O12 O12 . . 2_575 133.4(8) ?
  O3 O12 O13 . . 4_465 64.5(6) ?
  O3 O12 O14 . . 4_565 98.6(9) ?
  O3 O12 O22 . . . 54.2(5) ?
  O3 O12 O30 . . 1_565 140.0(12) ?
  O3 O12 O31 . . 3_455 80.3(7) ?
  O3 O12 O32 . . 3_455 145.5(9) ?
  O5 O12 O8 4_465 . . 100.5(7) ?
  O5 O12 O10 4_465 . 4_465 82.5(8) ?
  O5 O12 O12 4_465 . 2_575 92.3(8) ?
  O5 O12 O13 4_465 . 4_465 47.6(6) ?
  O5 O12 O14 4_465 . 4_565 136.2(10) ?
  O5 O12 O22 4_465 . . 144.3(7) ?
  O5 O12 O30 4_465 . 1_565 128.0(10) ?
  O5 O12 O31 4_465 . 3_455 95.5(8) ?
  O5 O12 O32 4_465 . 3_455 54.1(7) ?
  O8 O12 O10 . . 4_465 54.9(5) ?
  O8 O12 O12 . . 2_575 167.0(9) ?
  O8 O12 O13 . . 4_465 53.1(4) ?
  O8 O12 O14 . . 4_565 59.1(6) ?
  O8 O12 O22 . . . 50.6(5) ?
  O8 O12 O30 . . 1_565 115.0(6) ?
  O8 O12 O31 . . 3_455 126.8(9) ?
  O8 O12 O32 . . 3_455 134.4(9) ?
  O10 O12 O12 4_465 . 2_575 125.7(8) ?
  O10 O12 O13 4_465 . 4_465 55.2(5) ?
  O10 O12 O14 4_465 . 4_565 53.7(7) ?
  O10 O12 O22 4_465 . . 92.6(6) ?
  O10 O12 O30 4_465 . 1_565 88.0(6) ?
  O10 O12 O31 4_465 . 3_455 177.7(13) ?
  O10 O12 O32 4_465 . 3_455 82.4(9) ?
  O12 O12 O13 2_575 . 4_465 139.5(10) ?
  O12 O12 O14 2_575 . 4_565 109.7(7) ?
  O12 O12 O22 2_575 . . 118.3(10) ?
  O12 O12 O30 2_575 . 1_565 53.9(4) ?
  O12 O12 O31 2_575 . 3_455 53.1(5) ?
  O12 O12 O32 2_575 . 3_455 53.2(7) ?
  O13 O12 O14 4_465 . 4_565 100.1(7) ?
  O13 O12 O22 4_465 . . 101.4(6) ?
  O13 O12 O30 4_465 . 1_565 142.3(9) ?
  O13 O12 O31 4_465 . 3_455 124.1(6) ?
  O13 O12 O32 4_465 . 3_455 91.4(9) ?
  O14 O12 O22 4_565 . . 53.0(8) ?
  O14 O12 O30 4_565 . 1_565 56.0(6) ?
  O14 O12 O31 4_565 . 3_455 128.2(12) ?
  O14 O12 O32 4_565 . 3_455 110.3(9) ?
  O22 O12 O30 . . 1_565 86.9(9) ?
  O22 O12 O31 . . 3_455 89.7(10) ?
  O22 O12 O32 . . 3_455 160.3(7) ?
  O30 O12 O31 1_565 . 3_455 92.3(8) ?
  O30 O12 O32 1_565 . 3_455 74.0(8) ?
  O31 O12 O32 3_455 . 3_455 95.5(8) ?
  U1 O13 U3 4_565 . . 148.6(7) ?
  U1 O13 U6 4_565 . . 101.4(4) ?
  U1 O13 O3 4_565 . 4_565 44.5(4) ?
  U1 O13 O5 4_565 . . 119.3(8) ?
  U1 O13 O6 4_565 . . 148.7(9) ?
  U1 O13 O8 4_565 . 4_565 37.9(6) ?
  U1 O13 O10 4_565 . . 52.6(4) ?
  U1 O13 O12 4_565 . 4_565 35.7(5) ?
  U1 O13 O17 4_565 . . 99.1(4) ?
  U1 O13 O19 4_565 . . 101.4(6) ?
  U1 O13 O21 4_565 . . 102.6(4) ?
  U1 O13 O22 4_565 . . 147.8(6) ?
  U1 O13 O24 4_565 . . 107.3(7) ?
  U3 O13 U6 . . . 97.6(6) ?
  U3 O13 O3 . . 4_565 113.7(6) ?
  U3 O13 O5 . . . 37.3(5) ?
  U3 O13 O6 . . . 37.5(6) ?
  U3 O13 O8 . . 4_565 157.4(7) ?
  U3 O13 O10 . . . 138.5(8) ?
  U3 O13 O12 . . 4_565 116.9(6) ?
  U3 O13 O17 . . . 84.4(5) ?
  U3 O13 O19 . . . 50.5(4) ?
  U3 O13 O21 . . . 107.1(6) ?
  U3 O13 O22 . . . 51.7(4) ?
  U3 O13 O24 . . . 95.8(6) ?
  U6 O13 O3 . . 4_565 145.9(5) ?
  U6 O13 O5 . . . 86.4(8) ?
  U6 O13 O6 . . . 107.6(8) ?
  U6 O13 O8 . . 4_565 100.6(4) ?
  U6 O13 O10 . . . 48.8(4) ?
  U6 O13 O12 . . 4_565 98.2(5) ?
  U6 O13 O17 . . . 31.4(3) ?
  U6 O13 O19 . . . 142.5(6) ?
  U6 O13 O21 . . . 33.7(3) ?
  U6 O13 O22 . . . 47.8(4) ?
  U6 O13 O24 . . . 94.4(7) ?
  O3 O13 O5 4_565 . . 110.0(8) ?
  O3 O13 O6 4_565 . . 105.6(8) ?
  O3 O13 O8 4_565 . 4_565 53.4(5) ?
  O3 O13 O10 4_565 . . 97.2(6) ?
  O3 O13 O12 4_565 . 4_565 56.3(6) ?
  O3 O13 O17 4_565 . . 135.3(6) ?
  O3 O13 O19 4_565 . . 63.6(5) ?
  O3 O13 O21 4_565 . . 135.1(6) ?
  O3 O13 O22 4_565 . . 165.3(6) ?
  O3 O13 O24 4_565 . . 95.5(8) ?
  O5 O13 O6 . . . 74.8(7) ?
  O5 O13 O8 . . 4_565 156.9(10) ?
  O5 O13 O10 . . . 107.4(7) ?
  O5 O13 O12 . . 4_565 83.7(8) ?
  O5 O13 O17 . . . 59.9(6) ?
  O5 O13 O19 . . . 56.4(7) ?
  O5 O13 O21 . . . 113.8(9) ?
  O5 O13 O22 . . . 59.1(8) ?
  O5 O13 O24 . . . 132.3(8) ?
  O6 O13 O8 . . 4_565 122.6(9) ?
  O6 O13 O10 . . . 154.9(9) ?
  O6 O13 O12 . . 4_565 144.9(7) ?
  O6 O13 O17 . . . 111.8(8) ?
  O6 O13 O19 . . . 61.4(6) ?
  O6 O13 O21 . . . 95.2(7) ?
  O6 O13 O22 . . . 63.3(7) ?
  O6 O13 O24 . . . 59.5(7) ?
  O8 O13 O10 4_565 . . 64.1(5) ?
  O8 O13 O12 4_565 . 4_565 73.6(7) ?
  O8 O13 O17 4_565 . . 118.0(5) ?
  O8 O13 O19 4_565 . . 115.6(7) ?
  O8 O13 O21 4_565 . . 81.8(5) ?
  O8 O13 O22 4_565 . . 140.0(7) ?
  O8 O13 O24 4_565 . . 69.6(8) ?
  O10 O13 O12 . . 4_565 58.4(5) ?
  O10 O13 O17 . . . 54.1(5) ?
  O10 O13 O19 . . . 141.1(7) ?
  O10 O13 O21 . . . 60.6(5) ?
  O10 O13 O22 . . . 95.8(7) ?
  O10 O13 O24 . . . 108.6(6) ?
  O12 O13 O17 4_565 . . 79.0(6) ?
  O12 O13 O19 4_565 . . 83.6(5) ?
  O12 O13 O21 4_565 . . 119.0(5) ?
  O12 O13 O22 4_565 . . 126.9(8) ?
  O12 O13 O24 4_565 . . 142.6(9) ?
  O17 O13 O19 . . . 115.1(5) ?
  O17 O13 O21 . . . 65.1(5) ?
  O17 O13 O22 . . . 50.5(4) ?
  O17 O13 O24 . . . 124.2(8) ?
  O19 O13 O21 . . . 155.7(6) ?
  O19 O13 O22 . . . 101.8(5) ?
  O19 O13 O24 . . . 106.7(6) ?
  O21 O13 O22 . . . 58.4(5) ?
  O21 O13 O24 . . . 61.6(7) ?
  O22 O13 O24 . . . 86.9(8) ?
  U1 O14 U5 4_465 . 3_455 99.3(10) ?
  U1 O14 U6 4_465 . 4_465 98.0(10) ?
  U1 O14 K2 4_465 . 3_445 74.3(6) ?
  U1 O14 O1 4_465 . 4_465 138.0(13) ?
  U1 O14 O2 4_465 . 3_455 102.9(10) ?
  U1 O14 O8 4_465 . 4_465 33.3(5) ?
  U1 O14 O10 4_465 . 1_455 49.3(5) ?
  U1 O14 O12 4_465 . 4_465 34.0(4) ?
  U1 O14 O17 4_465 . 4_465 83.4(8) ?
  U1 O14 O18 4_465 . 3_455 92.6(9) ?
  U1 O14 O20 4_465 . 1_556 148.9(14) ?
  U1 O14 O21 4_465 . 4_465 110.9(10) ?
  U1 O14 O22 4_465 . 4_465 49.4(5) ?
  U1 O14 O30 4_465 . 3_455 92.0(8) ?
  U5 O14 U6 3_455 . 4_465 145.4(11) ?
  U5 O14 K2 3_455 . 3_445 141.9(11) ?
  U5 O14 O1 3_455 . 4_465 108.5(10) ?
  U5 O14 O2 3_455 . 3_455 38.4(6) ?
  U5 O14 O8 3_455 . 4_465 93.4(9) ?
  U5 O14 O10 3_455 . 1_455 51.2(7) ?
  U5 O14 O12 3_455 . 4_465 103.8(11) ?
  U5 O14 O17 3_455 . 4_465 114.6(11) ?
  U5 O14 O18 3_455 . 3_455 36.1(8) ?
  U5 O14 O20 3_455 . 1_556 50.5(8) ?
  U5 O14 O21 3_455 . 4_465 148.8(10) ?
  U5 O14 O22 3_455 . 4_465 146.8(11) ?
  U5 O14 O30 3_455 . 3_455 101.7(13) ?
  U6 O14 K2 4_465 . 3_445 72.0(8) ?
  U6 O14 O1 4_465 . 4_465 42.9(9) ?
  U6 O14 O2 4_465 . 3_455 157.2(10) ?
  U6 O14 O8 4_465 . 4_465 85.0(9) ?
  U6 O14 O10 4_465 . 1_455 143.7(11) ?
  U6 O14 O12 4_465 . 4_465 107.3(11) ?
  U6 O14 O17 4_465 . 4_465 38.7(6) ?
  U6 O14 O18 4_465 . 3_455 113.6(11) ?
  U6 O14 O20 4_465 . 1_556 104.8(9) ?
  U6 O14 O21 4_465 . 4_465 38.8(6) ?
  U6 O14 O22 4_465 . 4_465 51.3(7) ?
  U6 O14 O30 4_465 . 3_455 107.4(13) ?
  K2 O14 O1 3_445 . 4_465 99.7(10) ?
  K2 O14 O2 3_445 . 3_455 105.2(9) ?
  K2 O14 O8 3_445 . 4_465 99.1(7) ?
  K2 O14 O10 3_445 . 1_455 106.6(7) ?
  K2 O14 O12 3_445 . 4_465 50.7(6) ?
  K2 O14 O17 3_445 . 4_465 102.2(9) ?
  K2 O14 O18 3_445 . 3_455 166.6(8) ?
  K2 O14 O20 3_445 . 1_556 132.7(10) ?
  K2 O14 O21 3_445 . 4_465 47.4(5) ?
  K2 O14 O22 3_445 . 4_465 50.5(6) ?
  K2 O14 O30 3_445 . 3_455 42.7(8) ?
  O1 O14 O2 4_465 . 3_455 118.5(11) ?
  O1 O14 O8 4_465 . 4_465 112.5(10) ?
  O1 O14 O10 4_465 . 1_455 153.3(12) ?
  O1 O14 O12 4_465 . 4_465 147.6(14) ?
  O1 O14 O17 4_465 . 4_465 56.7(7) ?
  O1 O14 O18 4_465 . 3_455 92.0(9) ?
  O1 O14 O20 4_465 . 1_556 62.0(10) ?
  O1 O14 O21 4_465 . 4_465 52.3(8) ?
  O1 O14 O22 4_465 . 4_465 94.2(12) ?
  O1 O14 O30 4_465 . 3_455 111.7(10) ?
  O2 O14 O8 3_455 . 4_465 117.6(10) ?
  O2 O14 O10 3_455 . 1_455 59.1(8) ?
  O2 O14 O12 3_455 . 4_465 85.9(10) ?
  O2 O14 O17 3_455 . 4_465 152.6(12) ?
  O2 O14 O18 3_455 . 3_455 74.5(11) ?
  O2 O14 O20 3_455 . 1_556 59.7(9) ?
  O2 O14 O21 3_455 . 4_465 122.9(10) ?
  O2 O14 O22 3_455 . 4_465 143.8(11) ?
  O2 O14 O30 3_455 . 3_455 63.4(10) ?
  O8 O14 O10 4_465 . 1_455 59.1(6) ?
  O8 O14 O12 4_465 . 4_465 67.4(6) ?
  O8 O14 O17 4_465 . 4_465 56.0(6) ?
  O8 O14 O18 4_465 . 3_455 70.0(9) ?
  O8 O14 O20 4_465 . 1_556 128.0(11) ?
  O8 O14 O21 4_465 . 4_465 116.0(11) ?
  O8 O14 O22 4_465 . 4_465 54.8(6) ?
  O8 O14 O30 4_465 . 3_455 125.3(9) ?
  O10 O14 O12 1_455 . 4_465 56.7(7) ?
  O10 O14 O17 1_455 . 4_465 111.7(10) ?
  O10 O14 O18 1_455 . 3_455 61.4(8) ?
  O10 O14 O20 1_455 . 1_556 101.7(12) ?
  O10 O14 O21 1_455 . 4_465 153.9(10) ?
  O10 O14 O22 1_455 . 4_465 98.7(8) ?
  O10 O14 O30 1_455 . 3_455 91.3(10) ?
  O12 O14 O17 4_465 . 4_465 111.2(9) ?
  O12 O14 O18 4_465 . 3_455 116.3(10) ?
  O12 O14 O20 4_465 . 1_556 145.6(14) ?
  O12 O14 O21 4_465 . 4_465 97.3(10) ?
  O12 O14 O22 4_465 . 4_465 58.1(7) ?
  O12 O14 O30 4_465 . 3_455 58.0(7) ?
  O17 O14 O18 4_465 . 3_455 78.6(10) ?
  O17 O14 O20 4_465 . 1_556 101.5(9) ?
  O17 O14 O21 4_465 . 4_465 77.5(9) ?
  O17 O14 O22 4_465 . 4_465 58.6(7) ?
  O17 O14 O30 4_465 . 3_455 143.7(15) ?
  O18 O14 O20 3_455 . 1_556 59.1(9) ?
  O18 O14 O21 3_455 . 4_465 144.0(10) ?
  O18 O14 O22 3_455 . 4_465 122.4(12) ?
  O18 O14 O30 3_455 . 3_455 137.6(15) ?
  O20 O14 O21 1_556 . 4_465 100.1(9) ?
  O20 O14 O22 1_556 . 4_465 155.9(13) ?
  O20 O14 O30 1_556 . 3_455 100.7(11) ?
  O21 O14 O22 4_465 . 4_465 64.3(8) ?
  O21 O14 O30 4_465 . 3_455 70.6(10) ?
  O22 O14 O30 4_465 . 3_455 91.5(11) ?
  U2 O15 U3 . . . 70.1(7) ?
  U2 O15 U4 . . 2_565 76.1(10) ?
  U2 O15 Sr1 . . 1_565 148.5(13) ?
  U2 O15 Sr1' . . 1_565 148.5(13) ?
  U2 O15 O3 . . . 49.1(6) ?
  U2 O15 O4 . . 2_565 101.7(13) ?
  U2 O15 O6 . . . 98.6(10) ?
  U2 O15 O7 . . 3_455 87.9(10) ?
  U2 O15 O9 . . . 53.4(7) ?
  U2 O15 O11 . . . 1.6(6) ?
  U2 O15 O15 . . 2_575 164.2(16) ?
  U2 O15 O16 . . . 49.6(8) ?
  U2 O15 O18 . . 3_454 95.6(9) ?
  U2 O15 O19 . . 4_465 56.3(9) ?
  U2 O15 O20 . . . 57.2(9) ?
  U2 O15 O25 . . 3_455 112.4(15) ?
  U2 O15 O26 . . 1_565 143.2(13) ?
  U2 O15 O31 . . 3_455 120.8(12) ?
  U3 O15 U4 . . 2_565 60.1(4) ?
  U3 O15 Sr1 . . 1_565 79.4(6) ?
  U3 O15 Sr1' . . 1_565 79.4(6) ?
  U3 O15 O3 . . . 37.5(5) ?
  U3 O15 O4 . . 2_565 68.8(6) ?
  U3 O15 O6 . . . 28.6(5) ?
  U3 O15 O7 . . 3_455 152.2(9) ?
  U3 O15 O9 . . . 121.9(9) ?
  U3 O15 O11 . . . 71.1(5) ?
  U3 O15 O15 . . 2_575 114.1(7) ?
  U3 O15 O16 . . . 35.1(3) ?
  U3 O15 O18 . . 3_454 135.8(10) ?
  U3 O15 O19 . . 4_465 103.8(8) ?
  U3 O15 O20 . . . 86.9(8) ?
  U3 O15 O25 . . 3_455 123.2(8) ?
  U3 O15 O26 . . 1_565 120.8(11) ?
  U3 O15 O31 . . 3_455 73.3(5) ?
  U4 O15 Sr1 2_565 . 1_565 82.2(8) ?
  U4 O15 Sr1' 2_565 . 1_565 82.2(8) ?
  U4 O15 O3 2_565 . . 87.9(8) ?
  U4 O15 O4 2_565 . 2_565 25.6(4) ?
  U4 O15 O6 2_565 . . 65.8(8) ?
  U4 O15 O7 2_565 . 3_455 132.2(7) ?
  U4 O15 O9 2_565 . . 91.9(8) ?
  U4 O15 O11 2_565 . . 77.6(6) ?
  U4 O15 O15 2_565 . 2_575 119.5(10) ?
  U4 O15 O16 2_565 . . 36.8(5) ?
  U4 O15 O18 2_565 . 3_454 76.0(8) ?
  U4 O15 O19 2_565 . 4_465 132.0(9) ?
  U4 O15 O20 2_565 . . 38.2(6) ?
  U4 O15 O25 2_565 . 3_455 171.4(11) ?
  U4 O15 O26 2_565 . 1_565 80.6(9) ?
  U4 O15 O31 2_565 . 3_455 120.9(10) ?
  Sr1 O15 Sr1' 1_565 . 1_565 0 ?
  Sr1 O15 O3 1_565 . . 108.3(7) ?
  Sr1 O15 O4 1_565 . 2_565 58.5(7) ?
  Sr1 O15 O6 1_565 . . 51.1(7) ?
  Sr1 O15 O7 1_565 . 3_455 123.5(9) ?
  Sr1 O15 O9 1_565 . . 151.0(11) ?
  Sr1 O15 O11 1_565 . . 149.8(9) ?
  Sr1 O15 O15 1_565 . 2_575 42.1(6) ?
  Sr1 O15 O16 1_565 . . 100.0(10) ?
  Sr1 O15 O18 1_565 . 3_454 101.0(10) ?
  Sr1 O15 O19 1_565 . 4_465 142.9(12) ?
  Sr1 O15 O20 1_565 . . 114.7(13) ?
  Sr1 O15 O25 1_565 . 3_455 90.5(9) ?
  Sr1 O15 O26 1_565 . 1_565 51.1(7) ?
  Sr1 O15 O31 1_565 . 3_455 53.9(7) ?
  Sr1' O15 O3 1_565 . . 108.3(7) ?
  Sr1' O15 O4 1_565 . 2_565 58.5(7) ?
  Sr1' O15 O6 1_565 . . 51.1(7) ?
  Sr1' O15 O7 1_565 . 3_455 123.5(9) ?
  Sr1' O15 O9 1_565 . . 151.0(11) ?
  Sr1' O15 O11 1_565 . . 149.8(9) ?
  Sr1' O15 O15 1_565 . 2_575 42.1(6) ?
  Sr1' O15 O16 1_565 . . 100.0(10) ?
  Sr1' O15 O18 1_565 . 3_454 101.0(10) ?
  Sr1' O15 O19 1_565 . 4_465 142.9(12) ?
  Sr1' O15 O20 1_565 . . 114.7(13) ?
  Sr1' O15 O25 1_565 . 3_455 90.5(9) ?
  Sr1' O15 O26 1_565 . 1_565 51.1(7) ?
  Sr1' O15 O31 1_565 . 3_455 53.9(7) ?
  O3 O15 O4 . . 2_565 104.1(9) ?
  O3 O15 O6 . . . 60.2(7) ?
  O3 O15 O7 . . 3_455 114.9(10) ?
  O3 O15 O9 . . . 99.7(10) ?
  O3 O15 O11 . . . 49.3(5) ?
  O3 O15 O15 . . 2_575 124.4(9) ?
  O3 O15 O16 . . . 51.7(7) ?
  O3 O15 O18 . . 3_454 144.2(10) ?
  O3 O15 O19 . . 4_465 66.3(8) ?
  O3 O15 O20 . . . 95.9(10) ?
  O3 O15 O25 . . 3_455 98.9(11) ?
  O3 O15 O26 . . 1_565 157.4(12) ?
  O3 O15 O31 . . 3_455 73.8(7) ?
  O4 O15 O6 2_565 . . 60.6(8) ?
  O4 O15 O7 2_565 . 3_455 134.7(8) ?
  O4 O15 O9 2_565 . . 108.0(10) ?
  O4 O15 O11 2_565 . . 103.2(9) ?
  O4 O15 O15 2_565 . 2_575 93.9(9) ?
  O4 O15 O16 2_565 . . 58.4(7) ?
  O4 O15 O18 2_565 . 3_454 74.1(9) ?
  O4 O15 O19 2_565 . 4_465 157.5(11) ?
  O4 O15 O20 2_565 . . 57.0(8) ?
  O4 O15 O25 2_565 . 3_455 145.8(11) ?
  O4 O15 O26 2_565 . 1_565 59.0(9) ?
  O4 O15 O31 2_565 . 3_455 106.2(10) ?
  O6 O15 O7 . . 3_455 162.0(11) ?
  O6 O15 O9 . . . 149.0(12) ?
  O6 O15 O11 . . . 99.7(8) ?
  O6 O15 O15 . . 2_575 86.7(9) ?
  O6 O15 O16 . . . 57.7(7) ?
  O6 O15 O18 . . 3_454 134.3(13) ?
  O6 O15 O19 . . 4_465 122.6(10) ?
  O6 O15 O20 . . . 102.1(11) ?
  O6 O15 O25 . . 3_455 112.9(10) ?
  O6 O15 O26 . . 1_565 97.3(11) ?
  O6 O15 O31 . . 3_455 56.1(8) ?
  O7 O15 O9 3_455 . . 45.1(5) ?
  O7 O15 O11 3_455 . . 86.6(7) ?
  O7 O15 O15 3_455 . 2_575 82.9(7) ?
  O7 O15 O16 3_455 . . 135.1(9) ?
  O7 O15 O18 3_455 . 3_454 60.8(7) ?
  O7 O15 O19 3_455 . 4_465 48.6(5) ?
  O7 O15 O20 3_455 . . 95.5(7) ?
  O7 O15 O25 3_455 . 3_455 49.4(6) ?
  O7 O15 O26 3_455 . 1_565 87.0(8) ?
  O7 O15 O31 3_455 . 3_455 106.1(10) ?
  O9 O15 O11 . . . 52.6(6) ?
  O9 O15 O15 . . 2_575 123.9(9) ?
  O9 O15 O16 . . . 91.5(9) ?
  O9 O15 O18 . . 3_454 50.2(6) ?
  O9 O15 O19 . . 4_465 56.7(7) ?
  O9 O15 O20 . . . 53.7(8) ?
  O9 O15 O25 . . 3_455 92.3(10) ?
  O9 O15 O26 . . 1_565 100.0(8) ?
  O9 O15 O31 . . 3_455 145.7(15) ?
  O11 O15 O15 . . 2_575 162.7(12) ?
  O11 O15 O16 . . . 51.2(6) ?
  O11 O15 O18 . . 3_454 95.6(6) ?
  O11 O15 O19 . . 4_465 54.8(6) ?
  O11 O15 O20 . . . 58.2(8) ?
  O11 O15 O25 . . 3_455 110.9(10) ?
  O11 O15 O26 . . 1_565 143.7(9) ?
  O11 O15 O31 . . 3_455 120.5(9) ?
  O15 O15 O16 2_575 . . 141.8(10) ?
  O15 O15 O18 2_575 . 3_454 91.2(7) ?
  O15 O15 O19 2_575 . 4_465 108.3(11) ?
  O15 O15 O20 2_575 . . 136.4(11) ?
  O15 O15 O25 2_575 . 3_455 52.0(8) ?
  O15 O15 O26 2_575 . 1_565 49.4(7) ?
  O15 O15 O31 2_575 . 3_455 50.7(6) ?
  O16 O15 O18 . . 3_454 103.8(9) ?
  O16 O15 O19 . . 4_465 102.9(10) ?
  O16 O15 O20 . . . 52.3(7) ?
  O16 O15 O25 . . 3_455 150.5(11) ?
  O16 O15 O26 . . 1_565 116.8(13) ?
  O16 O15 O31 . . 3_455 108.4(7) ?
  O18 O15 O19 3_454 . 4_465 101.4(9) ?
  O18 O15 O20 3_454 . . 52.3(6) ?
  O18 O15 O25 3_454 . 3_455 101.0(9) ?
  O18 O15 O26 3_454 . 1_565 50.8(6) ?
  O18 O15 O31 3_454 . 3_455 141.8(9) ?
  O19 O15 O20 4_465 . . 102.4(10) ?
  O19 O15 O25 4_465 . 3_455 56.3(8) ?
  O19 O15 O26 4_465 . 1_565 135.0(11) ?
  O19 O15 O31 4_465 . 3_455 91.0(11) ?
  O20 O15 O25 . . 3_455 144.9(10) ?
  O20 O15 O26 . . 1_565 87.0(10) ?
  O20 O15 O31 . . 3_455 158.3(12) ?
  O25 O15 O26 3_455 . 1_565 91.2(10) ?
  O25 O15 O31 3_455 . 3_455 56.8(8) ?
  O26 O15 O31 1_565 . 3_455 95.5(9) ?
  U2 O16 U3 . . . 107.5(6) ?
  U2 O16 U4 . . 2_565 112.2(4) ?
  U2 O16 K3 . . . 111.4(6) ?
  U2 O16 O3 . . . 54.9(4) ?
  U2 O16 O4 . . 2_565 93.4(5) ?
  U2 O16 O5 . . . 117.2(9) ?
  U2 O16 O6 . . . 92.8(7) ?
  U2 O16 O7 . . 2_565 128.3(5) ?
  U2 O16 O11 . . . 38.8(4) ?
  U2 O16 O15 . . . 36.1(6) ?
  U2 O16 O19 . . . 159.5(7) ?
  U2 O16 O20 . . . 62.7(8) ?
  U2 O16 O28 . . 3_454 83.2(5) ?
  U3 O16 U4 . . 2_565 116.9(7) ?
  U3 O16 K3 . . . 114.3(5) ?
  U3 O16 O3 . . . 56.9(4) ?
  U3 O16 O4 . . 2_565 98.5(5) ?
  U3 O16 O5 . . . 39.8(6) ?
  U3 O16 O6 . . . 38.2(5) ?
  U3 O16 O7 . . 2_565 123.8(7) ?
  U3 O16 O11 . . . 115.0(7) ?
  U3 O16 O15 . . . 93.4(6) ?
  U3 O16 O19 . . . 58.4(4) ?
  U3 O16 O20 . . . 156.4(9) ?
  U3 O16 O28 . . 3_454 157.3(6) ?
  U4 O16 K3 2_565 . . 94.4(6) ?
  U4 O16 O3 2_565 . . 153.0(7) ?
  U4 O16 O4 2_565 . 2_565 34.5(4) ?
  U4 O16 O5 2_565 . . 130.0(9) ?
  U4 O16 O6 2_565 . . 92.5(8) ?
  U4 O16 O7 2_565 . 2_565 40.2(4) ?
  U4 O16 O11 2_565 . . 126.9(5) ?
  U4 O16 O15 2_565 . . 91.3(7) ?
  U4 O16 O19 2_565 . . 68.0(5) ?
  U4 O16 O20 2_565 . . 56.0(8) ?
  U4 O16 O28 2_565 . 3_454 75.0(5) ?
  K3 O16 O3 . . . 112.3(7) ?
  K3 O16 O4 . . 2_565 128.7(7) ?
  K3 O16 O5 . . . 75.3(7) ?
  K3 O16 O6 . . . 149.9(6) ?
  K3 O16 O7 . . 2_565 54.7(5) ?
  K3 O16 O11 . . . 74.2(5) ?
  K3 O16 O15 . . . 145.0(7) ?
  K3 O16 O19 . . . 88.8(6) ?
  K3 O16 O20 . . . 89.2(7) ?
  K3 O16 O28 . . 3_454 43.4(3) ?
  O3 O16 O4 . . 2_565 118.6(7) ?
  O3 O16 O5 . . . 64.8(8) ?
  O3 O16 O6 . . . 66.8(8) ?
  O3 O16 O7 . . 2_565 166.8(7) ?
  O3 O16 O11 . . . 60.8(5) ?
  O3 O16 O15 . . . 64.4(7) ?
  O3 O16 O19 . . . 115.1(5) ?
  O3 O16 O20 . . . 117.6(9) ?
  O3 O16 O28 . . 3_454 121.5(7) ?
  O4 O16 O5 2_565 . . 132.2(8) ?
  O4 O16 O6 2_565 . . 64.0(6) ?
  O4 O16 O7 2_565 . 2_565 74.6(6) ?
  O4 O16 O11 2_565 . . 126.6(5) ?
  O4 O16 O15 2_565 . . 62.2(7) ?
  O4 O16 O19 2_565 . . 75.6(6) ?
  O4 O16 O20 2_565 . . 62.7(7) ?
  O4 O16 O28 2_565 . 3_454 100.8(5) ?
  O5 O16 O6 . . . 77.9(8) ?
  O5 O16 O7 . . 2_565 106.8(9) ?
  O5 O16 O11 . . . 97.7(8) ?
  O5 O16 O15 . . . 124.9(9) ?
  O5 O16 O19 . . . 63.1(8) ?
  O5 O16 O20 . . . 163.4(10) ?
  O5 O16 O28 . . 3_454 117.5(7) ?
  O6 O16 O7 . . 2_565 122.8(9) ?
  O6 O16 O11 . . . 123.2(9) ?
  O6 O16 O15 . . . 63.8(7) ?
  O6 O16 O19 . . . 66.8(7) ?
  O6 O16 O20 . . . 118.5(9) ?
  O6 O16 O28 . . 3_454 164.1(7) ?
  O7 O16 O11 2_565 . . 112.7(6) ?
  O7 O16 O15 2_565 . . 126.7(7) ?
  O7 O16 O19 2_565 . . 66.0(6) ?
  O7 O16 O20 2_565 . . 67.4(8) ?
  O7 O16 O28 2_565 . 3_454 51.9(6) ?
  O11 O16 O15 . . . 74.9(7) ?
  O11 O16 O19 . . . 157.5(7) ?
  O11 O16 O20 . . . 71.9(8) ?
  O11 O16 O28 . . 3_454 61.1(6) ?
  O15 O16 O19 . . . 125.0(8) ?
  O15 O16 O20 . . . 65.9(8) ?
  O15 O16 O28 . . 3_454 106.1(6) ?
  O19 O16 O20 . . . 123.6(10) ?
  O19 O16 O28 . . 3_454 115.5(7) ?
  O20 O16 O28 . . 3_454 46.2(7) ?
  U1 O17 U6 . . . 78.2(4) ?
  U1 O17 Sr2 . . . 80.9(3) ?
  U1 O17 Sr2' . . . 80.9(3) ?
  U1 O17 K1 . . 3_555 141.7(6) ?
  U1 O17 O1 . . . 110.7(6) ?
  U1 O17 O2 . . 3_555 161.4(5) ?
  U1 O17 O5 . . . 66.7(6) ?
  U1 O17 O8 . . . 28.1(6) ?
  U1 O17 O10 . . . 123.2(5) ?
  U1 O17 O13 . . . 84.0(3) ?
  U1 O17 O14 . . 4_565 44.9(4) ?
  U1 O17 O18 . . 2_565 66.3(4) ?
  U1 O17 O21 . . . 75.9(3) ?
  U1 O17 O22 . . . 35.8(4) ?
  U1 O17 O27 . . . 82.8(5) ?
  U1 O17 O32 . . . 125.8(5) ?
  U6 O17 Sr2 . . . 145.1(6) ?
  U6 O17 Sr2' . . . 145.1(6) ?
  U6 O17 K1 . . 3_555 124.6(5) ?
  U6 O17 O1 . . . 48.4(5) ?
  U6 O17 O2 . . 3_555 85.2(4) ?
  U6 O17 O5 . . . 94.1(7) ?
  U6 O17 O8 . . . 106.2(8) ?
  U6 O17 O10 . . . 49.7(5) ?
  U6 O17 O13 . . . 49.9(4) ?
  U6 O17 O14 . . 4_565 54.1(7) ?
  U6 O17 O18 . . 2_565 102.0(6) ?
  U6 O17 O21 . . . 4.4(4) ?
  U6 O17 O22 . . . 52.5(4) ?
  U6 O17 O27 . . . 147.7(9) ?
  U6 O17 O32 . . . 124.5(9) ?
  Sr2 O17 Sr2' . . . 0 ?
  Sr2 O17 K1 . . 3_555 88.6(4) ?
  Sr2 O17 O1 . . . 165.8(6) ?
  Sr2 O17 O2 . . 3_555 117.7(5) ?
  Sr2 O17 O5 . . . 51.8(6) ?
  Sr2 O17 O8 . . . 55.0(6) ?
  Sr2 O17 O10 . . . 128.0(7) ?
  Sr2 O17 O13 . . . 100.5(5) ?
  Sr2 O17 O14 . . 4_565 122.2(7) ?
  Sr2 O17 O18 . . 2_565 94.6(5) ?
  Sr2 O17 O21 . . . 146.6(4) ?
  Sr2 O17 O22 . . . 95.4(4) ?
  Sr2 O17 O27 . . . 53.8(6) ?
  Sr2 O17 O32 . . . 52.0(6) ?
  Sr2' O17 K1 . . 3_555 88.6(4) ?
  Sr2' O17 O1 . . . 165.8(6) ?
  Sr2' O17 O2 . . 3_555 117.7(5) ?
  Sr2' O17 O5 . . . 51.8(6) ?
  Sr2' O17 O8 . . . 55.0(6) ?
  Sr2' O17 O10 . . . 128.0(7) ?
  Sr2' O17 O13 . . . 100.5(5) ?
  Sr2' O17 O14 . . 4_565 122.2(7) ?
  Sr2' O17 O18 . . 2_565 94.6(5) ?
  Sr2' O17 O21 . . . 146.6(4) ?
  Sr2' O17 O22 . . . 95.4(4) ?
  Sr2' O17 O27 . . . 53.8(6) ?
  Sr2' O17 O32 . . . 52.0(6) ?
  K1 O17 O1 3_555 . . 77.3(4) ?
  K1 O17 O2 3_555 . 3_555 46.1(5) ?
  K1 O17 O5 3_555 . . 131.4(7) ?
  K1 O17 O8 3_555 . . 121.5(7) ?
  K1 O17 O10 3_555 . . 92.2(4) ?
  K1 O17 O13 3_555 . . 134.3(6) ?
  K1 O17 O14 3_555 . 4_565 119.6(7) ?
  K1 O17 O18 3_555 . 2_565 78.1(5) ?
  K1 O17 O21 3_555 . . 124.4(4) ?
  K1 O17 O22 3_555 . . 174.4(7) ?
  K1 O17 O27 3_555 . . 61.7(5) ?
  K1 O17 O32 3_555 . . 70.0(6) ?
  O1 O17 O2 . . 3_555 51.0(6) ?
  O1 O17 O5 . . . 139.5(10) ?
  O1 O17 O8 . . . 134.0(9) ?
  O1 O17 O10 . . . 53.1(9) ?
  O1 O17 O13 . . . 89.1(8) ?
  O1 O17 O14 . . 4_565 67.0(7) ?
  O1 O17 O18 . . 2_565 83.3(9) ?
  O1 O17 O21 . . . 47.4(5) ?
  O1 O17 O22 . . . 98.8(6) ?
  O1 O17 O27 . . . 117.9(10) ?
  O1 O17 O32 . . . 120.6(9) ?
  O2 O17 O5 3_555 . . 123.5(10) ?
  O2 O17 O8 3_555 . . 167.6(8) ?
  O2 O17 O10 3_555 . . 46.2(5) ?
  O2 O17 O13 3_555 . . 91.9(7) ?
  O2 O17 O14 3_555 . 4_565 117.6(7) ?
  O2 O17 O18 3_555 . 2_565 109.7(8) ?
  O2 O17 O21 3_555 . . 87.0(4) ?
  O2 O17 O22 3_555 . . 134.0(7) ?
  O2 O17 O27 3_555 . . 107.8(7) ?
  O2 O17 O32 3_555 . . 70.9(7) ?
  O5 O17 O8 . . . 61.8(7) ?
  O5 O17 O10 . . . 93.0(7) ?
  O5 O17 O13 . . . 50.6(6) ?
  O5 O17 O14 . . 4_565 106.3(7) ?
  O5 O17 O18 . . 2_565 125.4(7) ?
  O5 O17 O21 . . . 96.4(6) ?
  O5 O17 O22 . . . 54.1(6) ?
  O5 O17 O27 . . . 102.1(8) ?
  O5 O17 O32 . . . 63.6(7) ?
  O8 O17 O10 . . . 145.9(7) ?
  O8 O17 O13 . . . 99.3(5) ?
  O8 O17 O14 . . 4_565 67.5(7) ?
  O8 O17 O18 . . 2_565 63.6(6) ?
  O8 O17 O21 . . . 104.0(7) ?
  O8 O17 O22 . . . 58.4(6) ?
  O8 O17 O27 . . . 59.9(7) ?
  O8 O17 O32 . . . 105.4(7) ?
  O10 O17 O13 . . . 47.4(4) ?
  O10 O17 O14 . . 4_565 102.1(8) ?
  O10 O17 O18 . . 2_565 136.3(6) ?
  O10 O17 O21 . . . 53.4(4) ?
  O10 O17 O22 . . . 88.6(6) ?
  O10 O17 O27 . . . 153.7(6) ?
  O10 O17 O32 . . . 79.8(7) ?
  O13 O17 O14 . . 4_565 93.1(7) ?
  O13 O17 O18 . . 2_565 144.0(5) ?
  O13 O17 O21 . . . 53.7(4) ?
  O13 O17 O22 . . . 48.9(5) ?
  O13 O17 O27 . . . 152.7(6) ?
  O13 O17 O32 . . . 80.8(7) ?
  O14 O17 O18 4_565 . 2_565 51.6(7) ?
  O14 O17 O21 4_565 . . 49.9(7) ?
  O14 O17 O22 4_565 . . 54.8(6) ?
  O14 O17 O27 4_565 . . 94.2(9) ?
  O14 O17 O32 4_565 . . 169.9(7) ?
  O18 O17 O21 2_565 . . 97.7(5) ?
  O18 O17 O22 2_565 . . 97.5(6) ?
  O18 O17 O27 2_565 . . 46.0(6) ?
  O18 O17 O32 2_565 . . 132.9(7) ?
  O21 O17 O22 . . . 52.3(4) ?
  O21 O17 O27 . . . 143.3(8) ?
  O21 O17 O32 . . . 128.8(8) ?
  O22 O17 O27 . . . 117.7(7) ?
  O22 O17 O32 . . . 115.6(7) ?
  O27 O17 O32 . . . 87.8(8) ?
  U5 O18 K4 . . 3_455 117.0(15) ?
  U5 O18 O1 . . 3_445 51.4(9) ?
  U5 O18 O2 . . . 1.6(9) ?
  U5 O18 O7 . . 1_556 86.5(15) ?
  U5 O18 O8 . . 2_565 94.7(13) ?
  U5 O18 O9 . . 3_546 52.5(10) ?
  U5 O18 O10 . . 3_445 48.5(6) ?
  U5 O18 O14 . . 3_545 52.0(10) ?
  U5 O18 O15 . . 3_546 92.7(12) ?
  U5 O18 O17 . . 2_565 101.7(14) ?
  U5 O18 O20 . . 3_546 52.9(7) ?
  U5 O18 O21 . . 3_445 87.5(9) ?
  U5 O18 O26 . . 3_556 142.4(12) ?
  U5 O18 O27 . . . 145(2) ?
  K4 O18 O1 3_455 . 3_445 65.6(8) ?
  K4 O18 O2 3_455 . . 118.4(11) ?
  K4 O18 O7 3_455 . 1_556 46.2(7) ?
  K4 O18 O8 3_455 . 2_565 95.3(7) ?
  K4 O18 O9 3_455 . 3_546 92.0(13) ?
  K4 O18 O10 3_455 . 3_445 94.6(7) ?
  K4 O18 O14 3_455 . 3_545 145.6(10) ?
  K4 O18 O15 3_455 . 3_546 96.4(11) ?
  K4 O18 O17 3_455 . 2_565 128.5(9) ?
  K4 O18 O20 3_455 . 3_546 145.1(17) ?
  K4 O18 O21 3_455 . 3_445 42.6(4) ?
  K4 O18 O26 3_455 . 3_556 85.4(7) ?
  K4 O18 O27 3_455 . . 80.8(7) ?
  O1 O18 O2 3_445 . . 52.8(6) ?
  O1 O18 O7 3_445 . 1_556 48.1(9) ?
  O1 O18 O8 3_445 . 2_565 99.3(10) ?
  O1 O18 O9 3_445 . 3_546 53.7(9) ?
  O1 O18 O10 3_445 . 3_445 52.5(8) ?
  O1 O18 O14 3_445 . 3_545 95.4(9) ?
  O1 O18 O15 3_445 . 3_546 98.4(14) ?
  O1 O18 O17 3_445 . 2_565 138.7(11) ?
  O1 O18 O20 3_445 . 3_546 95.9(10) ?
  O1 O18 O21 3_445 . 3_445 46.3(6) ?
  O1 O18 O26 3_445 . 3_556 137.8(18) ?
  O1 O18 O27 3_445 . . 134.3(10) ?
  O2 O18 O7 . . 1_556 88.0(10) ?
  O2 O18 O8 . . 2_565 93.7(10) ?
  O2 O18 O9 . . 3_546 53.6(8) ?
  O2 O18 O10 . . 3_445 48.3(5) ?
  O2 O18 O14 . . 3_545 50.5(9) ?
  O2 O18 O15 . . 3_546 93.2(9) ?
  O2 O18 O17 . . 2_565 100.1(10) ?
  O2 O18 O20 . . 3_546 52.3(6) ?
  O2 O18 O21 . . 3_445 88.3(6) ?
  O2 O18 O26 . . 3_556 142.3(9) ?
  O2 O18 O27 . . . 144.0(16) ?
  O7 O18 O8 1_556 . 2_565 134.4(7) ?
  O7 O18 O9 1_556 . 3_546 46.1(7) ?
  O7 O18 O10 1_556 . 3_445 100.0(10) ?
  O7 O18 O14 1_556 . 3_545 138.5(10) ?
  O7 O18 O15 1_556 . 3_546 62.8(9) ?
  O7 O18 O17 1_556 . 2_565 171.8(4) ?
  O7 O18 O20 1_556 . 3_546 99.2(12) ?
  O7 O18 O21 1_556 . 3_445 67.8(7) ?
  O7 O18 O26 1_556 . 3_556 89.7(11) ?
  O7 O18 O27 1_556 . . 123.1(9) ?
  O8 O18 O9 2_565 . 3_546 145.4(7) ?
  O8 O18 O10 2_565 . 3_445 52.6(7) ?
  O8 O18 O14 2_565 . 3_545 58.1(9) ?
  O8 O18 O15 2_565 . 3_546 161.7(12) ?
  O8 O18 O17 2_565 . 2_565 46.6(6) ?
  O8 O18 O20 2_565 . 3_546 117.6(12) ?
  O8 O18 O21 2_565 . 3_445 66.8(6) ?
  O8 O18 O26 2_565 . 3_556 114.0(12) ?
  O8 O18 O27 2_565 . . 52.3(9) ?
  O9 O18 O10 3_546 . 3_445 93.1(8) ?
  O9 O18 O14 3_546 . 3_545 99.3(7) ?
  O9 O18 O15 3_546 . 3_546 48.1(8) ?
  O9 O18 O17 3_546 . 2_565 139.5(8) ?
  O9 O18 O20 3_546 . 3_546 54.5(8) ?
  O9 O18 O21 3_546 . 3_445 97.8(10) ?
  O9 O18 O26 3_546 . 3_556 100.3(12) ?
  O9 O18 O27 3_546 . . 162.0(11) ?
  O10 O18 O14 3_445 . 3_545 52.7(7) ?
  O10 O18 O15 3_445 . 3_546 139.9(10) ?
  O10 O18 O17 3_445 . 2_565 86.3(10) ?
  O10 O18 O20 3_445 . 3_546 96.5(6) ?
  O10 O18 O21 3_445 . 3_445 52.3(5) ?
  O10 O18 O26 3_445 . 3_556 166.6(16) ?
  O10 O18 O27 3_445 . . 103.7(12) ?
  O14 O18 O15 3_545 . 3_546 115.4(8) ?
  O14 O18 O17 3_545 . 2_565 49.8(9) ?
  O14 O18 O20 3_545 . 3_546 60.4(8) ?
  O14 O18 O21 3_545 . 3_445 103.4(8) ?
  O14 O18 O26 3_545 . 3_556 123.7(14) ?
  O14 O18 O27 3_545 . . 95.8(15) ?
  O15 O18 O17 3_546 . 2_565 115.3(9) ?
  O15 O18 O20 3_546 . 3_546 55.5(8) ?
  O15 O18 O21 3_546 . 3_445 130.4(13) ?
  O15 O18 O26 3_546 . 3_556 53.1(8) ?
  O15 O18 O27 3_546 . . 116.0(8) ?
  O17 O18 O20 2_565 . 3_546 85.3(10) ?
  O17 O18 O21 2_565 . 3_445 113.1(9) ?
  O17 O18 O26 2_565 . 3_556 83.2(11) ?
  O17 O18 O27 2_565 . . 49.5(9) ?
  O20 O18 O21 3_546 . 3_445 139.7(9) ?
  O20 O18 O26 3_546 . 3_556 91.1(8) ?
  O20 O18 O27 3_546 . . 127.9(15) ?
  O21 O18 O26 3_445 . 3_556 125.2(7) ?
  O21 O18 O27 3_445 . . 88.0(8) ?
  O26 O18 O27 3_556 . . 63.0(7) ?
  U2 O19 U3 4_565 . . 140.2(6) ?
  U2 O19 U4 4_565 . 2_565 97.5(5) ?
  U2 O19 K3 4_565 . . 137.6(6) ?
  U2 O19 O3 4_565 . 4_565 45.0(5) ?
  U2 O19 O4 4_565 . 2_565 90.5(5) ?
  U2 O19 O5 4_565 . . 152.9(6) ?
  U2 O19 O6 4_565 . . 109.7(8) ?
  U2 O19 O7 4_565 . 2_565 103.1(6) ?
  U2 O19 O9 4_565 . 4_565 50.5(4) ?
  U2 O19 O11 4_565 . 4_565 36.6(4) ?
  U2 O19 O13 4_565 . . 99.4(5) ?
  U2 O19 O15 4_565 . 4_565 37.8(6) ?
  U2 O19 O16 4_565 . . 146.2(6) ?
  U2 O19 O25 4_565 . . 103.9(9) ?
  U3 O19 U4 . . 2_565 95.9(5) ?
  U3 O19 K3 . . . 82.0(4) ?
  U3 O19 O3 . . 4_565 108.6(6) ?
  U3 O19 O4 . . 2_565 83.4(5) ?
  U3 O19 O5 . . . 38.3(6) ?
  U3 O19 O6 . . . 36.4(6) ?
  U3 O19 O7 . . 2_565 109.6(6) ?
  U3 O19 O9 . . 4_565 135.8(6) ?
  U3 O19 O11 . . 4_565 105.7(6) ?
  U3 O19 O13 . . . 50.1(4) ?
  U3 O19 O15 . . 4_565 164.6(6) ?
  U3 O19 O16 . . . 52.0(4) ?
  U3 O19 O25 . . . 111.0(9) ?
  U4 O19 K3 2_565 . . 67.1(3) ?
  U4 O19 O3 2_565 . 4_565 141.2(7) ?
  U4 O19 O4 2_565 . 2_565 29.0(2) ?
  U4 O19 O5 2_565 . . 109.6(7) ?
  U4 O19 O6 2_565 . . 81.4(5) ?
  U4 O19 O7 2_565 . 2_565 36.0(3) ?
  U4 O19 O9 2_565 . 4_565 47.7(3) ?
  U4 O19 O11 2_565 . 4_565 92.1(4) ?
  U4 O19 O13 2_565 . . 140.2(6) ?
  U4 O19 O15 2_565 . 4_565 99.5(6) ?
  U4 O19 O16 2_565 . . 50.2(4) ?
  U4 O19 O25 2_565 . . 98.4(5) ?
  K3 O19 O3 . . 4_565 144.2(5) ?
  K3 O19 O4 . . 2_565 91.1(3) ?
  K3 O19 O5 . . . 59.0(6) ?
  K3 O19 O6 . . . 106.7(7) ?
  K3 O19 O7 . . 2_565 41.6(4) ?
  K3 O19 O9 . . 4_565 99.8(4) ?
  K3 O19 O11 . . 4_565 158.7(4) ?
  K3 O19 O13 . . . 117.9(6) ?
  K3 O19 O15 . . 4_565 103.5(7) ?
  K3 O19 O16 . . . 46.6(4) ?
  K3 O19 O25 . . . 45.4(6) ?
  O3 O19 O4 4_565 . 2_565 123.5(6) ?
  O3 O19 O5 4_565 . . 108.2(7) ?
  O3 O19 O6 4_565 . . 100.5(7) ?
  O3 O19 O7 4_565 . 2_565 141.7(8) ?
  O3 O19 O9 4_565 . 4_565 95.5(7) ?
  O3 O19 O11 4_565 . 4_565 52.9(4) ?
  O3 O19 O13 4_565 . . 58.9(6) ?
  O3 O19 O15 4_565 . 4_565 58.7(7) ?
  O3 O19 O16 4_565 . . 160.2(8) ?
  O3 O19 O25 4_565 . . 100.2(7) ?
  O4 O19 O5 2_565 . . 112.7(7) ?
  O4 O19 O6 2_565 . . 57.3(5) ?
  O4 O19 O7 2_565 . 2_565 65.0(4) ?
  O4 O19 O9 2_565 . 4_565 52.6(5) ?
  O4 O19 O11 2_565 . 4_565 70.6(4) ?
  O4 O19 O13 2_565 . . 115.1(6) ?
  O4 O19 O15 2_565 . 4_565 110.6(7) ?
  O4 O19 O16 2_565 . . 56.8(5) ?
  O4 O19 O25 2_565 . . 127.4(6) ?
  O5 O19 O6 . . . 74.8(9) ?
  O5 O19 O7 . . 2_565 99.4(7) ?
  O5 O19 O9 . . 4_565 156.1(7) ?
  O5 O19 O11 . . 4_565 137.6(8) ?
  O5 O19 O13 . . . 59.0(6) ?
  O5 O19 O15 . . 4_565 133.1(9) ?
  O5 O19 O16 . . . 60.2(6) ?
  O5 O19 O25 . . . 73.6(9) ?
  O6 O19 O7 . . 2_565 112.2(6) ?
  O6 O19 O9 . . 4_565 104.2(7) ?
  O6 O19 O11 . . 4_565 73.1(7) ?
  O6 O19 O13 . . . 59.0(5) ?
  O6 O19 O15 . . 4_565 147.4(10) ?
  O6 O19 O16 . . . 62.0(7) ?
  O6 O19 O25 . . . 146.2(11) ?
  O7 O19 O9 2_565 . 4_565 58.3(5) ?
  O7 O19 O11 2_565 . 4_565 118.0(6) ?
  O7 O19 O13 2_565 . . 157.5(8) ?
  O7 O19 O15 2_565 . 4_565 83.0(7) ?
  O7 O19 O16 2_565 . . 58.1(5) ?
  O7 O19 O25 2_565 . . 62.4(5) ?
  O9 O19 O11 4_565 . 4_565 60.6(5) ?
  O9 O19 O13 4_565 . . 141.4(7) ?
  O9 O19 O15 4_565 . 4_565 58.1(6) ?
  O9 O19 O16 4_565 . . 97.8(5) ?
  O9 O19 O25 4_565 . . 99.9(8) ?
  O11 O19 O13 4_565 . . 80.8(5) ?
  O11 O19 O15 4_565 . 4_565 74.3(7) ?
  O11 O19 O16 4_565 . . 123.2(6) ?
  O11 O19 O25 4_565 . . 140.3(9) ?
  O13 O19 O15 . . 4_565 115.7(6) ?
  O13 O19 O16 . . . 102.1(7) ?
  O13 O19 O25 . . . 112.0(7) ?
  O15 O19 O16 4_565 . . 141.1(7) ?
  O15 O19 O25 4_565 . . 66.2(9) ?
  O16 O19 O25 . . . 91.9(8) ?
  U2 O20 U4 . . 2_565 99.4(7) ?
  U2 O20 U5 . . 3_454 100.6(12) ?
  U2 O20 K3 . . . 78.2(6) ?
  U2 O20 O1 . . 4_464 140.2(10) ?
  U2 O20 O2 . . 3_454 103.1(13) ?
  U2 O20 O4 . . 2_565 87.5(7) ?
  U2 O20 O7 . . 2_565 106.3(7) ?
  U2 O20 O9 . . . 48.8(6) ?
  U2 O20 O11 . . . 33.4(4) ?
  U2 O20 O14 . . 1_554 151.2(12) ?
  U2 O20 O15 . . . 34.8(7) ?
  U2 O20 O16 . . . 51.2(6) ?
  U2 O20 O18 . . 3_454 95.6(12) ?
  U2 O20 O28 . . 3_454 104.0(12) ?
  U4 O20 U5 2_565 . 3_454 148.1(14) ?
  U4 O20 K3 2_565 . . 68.9(6) ?
  U4 O20 O1 2_565 . 4_464 43.1(7) ?
  U4 O20 O2 2_565 . 3_454 154.0(15) ?
  U4 O20 O4 2_565 . 2_565 34.8(5) ?
  U4 O20 O7 2_565 . 2_565 35.9(5) ?
  U4 O20 O9 2_565 . . 142.5(11) ?
  U4 O20 O11 2_565 . . 109.5(7) ?
  U4 O20 O14 2_565 . 1_554 105.6(13) ?
  U4 O20 O15 2_565 . . 87.3(9) ?
  U4 O20 O16 2_565 . . 53.3(5) ?
  U4 O20 O18 2_565 . 3_454 116.7(12) ?
  U4 O20 O28 2_565 . 3_454 99.8(11) ?
  U5 O20 K3 3_454 . . 139.8(11) ?
  U5 O20 O1 3_454 . 4_464 109.2(10) ?
  U5 O20 O2 3_454 . 3_454 37.4(4) ?
  U5 O20 O4 3_454 . 2_565 122.1(11) ?
  U5 O20 O7 3_454 . 2_565 150.9(12) ?
  U5 O20 O9 3_454 . . 51.8(6) ?
  U5 O20 O11 3_454 . . 100.9(11) ?
  U5 O20 O14 3_454 . 1_554 50.7(7) ?
  U5 O20 O15 3_454 . . 95.2(10) ?
  U5 O20 O16 3_454 . . 151.8(15) ?
  U5 O20 O18 3_454 . 3_454 36.7(5) ?
  U5 O20 O28 3_454 . 3_454 99.1(9) ?
  K3 O20 O1 . . 4_464 94.5(8) ?
  K3 O20 O2 . . 3_454 103.0(8) ?
  K3 O20 O4 . . 2_565 98.1(6) ?
  K3 O20 O7 . . 2_565 40.8(5) ?
  K3 O20 O9 . . . 113.5(10) ?
  K3 O20 O11 . . . 56.6(5) ?
  K3 O20 O14 . . 1_554 124.1(10) ?
  K3 O20 O15 . . . 103.9(7) ?
  K3 O20 O16 . . . 45.7(5) ?
  K3 O20 O18 . . 3_454 172.5(14) ?
  K3 O20 O28 . . 3_454 44.7(5) ?
  O1 O20 O2 4_464 . 3_454 116.6(12) ?
  O1 O20 O4 4_464 . 2_565 54.5(7) ?
  O1 O20 O7 4_464 . 2_565 54.1(7) ?
  O1 O20 O9 4_464 . . 151.5(11) ?
  O1 O20 O11 4_464 . . 149.1(9) ?
  O1 O20 O14 4_464 . 1_554 62.5(9) ?
  O1 O20 O15 4_464 . . 114.8(11) ?
  O1 O20 O16 4_464 . . 96.1(10) ?
  O1 O20 O18 4_464 . 3_454 93.0(12) ?
  O1 O20 O28 4_464 . 3_454 96.8(12) ?
  O2 O20 O4 3_454 . 2_565 157.9(11) ?
  O2 O20 O7 3_454 . 2_565 123.0(11) ?
  O2 O20 O9 3_454 . . 63.5(9) ?
  O2 O20 O11 3_454 . . 83.4(11) ?
  O2 O20 O14 3_454 . 1_554 57.2(10) ?
  O2 O20 O15 3_454 . . 118.7(13) ?
  O2 O20 O16 3_454 . . 138.0(14) ?
  O2 O20 O18 3_454 . 3_454 74.0(7) ?
  O2 O20 O28 3_454 . 3_454 62.1(7) ?
  O4 O20 O7 2_565 . 2_565 70.7(7) ?
  O4 O20 O9 2_565 . . 113.5(11) ?
  O4 O20 O11 2_565 . . 114.1(8) ?
  O4 O20 O14 2_565 . 1_554 105.1(11) ?
  O4 O20 O15 2_565 . . 61.2(8) ?
  O4 O20 O16 2_565 . . 63.3(6) ?
  O4 O20 O18 2_565 . 3_454 85.8(9) ?
  O4 O20 O28 2_565 . 3_454 134.6(12) ?
  O7 O20 O9 2_565 . . 152.5(11) ?
  O7 O20 O11 2_565 . . 95.6(7) ?
  O7 O20 O14 2_565 . 1_554 102.3(11) ?
  O7 O20 O15 2_565 . . 113.3(8) ?
  O7 O20 O16 2_565 . . 56.3(6) ?
  O7 O20 O18 2_565 . 3_454 146.6(14) ?
  O7 O20 O28 2_565 . 3_454 64.0(9) ?
  O9 O20 O11 . . . 57.3(7) ?
  O9 O20 O14 . . 1_554 102.5(9) ?
  O9 O20 O15 . . . 55.3(8) ?
  O9 O20 O16 . . . 100.0(11) ?
  O9 O20 O18 . . 3_454 58.9(10) ?
  O9 O20 O28 . . 3_454 106.5(13) ?
  O11 O20 O14 . . 1_554 140.4(11) ?
  O11 O20 O15 . . . 68.2(9) ?
  O11 O20 O16 . . . 56.9(7) ?
  O11 O20 O18 . . 3_454 115.9(13) ?
  O11 O20 O28 . . 3_454 70.9(9) ?
  O14 O20 O15 1_554 . . 131.8(11) ?
  O14 O20 O16 1_554 . . 157.4(15) ?
  O14 O20 O18 1_554 . 3_454 60.4(10) ?
  O14 O20 O28 1_554 . 3_454 85.7(10) ?
  O15 O20 O16 . . . 61.8(7) ?
  O15 O20 O18 . . 3_454 72.2(10) ?
  O15 O20 O28 . . 3_454 138.5(13) ?
  O16 O20 O18 . . 3_454 132.7(12) ?
  O16 O20 O28 . . 3_454 90.0(9) ?
  O18 O20 O28 3_454 . 3_454 134.8(9) ?
  U6 O21 K2 . . . 110.9(5) ?
  U6 O21 K4 . . 1_565 131.7(6) ?
  U6 O21 O1 . . . 54.5(5) ?
  U6 O21 O10 . . . 47.0(5) ?
  U6 O21 O13 . . . 57.3(5) ?
  U6 O21 O14 . . 4_565 56.9(7) ?
  U6 O21 O17 . . . 4.5(4) ?
  U6 O21 O18 . . 3_555 89.9(5) ?
  U6 O21 O21 . . 2_575 170.9(6) ?
  U6 O21 O22 . . . 48.3(4) ?
  U6 O21 O24 . . . 112.9(6) ?
  U6 O21 O30 . . 1_565 108.5(7) ?
  K2 O21 K4 . . 1_565 115.8(5) ?
  K2 O21 O1 . . . 157.5(9) ?
  K2 O21 O10 . . . 131.5(6) ?
  K2 O21 O13 . . . 81.5(4) ?
  K2 O21 O14 . . 4_565 85.8(6) ?
  K2 O21 O17 . . . 110.4(4) ?
  K2 O21 O18 . . 3_555 149.2(8) ?
  K2 O21 O21 . . 2_575 60.5(3) ?
  K2 O21 O22 . . . 62.6(3) ?
  K2 O21 O24 . . . 47.1(6) ?
  K2 O21 O30 . . 1_565 50.6(5) ?
  K4 O21 O1 1_565 . . 77.3(5) ?
  K4 O21 O10 1_565 . . 104.3(5) ?
  K4 O21 O13 1_565 . . 140.6(7) ?
  K4 O21 O14 1_565 . 4_565 114.3(8) ?
  K4 O21 O17 1_565 . . 130.7(5) ?
  K4 O21 O18 1_565 . 3_555 54.5(5) ?
  K4 O21 O21 1_565 . 2_575 56.0(4) ?
  K4 O21 O22 1_565 . . 167.8(9) ?
  K4 O21 O24 1_565 . . 107.6(6) ?
  K4 O21 O30 1_565 . 1_565 92.1(6) ?
  O1 O21 O10 . . . 54.3(9) ?
  O1 O21 O13 . . . 99.8(9) ?
  O1 O21 O14 . . 4_565 71.8(9) ?
  O1 O21 O17 . . . 53.4(5) ?
  O1 O21 O18 . . 3_555 53.2(8) ?
  O1 O21 O21 . . 2_575 132.5(7) ?
  O1 O21 O22 . . . 100.6(6) ?
  O1 O21 O24 . . . 149.9(11) ?
  O1 O21 O30 . . 1_565 113.9(11) ?
  O10 O21 O13 . . . 49.9(4) ?
  O10 O21 O14 . . 4_565 102.2(8) ?
  O10 O21 O17 . . . 50.8(4) ?
  O10 O21 O18 . . 3_555 50.1(4) ?
  O10 O21 O21 . . 2_575 140.3(7) ?
  O10 O21 O22 . . . 83.5(5) ?
  O10 O21 O24 . . . 96.5(7) ?
  O10 O21 O30 . . 1_565 155.5(6) ?
  O13 O21 O14 . . 4_565 101.4(7) ?
  O13 O21 O17 . . . 61.2(4) ?
  O13 O21 O18 . . 3_555 91.9(7) ?
  O13 O21 O21 . . 2_575 121.1(6) ?
  O13 O21 O22 . . . 51.4(5) ?
  O13 O21 O24 . . . 57.1(4) ?
  O13 O21 O30 . . 1_565 123.4(5) ?
  O14 O21 O17 4_565 . . 52.6(7) ?
  O14 O21 O18 4_565 . 3_555 124.9(8) ?
  O14 O21 O21 4_565 . 2_575 117.2(9) ?
  O14 O21 O22 4_565 . . 54.2(6) ?
  O14 O21 O24 4_565 . . 127.6(7) ?
  O14 O21 O30 4_565 . 1_565 53.8(7) ?
  O17 O21 O18 . . 3_555 92.0(4) ?
  O17 O21 O21 . . 2_575 168.4(6) ?
  O17 O21 O22 . . . 48.1(3) ?
  O17 O21 O24 . . . 116.2(5) ?
  O17 O21 O30 . . 1_565 104.6(5) ?
  O18 O21 O21 3_555 . 2_575 99.2(4) ?
  O18 O21 O22 3_555 . . 133.5(6) ?
  O18 O21 O24 3_555 . . 104.6(9) ?
  O18 O21 O30 3_555 . 1_565 144.7(8) ?
  O21 O21 O22 2_575 . . 123.0(5) ?
  O21 O21 O24 2_575 . . 64.1(5) ?
  O21 O21 O30 2_575 . 1_565 64.2(5) ?
  O22 O21 O24 . . . 80.4(5) ?
  O22 O21 O30 . . 1_565 77.7(5) ?
  O24 O21 O30 . . 1_565 95.8(7) ?
  U1 O22 U3 . . . 110.8(4) ?
  U1 O22 U6 . . . 120.8(7) ?
  U1 O22 K2 . . . 101.7(5) ?
  U1 O22 O3 . . . 53.4(7) ?
  U1 O22 O5 . . . 101.4(8) ?
  U1 O22 O6 . . . 112.4(6) ?
  U1 O22 O8 . . . 40.3(5) ?
  U1 O22 O12 . . . 38.0(4) ?
  U1 O22 O13 . . . 165.5(6) ?
  U1 O22 O14 . . 4_565 66.1(7) ?
  U1 O22 O17 . . . 97.5(6) ?
  U1 O22 O21 . . . 123.7(7) ?
  U1 O22 O30 . . 1_565 74.5(6) ?
  U3 O22 U6 . . . 121.3(7) ?
  U3 O22 K2 . . . 99.5(5) ?
  U3 O22 O3 . . . 57.8(7) ?
  U3 O22 O5 . . . 39.4(6) ?
  U3 O22 O6 . . . 37.7(6) ?
  U3 O22 O8 . . . 99.2(5) ?
  U3 O22 O12 . . . 112.8(5) ?
  U3 O22 O13 . . . 57.2(5) ?
  U3 O22 O14 . . 4_565 173.2(9) ?
  U3 O22 O17 . . . 108.6(6) ?
  U3 O22 O21 . . . 123.4(7) ?
  U3 O22 O30 . . 1_565 140.2(6) ?
  U6 O22 K2 . . . 95.8(4) ?
  U6 O22 O3 . . . 160.7(7) ?
  U6 O22 O5 . . . 101.5(7) ?
  U6 O22 O6 . . . 125.7(8) ?
  U6 O22 O8 . . . 102.3(5) ?
  U6 O22 O12 . . . 124.7(6) ?
  U6 O22 O13 . . . 66.9(4) ?
  U6 O22 O14 . . 4_565 58.8(6) ?
  U6 O22 O17 . . . 42.2(3) ?
  U6 O22 O21 . . . 37.7(3) ?
  U6 O22 O30 . . 1_565 82.1(5) ?
  K2 O22 O3 . . . 103.5(5) ?
  K2 O22 O5 . . . 138.3(9) ?
  K2 O22 O6 . . . 62.1(6) ?
  K2 O22 O8 . . . 141.9(8) ?
  K2 O22 O12 . . . 63.8(5) ?
  K2 O22 O13 . . . 89.0(6) ?
  K2 O22 O14 . . 4_565 87.1(7) ?
  K2 O22 O17 . . . 137.4(5) ?
  K2 O22 O21 . . . 58.0(4) ?
  K2 O22 O30 . . 1_565 42.8(5) ?
  O3 O22 O5 . . . 65.2(7) ?
  O3 O22 O6 . . . 67.0(8) ?
  O3 O22 O8 . . . 60.8(6) ?
  O3 O22 O12 . . . 64.1(6) ?
  O3 O22 O13 . . . 114.9(8) ?
  O3 O22 O14 . . 4_565 119.5(10) ?
  O3 O22 O17 . . . 118.5(6) ?
  O3 O22 O21 . . . 161.3(6) ?
  O3 O22 O30 . . 1_565 110.7(7) ?
  O5 O22 O6 . . . 77.1(9) ?
  O5 O22 O8 . . . 70.2(8) ?
  O5 O22 O12 . . . 128.6(7) ?
  O5 O22 O13 . . . 64.3(8) ?
  O5 O22 O14 . . 4_565 134.2(10) ?
  O5 O22 O17 . . . 72.1(6) ?
  O5 O22 O21 . . . 129.3(8) ?
  O5 O22 O30 . . 1_565 175.7(8) ?
  O6 O22 O8 . . . 126.1(6) ?
  O6 O22 O12 . . . 90.9(7) ?
  O6 O22 O13 . . . 64.0(7) ?
  O6 O22 O14 . . 4_565 148.7(10) ?
  O6 O22 O17 . . . 140.6(9) ?
  O6 O22 O21 . . . 102.4(7) ?
  O6 O22 O30 . . 1_565 102.9(7) ?
  O8 O22 O12 . . . 78.4(7) ?
  O8 O22 O13 . . . 129.0(7) ?
  O8 O22 O14 . . 4_565 74.5(8) ?
  O8 O22 O17 . . . 64.2(5) ?
  O8 O22 O21 . . . 131.4(6) ?
  O8 O22 O30 . . 1_565 106.8(8) ?
  O12 O22 O13 . . . 150.1(7) ?
  O12 O22 O14 . . 4_565 68.9(7) ?
  O12 O22 O17 . . . 127.6(8) ?
  O12 O22 O21 . . . 102.1(6) ?
  O12 O22 O30 . . 1_565 47.2(5) ?
  O13 O22 O14 . . 4_565 124.9(7) ?
  O13 O22 O17 . . . 80.6(6) ?
  O13 O22 O21 . . . 70.2(5) ?
  O13 O22 O30 . . 1_565 119.7(6) ?
  O14 O22 O17 4_565 . . 66.6(7) ?
  O14 O22 O21 4_565 . . 61.4(7) ?
  O14 O22 O30 4_565 . 1_565 45.9(7) ?
  O17 O22 O21 . . . 79.7(4) ?
  O17 O22 O30 . . 1_565 109.6(6) ?
  O21 O22 O30 . . 1_565 55.0(5) ?
  Sr2 O23 Sr2' . . . 0 ?
  Sr2 O23 K3 . . . 97.3(10) ?
  Sr2 O23 O3 . . . 91.7(4) ?
  Sr2 O23 O3 . . 2_565 91.7(4) ?
  Sr2 O23 O5 . . . 53.3(6) ?
  Sr2 O23 O5 . . 2_565 53.3(6) ?
  Sr2 O23 O8 . . . 59.7(5) ?
  Sr2 O23 O8 . . 2_565 59.7(5) ?
  Sr2 O23 O11 . . . 139.8(8) ?
  Sr2 O23 O11 . . 2_565 139.8(8) ?
  Sr2 O23 O24 . . 3_445 117.7(11) ?
  Sr2' O23 K3 . . . 97.3(10) ?
  Sr2' O23 O3 . . . 91.7(4) ?
  Sr2' O23 O3 . . 2_565 91.7(4) ?
  Sr2' O23 O5 . . . 53.3(6) ?
  Sr2' O23 O5 . . 2_565 53.3(6) ?
  Sr2' O23 O8 . . . 59.7(5) ?
  Sr2' O23 O8 . . 2_565 59.7(5) ?
  Sr2' O23 O11 . . . 139.8(8) ?
  Sr2' O23 O11 . . 2_565 139.8(8) ?
  Sr2' O23 O24 . . 3_445 117.7(11) ?
  K3 O23 O3 . . . 82.9(7) ?
  K3 O23 O3 . . 2_565 82.9(7) ?
  K3 O23 O5 . . . 61.4(8) ?
  K3 O23 O5 . . 2_565 61.4(8) ?
  K3 O23 O8 . . . 124.1(9) ?
  K3 O23 O8 . . 2_565 124.1(9) ?
  K3 O23 O11 . . . 65.2(6) ?
  K3 O23 O11 . . 2_565 65.2(6) ?
  K3 O23 O24 . . 3_445 145.1(8) ?
  O3 O23 O3 . . 2_565 165.8(12) ?
  O3 O23 O5 . . . 51.7(6) ?
  O3 O23 O5 . . 2_565 121.3(11) ?
  O3 O23 O8 . . . 51.5(6) ?
  O3 O23 O8 . . 2_565 140.6(9) ?
  O3 O23 O11 . . . 52.1(4) ?
  O3 O23 O11 . . 2_565 119.5(7) ?
  O3 O23 O24 . . 3_445 95.3(7) ?
  O3 O23 O5 2_565 . . 121.3(11) ?
  O3 O23 O5 2_565 . 2_565 51.7(6) ?
  O3 O23 O8 2_565 . . 140.6(9) ?
  O3 O23 O8 2_565 . 2_565 51.5(6) ?
  O3 O23 O11 2_565 . . 119.5(7) ?
  O3 O23 O11 2_565 . 2_565 52.1(4) ?
  O3 O23 O24 2_565 . 3_445 95.3(7) ?
  O5 O23 O5 . . 2_565 70.1(10) ?
  O5 O23 O8 . . . 64.8(7) ?
  O5 O23 O8 . . 2_565 112.5(9) ?
  O5 O23 O11 . . . 87.4(7) ?
  O5 O23 O11 . . 2_565 126.5(12) ?
  O5 O23 O24 . . 3_445 140.6(8) ?
  O5 O23 O8 2_565 . . 112.5(9) ?
  O5 O23 O8 2_565 . 2_565 64.8(7) ?
  O5 O23 O11 2_565 . . 126.5(12) ?
  O5 O23 O11 2_565 . 2_565 87.4(7) ?
  O5 O23 O24 2_565 . 3_445 140.6(8) ?
  O8 O23 O8 . . 2_565 89.3(10) ?
  O8 O23 O11 . . . 99.0(5) ?
  O8 O23 O11 . . 2_565 160.1(11) ?
  O8 O23 O24 . . 3_445 77.9(9) ?
  O8 O23 O11 2_565 . . 160.1(11) ?
  O8 O23 O11 2_565 . 2_565 99.0(5) ?
  O8 O23 O24 2_565 . 3_445 77.9(9) ?
  O11 O23 O11 . . 2_565 67.8(6) ?
  O11 O23 O24 . . 3_445 86.2(8) ?
  O11 O23 O24 2_565 . 3_445 86.2(8) ?
  K2 O24 O6 . . . 67.8(9) ?
  K2 O24 O6 . . 2_575 67.8(9) ?
  K2 O24 O8 . . 3_555 131.5(8) ?
  K2 O24 O8 . . 4_565 131.5(8) ?
  K2 O24 O11 . . 3_555 129.8(6) ?
  K2 O24 O11 . . 4_565 129.8(6) ?
  K2 O24 O13 . . . 91.2(7) ?
  K2 O24 O13 . . 2_575 91.2(7) ?
  K2 O24 O21 . . . 58.7(7) ?
  K2 O24 O21 . . 2_575 58.7(7) ?
  K2 O24 O23 . . 3_555 178.1(10) ?
  O6 O24 O6 . . 2_575 70.4(8) ?
  O6 O24 O8 . . 3_555 159.4(13) ?
  O6 O24 O8 . . 4_565 107.6(7) ?
  O6 O24 O11 . . 3_555 91.0(8) ?
  O6 O24 O11 . . 4_565 62.2(8) ?
  O6 O24 O13 . . . 59.3(5) ?
  O6 O24 O13 . . 2_575 129.7(8) ?
  O6 O24 O21 . . . 94.8(8) ?
  O6 O24 O21 . . 2_575 126.0(13) ?
  O6 O24 O23 . . 3_555 110.7(11) ?
  O6 O24 O8 2_575 . 3_555 107.6(7) ?
  O6 O24 O8 2_575 . 4_565 159.4(13) ?
  O6 O24 O11 2_575 . 3_555 62.2(8) ?
  O6 O24 O11 2_575 . 4_565 91.0(8) ?
  O6 O24 O13 2_575 . . 129.7(8) ?
  O6 O24 O13 2_575 . 2_575 59.3(5) ?
  O6 O24 O21 2_575 . . 126.0(13) ?
  O6 O24 O21 2_575 . 2_575 94.8(8) ?
  O6 O24 O23 2_575 . 3_555 110.7(11) ?
  O8 O24 O8 3_555 . 4_565 66.7(7) ?
  O8 O24 O11 3_555 . 3_555 71.0(6) ?
  O8 O24 O11 3_555 . 4_565 97.7(9) ?
  O8 O24 O13 3_555 . . 119.6(8) ?
  O8 O24 O13 3_555 . 2_575 53.1(5) ?
  O8 O24 O21 3_555 . . 102.1(6) ?
  O8 O24 O21 3_555 . 2_575 74.3(5) ?
  O8 O24 O23 3_555 . 3_555 49.9(6) ?
  O8 O24 O11 4_565 . 3_555 97.7(9) ?
  O8 O24 O11 4_565 . 4_565 71.0(6) ?
  O8 O24 O13 4_565 . . 53.1(5) ?
  O8 O24 O13 4_565 . 2_575 119.6(8) ?
  O8 O24 O21 4_565 . . 74.3(5) ?
  O8 O24 O21 4_565 . 2_575 102.1(6) ?
  O8 O24 O23 4_565 . 3_555 49.9(6) ?
  O11 O24 O11 3_555 . 4_565 49.6(5) ?
  O11 O24 O13 3_555 . . 117.0(9) ?
  O11 O24 O13 3_555 . 2_575 67.6(5) ?
  O11 O24 O21 3_555 . . 171.3(9) ?
  O11 O24 O21 3_555 . 2_575 128.5(4) ?
  O11 O24 O23 3_555 . 3_555 48.6(6) ?
  O11 O24 O13 4_565 . . 67.6(5) ?
  O11 O24 O13 4_565 . 2_575 117.0(9) ?
  O11 O24 O21 4_565 . . 128.5(4) ?
  O11 O24 O21 4_565 . 2_575 171.3(9) ?
  O11 O24 O23 4_565 . 3_555 48.6(6) ?
  O13 O24 O13 . . 2_575 170.8(8) ?
  O13 O24 O21 . . . 61.2(5) ?
  O13 O24 O21 . . 2_575 112.9(8) ?
  O13 O24 O23 . . 3_555 88.9(7) ?
  O13 O24 O21 2_575 . . 112.9(8) ?
  O13 O24 O21 2_575 . 2_575 61.2(5) ?
  O13 O24 O23 2_575 . 3_555 88.9(7) ?
  O21 O24 O21 . . 2_575 51.8(6) ?
  O21 O24 O23 . . 3_555 123.0(8) ?
  O21 O24 O23 2_575 . 3_555 123.0(8) ?
  K3 O25 O5 . . . 65.4(8) ?
  K3 O25 O5 . . 2_565 65.4(8) ?
  K3 O25 O7 . . . 51.8(5) ?
  K3 O25 O7 . . 2_565 51.8(5) ?
  K3 O25 O15 . . 3_545 128.5(7) ?
  K3 O25 O15 . . 4_565 128.5(7) ?
  K3 O25 O19 . . . 85.3(6) ?
  K3 O25 O19 . . 2_565 85.3(6) ?
  K3 O25 O31 . . . 167.2(13) ?
  O5 O25 O5 . . 2_565 65.4(9) ?
  O5 O25 O7 . . . 117.2(10) ?
  O5 O25 O7 . . 2_565 86.0(7) ?
  O5 O25 O15 . . 3_545 161.0(8) ?
  O5 O25 O15 . . 4_565 106.3(8) ?
  O5 O25 O19 . . . 52.6(7) ?
  O5 O25 O19 . . 2_565 117.9(11) ?
  O5 O25 O31 . . . 104.1(8) ?
  O5 O25 O7 2_565 . . 86.0(7) ?
  O5 O25 O7 2_565 . 2_565 117.2(10) ?
  O5 O25 O15 2_565 . 3_545 106.3(8) ?
  O5 O25 O15 2_565 . 4_565 161.0(8) ?
  O5 O25 O19 2_565 . . 117.9(11) ?
  O5 O25 O19 2_565 . 2_565 52.6(7) ?
  O5 O25 O31 2_565 . . 104.1(8) ?
  O7 O25 O7 . . 2_565 58.4(5) ?
  O7 O25 O15 . . 3_545 77.7(7) ?
  O7 O25 O15 . . 4_565 112.7(10) ?
  O7 O25 O19 . . . 117.7(7) ?
  O7 O25 O19 . . 2_565 59.6(4) ?
  O7 O25 O31 . . . 137.7(10) ?
  O7 O25 O15 2_565 . 3_545 112.7(10) ?
  O7 O25 O15 2_565 . 4_565 77.7(7) ?
  O7 O25 O19 2_565 . . 59.6(4) ?
  O7 O25 O19 2_565 . 2_565 117.7(7) ?
  O7 O25 O31 2_565 . . 137.7(10) ?
  O15 O25 O15 3_545 . 4_565 75.9(11) ?
  O15 O25 O19 3_545 . . 133.4(12) ?
  O15 O25 O19 3_545 . 2_565 57.5(7) ?
  O15 O25 O31 3_545 . . 60.0(8) ?
  O15 O25 O19 4_565 . . 57.5(7) ?
  O15 O25 O19 4_565 . 2_565 133.4(12) ?
  O15 O25 O31 4_565 . . 60.0(8) ?
  O19 O25 O19 . . 2_565 169.0(14) ?
  O19 O25 O31 . . . 94.0(5) ?
  O19 O25 O31 2_565 . . 94.0(5) ?
  Sr1 O26 Sr1' . . . 0 ?
  Sr1 O26 K1 . . 1_554 100.0(10) ?
  Sr1 O26 O4 . . . 61.7(5) ?
  Sr1 O26 O4 . . 2_555 61.7(5) ?
  Sr1 O26 O15 . . 1_545 56.7(6) ?
  Sr1 O26 O15 . . 2_565 56.7(6) ?
  Sr1 O26 O18 . . 3_444 131.2(8) ?
  Sr1 O26 O18 . . 4_454 131.2(8) ?
  Sr1 O26 O27 . . 3_444 164.1(16) ?
  Sr1 O26 O29 . . . 45.5(7) ?
  Sr1' O26 K1 . . 1_554 100.0(10) ?
  Sr1' O26 O4 . . . 61.7(5) ?
  Sr1' O26 O4 . . 2_555 61.7(5) ?
  Sr1' O26 O15 . . 1_545 56.7(6) ?
  Sr1' O26 O15 . . 2_565 56.7(6) ?
  Sr1' O26 O18 . . 3_444 131.2(8) ?
  Sr1' O26 O18 . . 4_454 131.2(8) ?
  Sr1' O26 O27 . . 3_444 164.1(16) ?
  Sr1' O26 O29 . . . 45.5(7) ?
  K1 O26 O4 1_554 . . 65.1(7) ?
  K1 O26 O4 1_554 . 2_555 65.1(7) ?
  K1 O26 O15 1_554 . 1_545 127.7(9) ?
  K1 O26 O15 1_554 . 2_565 127.7(9) ?
  K1 O26 O18 1_554 . 3_444 99.5(11) ?
  K1 O26 O18 1_554 . 4_454 99.5(11) ?
  K1 O26 O27 1_554 . 3_444 64.1(9) ?
  K1 O26 O29 1_554 . . 54.6(7) ?
  O4 O26 O4 . . 2_555 91.7(8) ?
  O4 O26 O15 . . 1_545 118.3(8) ?
  O4 O26 O15 . . 2_565 62.6(7) ?
  O4 O26 O18 . . 3_444 163.1(15) ?
  O4 O26 O18 . . 4_454 87.5(5) ?
  O4 O26 O27 . . 3_444 108.4(9) ?
  O4 O26 O29 . . . 45.9(4) ?
  O4 O26 O15 2_555 . 1_545 62.6(7) ?
  O4 O26 O15 2_555 . 2_565 118.3(8) ?
  O4 O26 O18 2_555 . 3_444 87.5(5) ?
  O4 O26 O18 2_555 . 4_454 163.1(15) ?
  O4 O26 O27 2_555 . 3_444 108.4(9) ?
  O4 O26 O29 2_555 . . 45.9(4) ?
  O15 O26 O15 1_545 . 2_565 81.3(11) ?
  O15 O26 O18 1_545 . 3_444 76.0(9) ?
  O15 O26 O18 1_545 . 4_454 131.8(16) ?
  O15 O26 O27 1_545 . 3_444 132.2(7) ?
  O15 O26 O29 1_545 . . 89.3(8) ?
  O15 O26 O18 2_565 . 3_444 131.8(16) ?
  O15 O26 O18 2_565 . 4_454 76.0(9) ?
  O15 O26 O27 2_565 . 3_444 132.2(7) ?
  O15 O26 O29 2_565 . . 89.3(8) ?
  O18 O26 O18 3_444 . 4_454 88.4(7) ?
  O18 O26 O27 3_444 . 3_444 56.3(9) ?
  O18 O26 O29 3_444 . . 131.6(8) ?
  O18 O26 O27 4_454 . 3_444 56.3(9) ?
  O18 O26 O29 4_454 . . 131.6(8) ?
  O27 O26 O29 3_444 . . 118.6(13) ?
  Sr2 O27 Sr2' . . . 0 ?
  Sr2 O27 K1 . . 3_555 91.2(10) ?
  Sr2 O27 K4 . . 3_455 139.9(8) ?
  Sr2 O27 O8 . . . 56.5(6) ?
  Sr2 O27 O8 . . 2_565 56.5(6) ?
  Sr2 O27 O17 . . . 58.4(7) ?
  Sr2 O27 O17 . . 2_565 58.4(7) ?
  Sr2 O27 O18 . . . 131.9(8) ?
  Sr2 O27 O18 . . 2_565 131.9(8) ?
  Sr2 O27 O26 . . 3_556 147.5(13) ?
  Sr2' O27 K1 . . 3_555 91.2(10) ?
  Sr2' O27 K4 . . 3_455 139.9(8) ?
  Sr2' O27 O8 . . . 56.5(6) ?
  Sr2' O27 O8 . . 2_565 56.5(6) ?
  Sr2' O27 O17 . . . 58.4(7) ?
  Sr2' O27 O17 . . 2_565 58.4(7) ?
  Sr2' O27 O18 . . . 131.9(8) ?
  Sr2' O27 O18 . . 2_565 131.9(8) ?
  Sr2' O27 O26 . . 3_556 147.5(13) ?
  K1 O27 K4 3_555 . 3_455 128.9(8) ?
  K1 O27 O8 3_555 . . 122.4(9) ?
  K1 O27 O8 3_555 . 2_565 122.4(9) ?
  K1 O27 O17 3_555 . . 61.7(6) ?
  K1 O27 O17 3_555 . 2_565 61.7(6) ?
  K1 O27 O18 3_555 . . 97.2(7) ?
  K1 O27 O18 3_555 . 2_565 97.2(7) ?
  K1 O27 O26 3_555 . 3_556 56.3(8) ?
  K4 O27 O8 3_455 . . 94.8(8) ?
  K4 O27 O8 3_455 . 2_565 94.8(8) ?
  K4 O27 O17 3_455 . . 135.5(6) ?
  K4 O27 O17 3_455 . 2_565 135.5(6) ?
  K4 O27 O18 3_455 . . 53.2(9) ?
  K4 O27 O18 3_455 . 2_565 53.2(9) ?
  K4 O27 O26 3_455 . 3_556 72.6(9) ?
  O8 O27 O8 . . 2_565 81.0(8) ?
  O8 O27 O17 . . . 60.7(6) ?
  O8 O27 O17 . . 2_565 114.9(11) ?
  O8 O27 O18 . . . 140.4(12) ?
  O8 O27 O18 . . 2_565 79.6(8) ?
  O8 O27 O26 . . 3_556 138.3(6) ?
  O8 O27 O17 2_565 . . 114.9(11) ?
  O8 O27 O17 2_565 . 2_565 60.7(6) ?
  O8 O27 O18 2_565 . . 79.6(8) ?
  O8 O27 O18 2_565 . 2_565 140.4(12) ?
  O8 O27 O26 2_565 . 3_556 138.3(6) ?
  O17 O27 O17 . . 2_565 88.9(10) ?
  O17 O27 O18 . . . 158.3(9) ?
  O17 O27 O18 . . 2_565 84.5(8) ?
  O17 O27 O26 . . 3_556 100.4(7) ?
  O17 O27 O18 2_565 . . 84.5(8) ?
  O17 O27 O18 2_565 . 2_565 158.3(9) ?
  O17 O27 O26 2_565 . 3_556 100.4(7) ?
  O18 O27 O18 . . 2_565 94.1(14) ?
  O18 O27 O26 . . 3_556 60.8(8) ?
  O18 O27 O26 2_565 . 3_556 60.8(8) ?
  K3 O28 K4 3_546 . . 84.5(8) ?
  K3 O28 O2 3_546 . . 139.9(10) ?
  K3 O28 O2 3_546 . 2_555 139.9(10) ?
  K3 O28 O7 3_546 . 3_546 50.6(5) ?
  K3 O28 O7 3_546 . 4_556 50.6(5) ?
  K3 O28 O11 3_546 . 3_546 64.1(6) ?
  K3 O28 O11 3_546 . 4_556 64.1(6) ?
  K3 O28 O16 3_546 . 3_546 44.3(3) ?
  K3 O28 O16 3_546 . 4_556 44.3(3) ?
  K3 O28 O20 3_546 . 3_546 87.7(6) ?
  K3 O28 O20 3_546 . 4_556 87.7(6) ?
  K3 O28 O29 3_546 . 1_556 96.3(9) ?
  K3 O28 O30 3_546 . . 158.5(14) ?
  K4 O28 O2 . . . 117.6(11) ?
  K4 O28 O2 . . 2_555 117.6(11) ?
  K4 O28 O7 . . 3_546 48.0(6) ?
  K4 O28 O7 . . 4_556 48.0(6) ?
  K4 O28 O11 . . 3_546 136.7(6) ?
  K4 O28 O11 . . 4_556 136.7(6) ?
  K4 O28 O16 . . 3_546 91.3(6) ?
  K4 O28 O16 . . 4_556 91.3(6) ?
  K4 O28 O20 . . 3_546 90.7(10) ?
  K4 O28 O20 . . 4_556 90.7(10) ?
  K4 O28 O29 . . 1_556 179.1(7) ?
  K4 O28 O30 . . . 73.9(8) ?
  O2 O28 O2 . . 2_555 61.4(5) ?
  O2 O28 O7 . . 3_546 165.1(14) ?
  O2 O28 O7 . . 4_556 119.0(5) ?
  O2 O28 O11 . . 3_546 78.3(10) ?
  O2 O28 O11 . . 4_556 105.5(12) ?
  O2 O28 O16 . . 3_546 99.1(5) ?
  O2 O28 O16 . . 4_556 149.9(12) ?
  O2 O28 O20 . . 3_546 60.9(6) ?
  O2 O28 O20 . . 4_556 122.3(9) ?
  O2 O28 O29 . . 1_556 61.7(10) ?
  O2 O28 O30 . . . 55.4(9) ?
  O2 O28 O7 2_555 . 3_546 119.0(5) ?
  O2 O28 O7 2_555 . 4_556 165.1(14) ?
  O2 O28 O11 2_555 . 3_546 105.5(12) ?
  O2 O28 O11 2_555 . 4_556 78.3(10) ?
  O2 O28 O16 2_555 . 3_546 149.9(12) ?
  O2 O28 O16 2_555 . 4_556 99.1(5) ?
  O2 O28 O20 2_555 . 3_546 122.3(9) ?
  O2 O28 O20 2_555 . 4_556 60.9(6) ?
  O2 O28 O29 2_555 . 1_556 61.7(10) ?
  O2 O28 O30 2_555 . . 55.4(9) ?
  O7 O28 O7 3_546 . 4_556 56.4(6) ?
  O7 O28 O11 3_546 . 3_546 114.4(7) ?
  O7 O28 O11 3_546 . 4_556 88.8(5) ?
  O7 O28 O16 3_546 . 3_546 86.0(6) ?
  O7 O28 O16 3_546 . 4_556 43.5(4) ?
  O7 O28 O20 3_546 . 3_546 117.2(10) ?
  O7 O28 O20 3_546 . 4_556 60.9(7) ?
  O7 O28 O29 3_546 . 1_556 132.7(8) ?
  O7 O28 O30 3_546 . . 111.4(10) ?
  O7 O28 O11 4_556 . 3_546 88.8(5) ?
  O7 O28 O11 4_556 . 4_556 114.4(7) ?
  O7 O28 O16 4_556 . 3_546 43.5(4) ?
  O7 O28 O16 4_556 . 4_556 86.0(6) ?
  O7 O28 O20 4_556 . 3_546 60.9(7) ?
  O7 O28 O20 4_556 . 4_556 117.2(10) ?
  O7 O28 O29 4_556 . 1_556 132.7(8) ?
  O7 O28 O30 4_556 . . 111.4(10) ?
  O11 O28 O11 3_546 . 4_556 54.7(6) ?
  O11 O28 O16 3_546 . 3_546 45.4(4) ?
  O11 O28 O16 3_546 . 4_556 86.3(6) ?
  O11 O28 O20 3_546 . 3_546 60.7(8) ?
  O11 O28 O20 3_546 . 4_556 115.4(11) ?
  O11 O28 O29 3_546 . 1_556 43.9(5) ?
  O11 O28 O30 3_546 . . 133.6(8) ?
  O11 O28 O16 4_556 . 3_546 86.3(6) ?
  O11 O28 O16 4_556 . 4_556 45.4(4) ?
  O11 O28 O20 4_556 . 3_546 115.4(11) ?
  O11 O28 O20 4_556 . 4_556 60.7(8) ?
  O11 O28 O29 4_556 . 1_556 43.9(5) ?
  O11 O28 O30 4_556 . . 133.6(8) ?
  O16 O28 O16 3_546 . 4_556 87.7(5) ?
  O16 O28 O20 3_546 . 3_546 43.8(5) ?
  O16 O28 O20 3_546 . 4_556 131.5(8) ?
  O16 O28 O29 3_546 . 1_556 89.3(7) ?
  O16 O28 O30 3_546 . . 134.3(4) ?
  O16 O28 O20 4_556 . 3_546 131.5(8) ?
  O16 O28 O20 4_556 . 4_556 43.8(5) ?
  O16 O28 O29 4_556 . 1_556 89.3(7) ?
  O16 O28 O30 4_556 . . 134.3(4) ?
  O20 O28 O20 3_546 . 4_556 175.1(11) ?
  O20 O28 O29 3_546 . 1_556 89.3(10) ?
  O20 O28 O30 3_546 . . 92.4(6) ?
  O20 O28 O29 4_556 . 1_556 89.3(10) ?
  O20 O28 O30 4_556 . . 92.4(6) ?
  O29 O28 O30 1_556 . . 105.2(9) ?
  Sr1 O29 Sr1' . . . 0 ?
  Sr1 O29 K1 . . 1_554 92.5(8) ?
  Sr1 O29 O2 . . 1_554 129.9(7) ?
  Sr1 O29 O2 . . 2_554 129.9(7) ?
  Sr1 O29 O4 . . . 66.0(8) ?
  Sr1 O29 O4 . . 2_555 66.0(8) ?
  Sr1 O29 O6 . . 1_545 47.8(7) ?
  Sr1 O29 O6 . . 2_565 47.8(7) ?
  Sr1 O29 O9 . . 3_545 109.4(5) ?
  Sr1 O29 O9 . . 4_555 109.4(5) ?
  Sr1 O29 O11 . . 3_545 119.6(9) ?
  Sr1 O29 O11 . . 4_555 119.6(9) ?
  Sr1 O29 O26 . . . 42.6(6) ?
  Sr1 O29 O28 . . 1_554 176.5(8) ?
  Sr1' O29 K1 . . 1_554 92.5(8) ?
  Sr1' O29 O2 . . 1_554 129.9(7) ?
  Sr1' O29 O2 . . 2_554 129.9(7) ?
  Sr1' O29 O4 . . . 66.0(8) ?
  Sr1' O29 O4 . . 2_555 66.0(8) ?
  Sr1' O29 O6 . . 1_545 47.8(7) ?
  Sr1' O29 O6 . . 2_565 47.8(7) ?
  Sr1' O29 O9 . . 3_545 109.4(5) ?
  Sr1' O29 O9 . . 4_555 109.4(5) ?
  Sr1' O29 O11 . . 3_545 119.6(9) ?
  Sr1' O29 O11 . . 4_555 119.6(9) ?
  Sr1' O29 O26 . . . 42.6(6) ?
  Sr1' O29 O28 . . 1_554 176.5(8) ?
  K1 O29 O2 1_554 . 1_554 48.2(5) ?
  K1 O29 O2 1_554 . 2_554 48.2(5) ?
  K1 O29 O4 1_554 . . 67.2(5) ?
  K1 O29 O4 1_554 . 2_555 67.2(5) ?
  K1 O29 O6 1_554 . 1_545 124.3(8) ?
  K1 O29 O6 1_554 . 2_565 124.3(8) ?
  K1 O29 O9 1_554 . 3_545 83.0(4) ?
  K1 O29 O9 1_554 . 4_555 83.0(4) ?
  K1 O29 O11 1_554 . 3_545 128.0(9) ?
  K1 O29 O11 1_554 . 4_555 128.0(9) ?
  K1 O29 O26 1_554 . . 49.9(6) ?
  K1 O29 O28 1_554 . 1_554 84.0(8) ?
  O2 O29 O2 1_554 . 2_554 50.4(6) ?
  O2 O29 O4 1_554 . . 69.7(6) ?
  O2 O29 O4 1_554 . 2_555 110.5(8) ?
  O2 O29 O6 1_554 . 1_545 172.0(7) ?
  O2 O29 O6 1_554 . 2_565 123.6(6) ?
  O2 O29 O9 1_554 . 3_545 47.2(4) ?
  O2 O29 O9 1_554 . 4_555 96.7(8) ?
  O2 O29 O11 1_554 . 3_545 80.8(7) ?
  O2 O29 O11 1_554 . 4_555 110.0(11) ?
  O2 O29 O26 1_554 . . 92.3(6) ?
  O2 O29 O28 1_554 . 1_554 47.2(5) ?
  O2 O29 O4 2_554 . . 110.5(8) ?
  O2 O29 O4 2_554 . 2_555 69.7(6) ?
  O2 O29 O6 2_554 . 1_545 123.6(6) ?
  O2 O29 O6 2_554 . 2_565 172.0(7) ?
  O2 O29 O9 2_554 . 3_545 96.7(8) ?
  O2 O29 O9 2_554 . 4_555 47.2(4) ?
  O2 O29 O11 2_554 . 3_545 110.0(11) ?
  O2 O29 O11 2_554 . 4_555 80.8(7) ?
  O2 O29 O26 2_554 . . 92.3(6) ?
  O2 O29 O28 2_554 . 1_554 47.2(5) ?
  O4 O29 O4 . . 2_555 110.0(10) ?
  O4 O29 O6 . . 1_545 111.4(12) ?
  O4 O29 O6 . . 2_565 61.5(7) ?
  O4 O29 O9 . . 3_545 47.5(4) ?
  O4 O29 O9 . . 4_555 149.2(7) ?
  O4 O29 O11 . . 3_545 88.6(4) ?
  O4 O29 O11 . . 4_555 160.5(7) ?
  O4 O29 O26 . . . 55.0(5) ?
  O4 O29 O28 . . 1_554 112.4(8) ?
  O4 O29 O6 2_555 . 1_545 61.5(7) ?
  O4 O29 O6 2_555 . 2_565 111.4(12) ?
  O4 O29 O9 2_555 . 3_545 149.2(7) ?
  O4 O29 O9 2_555 . 4_555 47.5(4) ?
  O4 O29 O11 2_555 . 3_545 160.5(7) ?
  O4 O29 O11 2_555 . 4_555 88.6(4) ?
  O4 O29 O26 2_555 . . 55.0(5) ?
  O4 O29 O28 2_555 . 1_554 112.4(8) ?
  O6 O29 O6 1_545 . 2_565 61.8(9) ?
  O6 O29 O9 1_545 . 3_545 139.6(8) ?
  O6 O29 O9 1_545 . 4_555 78.4(6) ?
  O6 O29 O11 1_545 . 3_545 107.1(8) ?
  O6 O29 O11 1_545 . 4_555 71.8(7) ?
  O6 O29 O26 1_545 . . 82.4(9) ?
  O6 O29 O28 1_545 . 1_554 134.7(7) ?
  O6 O29 O9 2_565 . 3_545 78.4(6) ?
  O6 O29 O9 2_565 . 4_555 139.6(8) ?
  O6 O29 O11 2_565 . 3_545 71.8(7) ?
  O6 O29 O11 2_565 . 4_555 107.1(8) ?
  O6 O29 O26 2_565 . . 82.4(9) ?
  O6 O29 O28 2_565 . 1_554 134.7(7) ?
  O9 O29 O9 3_545 . 4_555 139.1(10) ?
  O9 O29 O11 3_545 . 3_545 49.5(4) ?
  O9 O29 O11 3_545 . 4_555 117.2(9) ?
  O9 O29 O26 3_545 . . 99.9(4) ?
  O9 O29 O28 3_545 . 1_554 70.2(5) ?
  O9 O29 O11 4_555 . 3_545 117.2(9) ?
  O9 O29 O11 4_555 . 4_555 49.5(4) ?
  O9 O29 O26 4_555 . . 99.9(4) ?
  O9 O29 O28 4_555 . 1_554 70.2(5) ?
  O11 O29 O11 3_545 . 4_555 72.3(7) ?
  O11 O29 O26 3_545 . . 142.7(6) ?
  O11 O29 O28 3_545 . 1_554 63.0(7) ?
  O11 O29 O26 4_555 . . 142.7(6) ?
  O11 O29 O28 4_555 . 1_554 63.0(7) ?
  O26 O29 O28 . . 1_554 133.9(9) ?
  U1 O30 U1 1_545 . 2_565 118.4(5) ?
  U1 O30 K2 1_545 . 1_545 74.0(4) ?
  U1 O30 O2 1_545 . . 129.9(10) ?
  U1 O30 O2 1_545 . 2_555 76.3(5) ?
  U1 O30 O10 1_545 . 3_445 127.7(6) ?
  U1 O30 O10 1_545 . 4_455 32.9(2) ?
  U1 O30 O12 1_545 . 1_545 23.3(3) ?
  U1 O30 O12 1_545 . 2_565 95.4(6) ?
  U1 O30 O14 1_545 . 3_545 160.1(9) ?
  U1 O30 O14 1_545 . 4_555 42.7(4) ?
  U1 O30 O21 1_545 . 1_545 77.8(4) ?
  U1 O30 O21 1_545 . 2_565 122.4(9) ?
  U1 O30 O22 1_545 . 1_545 32.9(2) ?
  U1 O30 O22 1_545 . 2_565 119.4(7) ?
  U1 O30 O28 1_545 . . 119.8(3) ?
  U1 O30 O32 1_545 . 3_445 69.0(4) ?
  U1 O30 K2 2_565 . 1_545 74.0(4) ?
  U1 O30 O2 2_565 . . 76.3(5) ?
  U1 O30 O2 2_565 . 2_555 129.9(10) ?
  U1 O30 O10 2_565 . 3_445 32.9(2) ?
  U1 O30 O10 2_565 . 4_455 127.7(6) ?
  U1 O30 O12 2_565 . 1_545 95.4(6) ?
  U1 O30 O12 2_565 . 2_565 23.3(3) ?
  U1 O30 O14 2_565 . 3_545 42.7(4) ?
  U1 O30 O14 2_565 . 4_555 160.1(9) ?
  U1 O30 O21 2_565 . 1_545 122.4(9) ?
  U1 O30 O21 2_565 . 2_565 77.8(4) ?
  U1 O30 O22 2_565 . 1_545 119.4(7) ?
  U1 O30 O22 2_565 . 2_565 32.9(2) ?
  U1 O30 O28 2_565 . . 119.8(3) ?
  U1 O30 O32 2_565 . 3_445 69.0(4) ?
  K2 O30 O2 1_545 . . 148.9(5) ?
  K2 O30 O2 1_545 . 2_555 148.9(5) ?
  K2 O30 O10 1_545 . 3_445 106.9(5) ?
  K2 O30 O10 1_545 . 4_455 106.9(5) ?
  K2 O30 O12 1_545 . 1_545 67.9(8) ?
  K2 O30 O12 1_545 . 2_565 67.9(8) ?
  K2 O30 O14 1_545 . 3_545 91.7(10) ?
  K2 O30 O14 1_545 . 4_555 91.7(10) ?
  K2 O30 O21 1_545 . 1_545 57.3(7) ?
  K2 O30 O21 1_545 . 2_565 57.3(7) ?
  K2 O30 O22 1_545 . 1_545 50.7(4) ?
  K2 O30 O22 1_545 . 2_565 50.7(4) ?
  K2 O30 O28 1_545 . . 136.4(11) ?
  K2 O30 O32 1_545 . 3_445 103.2(8) ?
  O2 O30 O2 . . 2_555 61.5(9) ?
  O2 O30 O10 . . 3_445 44.3(5) ?
  O2 O30 O10 . . 4_455 98.5(9) ?
  O2 O30 O12 . . 1_545 124.6(12) ?
  O2 O30 O12 . . 2_565 88.0(8) ?
  O2 O30 O14 . . 3_545 59.5(9) ?
  O2 O30 O14 . . 4_555 119.3(12) ?
  O2 O30 O21 . . 1_545 137.8(7) ?
  O2 O30 O21 . . 2_565 107.2(5) ?
  O2 O30 O22 . . 1_545 159.7(9) ?
  O2 O30 O22 . . 2_565 98.4(5) ?
  O2 O30 O28 . . . 55.5(7) ?
  O2 O30 O32 . . 3_445 74.3(8) ?
  O2 O30 O10 2_555 . 3_445 98.5(9) ?
  O2 O30 O10 2_555 . 4_455 44.3(5) ?
  O2 O30 O12 2_555 . 1_545 88.0(8) ?
  O2 O30 O12 2_555 . 2_565 124.6(12) ?
  O2 O30 O14 2_555 . 3_545 119.3(12) ?
  O2 O30 O14 2_555 . 4_555 59.5(9) ?
  O2 O30 O21 2_555 . 1_545 107.2(5) ?
  O2 O30 O21 2_555 . 2_565 137.8(7) ?
  O2 O30 O22 2_555 . 1_545 98.4(5) ?
  O2 O30 O22 2_555 . 2_565 159.7(9) ?
  O2 O30 O28 2_555 . . 55.5(7) ?
  O2 O30 O32 2_555 . 3_445 74.3(8) ?
  O10 O30 O10 3_445 . 4_455 115.1(8) ?
  O10 O30 O12 3_445 . 1_545 106.6(7) ?
  O10 O30 O12 3_445 . 2_565 44.8(5) ?
  O10 O30 O14 3_445 . 3_545 42.8(7) ?
  O10 O30 O14 3_445 . 4_555 155.9(13) ?
  O10 O30 O21 3_445 . 1_545 148.1(7) ?
  O10 O30 O21 3_445 . 2_565 96.6(4) ?
  O10 O30 O22 3_445 . 1_545 146.9(6) ?
  O10 O30 O22 3_445 . 2_565 62.0(3) ?
  O10 O30 O28 3_445 . . 95.7(6) ?
  O10 O30 O32 3_445 . 3_445 59.7(4) ?
  O10 O30 O12 4_455 . 1_545 44.8(5) ?
  O10 O30 O12 4_455 . 2_565 106.6(7) ?
  O10 O30 O14 4_455 . 3_545 155.9(13) ?
  O10 O30 O14 4_455 . 4_555 42.8(7) ?
  O10 O30 O21 4_455 . 1_545 96.6(4) ?
  O10 O30 O21 4_455 . 2_565 148.1(7) ?
  O10 O30 O22 4_455 . 1_545 62.0(3) ?
  O10 O30 O22 4_455 . 2_565 146.9(6) ?
  O10 O30 O28 4_455 . . 95.7(6) ?
  O10 O30 O32 4_455 . 3_445 59.7(4) ?
  O12 O30 O12 1_545 . 2_565 72.3(6) ?
  O12 O30 O14 1_545 . 3_545 138.0(8) ?
  O12 O30 O14 1_545 . 4_555 66.0(5) ?
  O12 O30 O21 1_545 . 1_545 93.2(8) ?
  O12 O30 O21 1_545 . 2_565 124.6(12) ?
  O12 O30 O22 1_545 . 1_545 46.0(6) ?
  O12 O30 O22 1_545 . 2_565 102.6(8) ?
  O12 O30 O28 1_545 . . 139.9(7) ?
  O12 O30 O32 1_545 . 3_445 52.4(7) ?
  O12 O30 O14 2_565 . 3_545 66.0(5) ?
  O12 O30 O14 2_565 . 4_555 138.0(8) ?
  O12 O30 O21 2_565 . 1_545 124.6(12) ?
  O12 O30 O21 2_565 . 2_565 93.2(8) ?
  O12 O30 O22 2_565 . 1_545 102.6(8) ?
  O12 O30 O22 2_565 . 2_565 46.0(6) ?
  O12 O30 O28 2_565 . . 139.9(7) ?
  O12 O30 O32 2_565 . 3_445 52.4(7) ?
  O14 O30 O14 3_545 . 4_555 154.4(10) ?
  O14 O30 O21 3_545 . 1_545 106.4(11) ?
  O14 O30 O21 3_545 . 2_565 55.6(8) ?
  O14 O30 O22 3_545 . 1_545 140.7(13) ?
  O14 O30 O22 3_545 . 2_565 42.6(7) ?
  O14 O30 O28 3_545 . . 80.0(6) ?
  O14 O30 O32 3_545 . 3_445 101.9(8) ?
  O14 O30 O21 4_555 . 1_545 55.6(8) ?
  O14 O30 O21 4_555 . 2_565 106.4(11) ?
  O14 O30 O22 4_555 . 1_545 42.6(7) ?
  O14 O30 O22 4_555 . 2_565 140.7(13) ?
  O14 O30 O28 4_555 . . 80.0(6) ?
  O14 O30 O32 4_555 . 3_445 101.9(8) ?
  O21 O30 O21 1_545 . 2_565 51.5(6) ?
  O21 O30 O22 1_545 . 1_545 47.3(4) ?
  O21 O30 O22 1_545 . 2_565 89.7(8) ?
  O21 O30 O28 1_545 . . 83.9(7) ?
  O21 O30 O32 1_545 . 3_445 145.5(6) ?
  O21 O30 O22 2_565 . 1_545 89.7(8) ?
  O21 O30 O22 2_565 . 2_565 47.3(4) ?
  O21 O30 O28 2_565 . . 83.9(7) ?
  O21 O30 O32 2_565 . 3_445 145.5(6) ?
  O22 O30 O22 1_545 . 2_565 101.5(8) ?
  O22 O30 O28 1_545 . . 117.3(5) ?
  O22 O30 O32 1_545 . 3_445 98.2(5) ?
  O22 O30 O28 2_565 . . 117.3(5) ?
  O22 O30 O32 2_565 . 3_445 98.2(5) ?
  O28 O30 O32 . . 3_445 120.5(12) ?
  Sr1 O31 Sr1' 3_555 . 3_555 0 ?
  Sr1 O31 K2 3_555 . 3_545 107.2(12) ?
  Sr1 O31 O3 3_555 . 3_545 92.6(7) ?
  Sr1 O31 O3 3_555 . 4_565 92.6(7) ?
  Sr1 O31 O6 3_555 . 3_545 54.4(8) ?
  Sr1 O31 O6 3_555 . 4_565 54.4(8) ?
  Sr1 O31 O12 3_555 . 3_545 142.5(6) ?
  Sr1 O31 O12 3_555 . 4_565 142.5(6) ?
  Sr1 O31 O15 3_555 . 3_545 54.2(8) ?
  Sr1 O31 O15 3_555 . 4_565 54.2(8) ?
  Sr1 O31 O25 3_555 . . 95.3(9) ?
  Sr1' O31 K2 3_555 . 3_545 107.2(12) ?
  Sr1' O31 O3 3_555 . 3_545 92.6(7) ?
  Sr1' O31 O3 3_555 . 4_565 92.6(7) ?
  Sr1' O31 O6 3_555 . 3_545 54.4(8) ?
  Sr1' O31 O6 3_555 . 4_565 54.4(8) ?
  Sr1' O31 O12 3_555 . 3_545 142.5(6) ?
  Sr1' O31 O12 3_555 . 4_565 142.5(6) ?
  Sr1' O31 O15 3_555 . 3_545 54.2(8) ?
  Sr1' O31 O15 3_555 . 4_565 54.2(8) ?
  Sr1' O31 O25 3_555 . . 95.3(9) ?
  K2 O31 O3 3_545 . 3_545 89.1(4) ?
  K2 O31 O3 3_545 . 4_565 89.1(4) ?
  K2 O31 O6 3_545 . 3_545 69.3(7) ?
  K2 O31 O6 3_545 . 4_565 69.3(7) ?
  K2 O31 O12 3_545 . 3_545 70.5(7) ?
  K2 O31 O12 3_545 . 4_565 70.5(7) ?
  K2 O31 O15 3_545 . 3_545 131.1(9) ?
  K2 O31 O15 3_545 . 4_565 131.1(9) ?
  K2 O31 O25 3_545 . . 157.5(15) ?
  O3 O31 O3 3_545 . 4_565 174.8(12) ?
  O3 O31 O6 3_545 . 3_545 55.1(7) ?
  O3 O31 O6 3_545 . 4_565 128.5(11) ?
  O3 O31 O12 3_545 . 3_545 50.5(6) ?
  O3 O31 O12 3_545 . 4_565 124.3(10) ?
  O3 O31 O15 3_545 . 3_545 52.8(6) ?
  O3 O31 O15 3_545 . 4_565 131.4(8) ?
  O3 O31 O25 3_545 . . 89.9(4) ?
  O3 O31 O6 4_565 . 3_545 128.5(11) ?
  O3 O31 O6 4_565 . 4_565 55.1(7) ?
  O3 O31 O12 4_565 . 3_545 124.3(10) ?
  O3 O31 O12 4_565 . 4_565 50.5(6) ?
  O3 O31 O15 4_565 . 3_545 131.4(8) ?
  O3 O31 O15 4_565 . 4_565 52.8(6) ?
  O3 O31 O25 4_565 . . 89.9(4) ?
  O6 O31 O6 3_545 . 4_565 73.5(11) ?
  O6 O31 O12 3_545 . 3_545 92.6(8) ?
  O6 O31 O12 3_545 . 4_565 139.8(10) ?
  O6 O31 O15 3_545 . 3_545 63.9(8) ?
  O6 O31 O15 3_545 . 4_565 108.6(13) ?
  O6 O31 O25 3_545 . . 127.0(8) ?
  O6 O31 O12 4_565 . 3_545 139.8(10) ?
  O6 O31 O12 4_565 . 4_565 92.6(8) ?
  O6 O31 O15 4_565 . 3_545 108.6(13) ?
  O6 O31 O15 4_565 . 4_565 63.9(8) ?
  O6 O31 O25 4_565 . . 127.0(8) ?
  O12 O31 O12 3_545 . 4_565 73.8(9) ?
  O12 O31 O15 3_545 . 3_545 97.8(7) ?
  O12 O31 O15 3_545 . 4_565 153.7(14) ?
  O12 O31 O25 3_545 . . 91.7(11) ?
  O12 O31 O15 4_565 . 3_545 153.7(14) ?
  O12 O31 O15 4_565 . 4_565 97.8(7) ?
  O12 O31 O25 4_565 . . 91.7(11) ?
  O15 O31 O15 3_545 . 4_565 78.6(9) ?
  O15 O31 O25 3_545 . . 63.2(8) ?
  O15 O31 O25 4_565 . . 63.2(8) ?
  Sr2 O32 Sr2' . . . 0 ?
  Sr2 O32 K1 . . 3_555 86.6(10) ?
  Sr2 O32 O2 . . 3_555 121.7(11) ?
  Sr2 O32 O2 . . 4_555 121.7(11) ?
  Sr2 O32 O5 . . . 53.9(7) ?
  Sr2 O32 O5 . . 2_565 53.9(7) ?
  Sr2 O32 O10 . . . 110.2(6) ?
  Sr2 O32 O10 . . 2_565 110.2(6) ?
  Sr2 O32 O12 . . 3_545 133.9(6) ?
  Sr2 O32 O12 . . 4_565 133.9(6) ?
  Sr2 O32 O17 . . . 61.4(7) ?
  Sr2 O32 O17 . . 2_565 61.4(7) ?
  Sr2 O32 O30 . . 3_555 167.8(12) ?
  Sr2' O32 K1 . . 3_555 86.6(10) ?
  Sr2' O32 O2 . . 3_555 121.7(11) ?
  Sr2' O32 O2 . . 4_555 121.7(11) ?
  Sr2' O32 O5 . . . 53.9(7) ?
  Sr2' O32 O5 . . 2_565 53.9(7) ?
  Sr2' O32 O10 . . . 110.2(6) ?
  Sr2' O32 O10 . . 2_565 110.2(6) ?
  Sr2' O32 O12 . . 3_545 133.9(6) ?
  Sr2' O32 O12 . . 4_565 133.9(6) ?
  Sr2' O32 O17 . . . 61.4(7) ?
  Sr2' O32 O17 . . 2_565 61.4(7) ?
  Sr2' O32 O30 . . 3_555 167.8(12) ?
  K1 O32 O2 3_555 . 3_555 43.8(6) ?
  K1 O32 O2 3_555 . 4_555 43.8(6) ?
  K1 O32 O5 3_555 . . 122.2(10) ?
  K1 O32 O5 3_555 . 2_565 122.2(10) ?
  K1 O32 O10 3_555 . . 75.5(4) ?
  K1 O32 O10 3_555 . 2_565 75.5(4) ?
  K1 O32 O12 3_555 . 3_545 116.1(6) ?
  K1 O32 O12 3_555 . 4_565 116.1(6) ?
  K1 O32 O17 3_555 . . 58.8(6) ?
  K1 O32 O17 3_555 . 2_565 58.8(6) ?
  K1 O32 O30 3_555 . 3_555 81.2(7) ?
  O2 O32 O2 3_555 . 4_555 46.2(4) ?
  O2 O32 O5 3_555 . . 120.9(5) ?
  O2 O32 O5 3_555 . 2_565 164.6(10) ?
  O2 O32 O10 3_555 . . 42.3(4) ?
  O2 O32 O10 3_555 . 2_565 88.0(5) ?
  O2 O32 O12 3_555 . 3_545 99.9(8) ?
  O2 O32 O12 3_555 . 4_565 72.7(7) ?
  O2 O32 O17 3_555 . . 66.1(5) ?
  O2 O32 O17 3_555 . 2_565 99.6(8) ?
  O2 O32 O30 3_555 . 3_555 47.7(7) ?
  O2 O32 O5 4_555 . . 164.6(10) ?
  O2 O32 O5 4_555 . 2_565 120.9(5) ?
  O2 O32 O10 4_555 . . 88.0(5) ?
  O2 O32 O10 4_555 . 2_565 42.3(4) ?
  O2 O32 O12 4_555 . 3_545 72.7(7) ?
  O2 O32 O12 4_555 . 4_565 99.9(8) ?
  O2 O32 O17 4_555 . . 99.6(8) ?
  O2 O32 O17 4_555 . 2_565 66.1(5) ?
  O2 O32 O30 4_555 . 3_555 47.7(7) ?
  O5 O32 O5 . . 2_565 70.0(8) ?
  O5 O32 O10 . . . 81.0(5) ?
  O5 O32 O10 . . 2_565 150.9(7) ?
  O5 O32 O12 . . 3_545 121.7(11) ?
  O5 O32 O12 . . 4_565 80.6(8) ?
  O5 O32 O17 . . . 65.1(7) ?
  O5 O32 O17 . . 2_565 114.5(11) ?
  O5 O32 O30 . . 3_555 134.1(10) ?
  O5 O32 O10 2_565 . . 150.9(7) ?
  O5 O32 O10 2_565 . 2_565 81.0(5) ?
  O5 O32 O12 2_565 . 3_545 80.6(8) ?
  O5 O32 O12 2_565 . 4_565 121.7(11) ?
  O5 O32 O17 2_565 . . 114.5(11) ?
  O5 O32 O17 2_565 . 2_565 65.1(7) ?
  O5 O32 O30 2_565 . 3_555 134.1(10) ?
  O10 O32 O10 . . 2_565 127.8(6) ?
  O10 O32 O12 . . 3_545 114.0(10) ?
  O10 O32 O12 . . 4_565 48.0(5) ?
  O10 O32 O17 . . . 51.5(4) ?
  O10 O32 O17 . . 2_565 133.3(10) ?
  O10 O32 O30 . . 3_555 66.7(4) ?
  O10 O32 O12 2_565 . 3_545 48.0(5) ?
  O10 O32 O12 2_565 . 4_565 114.0(10) ?
  O10 O32 O17 2_565 . . 133.3(10) ?
  O10 O32 O17 2_565 . 2_565 51.5(4) ?
  O10 O32 O30 2_565 . 3_555 66.7(4) ?
  O12 O32 O12 3_545 . 4_565 73.7(10) ?
  O12 O32 O17 3_545 . . 164.7(9) ?
  O12 O32 O17 3_545 . 2_565 95.2(5) ?
  O12 O32 O30 3_545 . 3_555 53.6(7) ?
  O12 O32 O17 4_565 . . 95.2(5) ?
  O12 O32 O17 4_565 . 2_565 164.7(9) ?
  O12 O32 O30 4_565 . 3_555 53.6(7) ?
  O17 O32 O17 . . 2_565 93.5(11) ?
  O17 O32 O30 . . 3_555 111.3(6) ?
  O17 O32 O30 2_565 . 3_555 111.3(6) ?

loop_
 _geom_torsion_atom_site_label_1
 _geom_torsion_atom_site_label_2
 _geom_torsion_atom_site_label_3
 _geom_torsion_atom_site_label_4
 _geom_torsion_site_symmetry_1
 _geom_torsion_site_symmetry_2
 _geom_torsion_site_symmetry_3
 _geom_torsion_site_symmetry_4
 _geom_torsion
 _geom_torsion_publ_flag
 ? ? ? ? ? ? ? ? ? ?

loop_
 _geom_hbond_atom_site_label_D
 _geom_hbond_atom_site_label_H
 _geom_hbond_atom_site_label_A
 _geom_hbond_site_symmetry_D
 _geom_hbond_site_symmetry_H
 _geom_hbond_site_symmetry_A
 _geom_hbond_distance_DH
 _geom_hbond_distance_HA
 _geom_hbond_distance_DA
 _geom_hbond_angle_DHA
 _geom_hbond_publ_flag
 ? ? ? ? ? ? ? ? ? ? ?


#=======================================================================

# 11. STRUCTURE-FACTOR LIST

loop_
 _refln_index_h
 _refln_index_k
 _refln_index_l
 _refln_F_squared_calc
 _refln_F_squared_meas
 _refln_F_squared_sigma
 _refln_observed_status
   0   0   2   66731.   64464.    1432. o
   0   0  -2   66762.   63316.    1367. o
   0   0   3   33074.   38183.    2142. o
   0   0  -3   33081.   36680.      80. o
   0   0   4   98006.  101964.     873. o
   0   0  -4   97992.   98082.    1404. o
   0   0   5     168.      60.     170. <
   0   0  -5     170.     196.      96. <
   0   0   6 2859620. 2825360.   23838. o
   0   0  -6 2859130. 2949400.  167809. o
   0   0   7    9009.    8603.     587. o
   0   0  -7    9034.    9592.     554. o
   0   0   8  137875.  123060.    4034. o
   0   0  -8  137788.  131211.    2910. o
   0   0   9   10426.   10540.     805. o
   0   0  -9   10419.   11663.     574. o
   0   0  10  454113.  455120.    5932. o
   0   0 -10  454049.  457679.    4914. o
   0   0  11     322.     214.     179. <
   0   0 -11     333.     365.     178. <
   0   0  12  463914.  507081.   28546. o
   0   0 -12  463819.  490763.    3936. o
   0   0  13    2144.    2745.     574. o
   0   0 -13    2154.    3341.     707. o
   0   0  14   56404.   53338.    2735. o
   0   0 -14   56361.   57535.    4931. o
   0   0  15    1664.    1635.     586. <
   0   0 -15    1660.    1794.    1069. <
   0   0  16  366516.  354650.   14224. o
   0   0 -16  366502.  362656.   14047. o
   0   0  17     152.    1062.    1026. <
   0   2  -1     418.     532.     125. o
   0   2   2   12834.   15484.     380. o
   0   2  -2   12834.   15382.     383. o
   0   2   3   24920.   27619.     404. o
   0   2  -3   24918.   26433.     473. o
   0   2   4   74386.   74501.    1026. o
   0   2  -4   74512.   72349.    1234. o
   0   2   5    5883.    4665.     328. o
   0   2  -5    5889.    5027.     283. o
   0   2   6 1550720. 1445870.   27016. o
   0   2  -6 1550590. 1523040.   14464. o
   0   2   7    6538.    6396.     396. o
   0   2  -7    6548.    7029.     316. o
   0   2   8   75496.   72789.    1736. o
   0   2  -8   75573.   78114.     886. o
   0   2   9    3201.    3045.     322. o
   0   2  -9    3197.    3529.     288. o
   0   2  10  275736.  272678.    4392. o
   0   2 -10  275781.  277939.    2452. o
   0   2  11     250.     237.     249. <
   0   2 -11     251.     279.     127. <
   0   2  12  368316.  389233.   22309. o
   0   2 -12  368118.  374673.    4170. o
   0   2  13    3132.    3818.     565. o
   0   2 -13    3128.    3991.     705. o
   0   2  14   38569.   40919.    1918. o
   0   2 -14   38555.   41514.    2862. o
   0   2  15     156.     179.     207. <
   0   2 -15     152.    1342.     705. <
   0   2  16  241936.  243593.    5307. o
   0   2 -16  241866.  248227.    7668. o
   0   2  17     742.    1127.     542. <
   0   4   0 3233000. 3371140.  190828. o
   0   4   1    4051.    4550.     440. o
   0   4  -1    4041.    4103.     446. o
   0   4   2   14468.   13555.     899. o
   0   4  -2   14553.   12502.     654. o
   0   4   3   24358.   27384.     548. o
   0   4  -3   24367.   24537.     945. o
   0   4   4   83990.   86088.    1166. o
   0   4  -4   83926.   83004.    1922. o
   0   4   5   21224.   22307.     801. o
   0   4  -5   21223.   21799.     658. o
   0   4   6 1509830. 1557150.   88780. o
   0   4  -6 1510140. 1563420.   88839. o
   0   4   7      16.     -33.     117. <
   0   4  -7      17.     -15.      73. <
   0   4   8   49499.   52177.    1170. o
   0   4  -8   49571.   51715.    1172. o
   0   4   9    2739.    2871.     326. o
   0   4  -9    2745.    2770.     296. o
   0   4  10  333496.  332224.    5089. o
   0   4 -10  333354.  343998.    1687. o
   0   4  11   14408.   13699.     887. o
   0   4 -11   14410.   15029.    1188. o
   0   4  12  356013.  364804.    4273. o
   0   4 -12  356225.  378560.    5447. o
   0   4  13    1775.    1361.     359. o
   0   4 -13    1776.    2397.     744. o
   0   4  14   33156.   34576.    1868. o
   0   4 -14   33204.   40879.    2159. o
   0   4  15     303.      33.     202. <
   0   4 -15     303.    -238.     588. <
   0   4  16  262886.  264860.    5641. o
   0   4 -16  262950.  241449.   12551. o
   0   6   0 1049610. 1147730.   63637. o
   0   6   1    7849.    8757.     769. o
   0   6  -1    7830.    9029.     871. o
   0   6   2    1034.    1026.     238. o
   0   6  -2    1043.     898.     220. o
   0   6   3    6020.    8522.     805. o
   0   6  -3    6014.    7440.     496. o
   0   6   4   76607.   76556.    2143. o
   0   6  -4   76694.   77556.    1678. o
   0   6   5    2060.    2738.     258. o
   0   6  -5    2084.    2602.     369. o
   0   6   6  785914.  771951.    9784. o
   0   6  -6  785929.  782914.    6313. o
   0   6   7    9836.   12351.     839. o
   0   6  -7    9850.   11530.     554. o
   0   6   8   27943.   29212.    1391. o
   0   6  -8   27959.   30080.    1012. o
   0   6   9    1462.    1755.     417. o
   0   6  -9    1459.    1313.     280. o
   0   6  10  152470.  159149.    4002. o
   0   6 -10  152495.  156944.    2554. o
   0   6  11    5267.    4566.     663. o
   0   6 -11    5264.    4511.     723. o
   0   6  12  248119.  256029.    5389. o
   0   6 -12  247950.  263286.    6140. o
   0   6  13    1211.    1536.     480. o
   0   6 -13    1212.    2731.     804. o
   0   6  14   13976.   17275.    1624. o
   0   6 -14   13971.   17007.    1992. o
   0   6  15     241.     263.     354. <
   0   6 -15     240.     669.     454. <
   0   6  16  134187.  147523.    8011. o
   0   8   0 1609040. 1984440.  101658. o
   0   8   1   33849.   38969.    1588. o
   0   8  -1   33782.   38256.    1876. o
   0   8   2    1041.    1730.     462. o
   0   8  -2    1056.    1249.     422. <
   0   8   3   50151.   61684.    2214. o
   0   8  -3   50183.   55016.    2088. o
   0   8   4   95949.  108267.    2554. o
   0   8  -4   95982.   98112.    2859. o
   0   8   5   56252.   62644.    1075. o
   0   8  -5   56317.   56662.    1720. o
   0   8   6  783297.  817429.   46587. o
   0   8  -6  783361.  805095.   46345. o
   0   8   7     255.     295.     235. <
   0   8  -7     254.     143.     130. <
   0   8   8   29029.   27476.    1624. o
   0   8  -8   29031.   26469.    1296. o
   0   8   9   10248.   10564.     963. o
   0   8  -9   10259.    9484.     683. o
   0   8  10  174348.  177270.    6703. o
   0   8 -10  174323.  161872.    4891. o
   0   8  11   25045.   25293.    1631. o
   0   8 -11   25061.   25515.    2396. o
   0   8  12  189822.  201640.    5118. o
   0   8 -12  189826.  185121.    7112. o
   0   8  13    4423.    5302.    1052. o
   0   8 -13    4427.    4908.    1154. o
   0   8  14    7805.    7411.    1254. o
   0   8 -14    7811.    7725.    1439. o
   0   8  15     149.     293.     206. <
   0   8 -15     147.    1511.    1159. <
   0  10   0  211071.  246330.   13816. o
   0  10   1   33529.   41944.    1618. o
   0  10  -1   33515.   39163.    1287. o
   0  10   2    7082.    9607.    1053. o
   0  10  -2    7068.    8181.     963. o
   0  10   3     787.     811.     327. <
   0  10  -3     797.     211.     417. <
   0  10   4   58431.   66171.    2698. o
   0  10  -4   58421.   61979.    3563. o
   0  10   5   44658.   46174.    1769. o
   0  10  -5   44658.   49101.    1697. o
   0  10   6  200219.  190517.    4631. o
   0  10  -6  200255.  192007.    4745. o
   0  10   7    9060.    8011.     742. o
   0  10  -7    9075.    9876.     993. o
   0  10   8    2061.    2055.     454. o
   0  10  -8    2061.    2044.     437. o
   0  10   9     168.     369.     343. <
   0  10  -9     162.     304.     250. <
   0  10  10   59746.   57207.    2772. o
   0  10 -10   59738.   66819.    3996. o
   0  10  11   32943.   33955.    3430. o
   0  10 -11   32894.   33384.    3031. o
   0  10  12   84851.   92944.    4213. o
   0  10 -12   84818.   86916.    4973. o
   0  10  13     195.     611.     619. <
   0  10 -13     198.     197.     728. <
   0  10  14     303.    -126.     759. <
   0  10 -14     305.    -779.    1429. <
   0  12   0  220632.  270383.   15027. o
   0  12   1   41916.   50994.    2305. o
   0  12  -1   41959.   50460.    2231. o
   0  12   2    3797.    4106.     966. o
   0  12  -2    3793.    2950.     569. o
   0  12   3   36667.   40049.    2621. o
   0  12  -3   36727.   38069.    1757. o
   0  12   4   36546.   34110.    2287. o
   0  12  -4   36537.   37027.    3037. o
   0  12   5  107311.  124704.    3277. o
   0  12  -5  107276.  120572.    4900. o
   0  12   6  155545.  170140.    3801. o
   0  12  -6  155517.  185520.    5041. o
   0  12   7    2553.    2395.     555. o
   0  12  -7    2568.    4845.    1282. o
   0  12   8      53.     -69.     189. <
   0  12  -8      53.    1037.     804. <
   0  12   9    5770.    5445.     863. o
   0  12  -9    5802.    8013.    1603. o
   0  12  10   52306.   49868.    3894. o
   0  12 -10   52305.   59592.    4114. o
   0  12  11   74827.   76841.    4877. o
   0  12 -11   74832.   92178.    4802. o
   0  12  12   57664.   53795.    3903. o
   0  12 -12   57689.   64573.    4477. o
   0  14   0    7964.   13872.    1438. o
   0  14   1   48964.   52866.    2701. o
   0  14  -1   49079.   54355.    3415. o
   0  14   2   17585.   25575.    2202. o
   0  14  -2   17625.   23342.    2306. o
   0  14   3    4635.    5618.    1094. o
   0  14  -3    4635.    6804.    1428. o
   0  14   4   12679.   20594.    1677. o
   0  14  -4   12679.   14985.    1958. o
   0  14   5   81307.   89094.    3278. o
   0  14  -5   81221.   87282.    4850. o
   0  14   6   18179.   18771.    1640. o
   0  14  -6   18139.   20515.    2448. o
   0  14   7   14204.   12887.    1746. o
   0  14  -7   14269.   15167.    2236. o
   0  14   8    9018.    8161.    1161. o
   0  14  -8    9035.   12424.    1967. o
   0  14   9     863.     160.     753. <
   0  14  -9     865.    2014.     898. <
   0  14  10    4640.    3192.    1109. <
   0  14 -10    4643.    8138.    1769. o
   0  14  11   65172.   51937.    7436. o
   0  16   0   24526.   31666.    2132. o
   0  16   1   66838.   80578.    3871. o
   0  16  -1   66883.   83994.    3948. o
   0  16   2   10910.   12796.    1734. o
   0  16  -2   10927.   12995.    1893. o
   0  16   3   37515.   46299.    2569. o
   0  16  -3   37498.   44601.    3313. o
   0  16   4    9687.   12630.    1515. o
   0  16  -4    9689.   11276.    1847. o
   0  16   5  136556.  159092.    6016. o
   0  16  -5  136461.  151768.    6224. o
   0  16   6   12910.   17466.    1976. o
   0  16  -6   12888.   15225.    2165. o
   0  16   7    4303.    3557.    1025. o
   0  16  -7    4297.    4226.    1270. o
   0  16   8    7295.    4737.    1146. o
   0  16  -8    7299.    6778.    1455. o
   0  16   9    8712.   11249.    3458. o
   0  18   0    5961.    7769.    1475. o
   0  18   1   46008.   50733.    3452. o
   0  18  -1   46073.   50100.    2929. o
   0  18   2   14609.   21956.    1871. o
   0  18  -2   14650.   19631.    1883. o
   0  18   3    3610.    7081.    1498. o
   0  18  -3    3592.    5501.    1307. o
   0  18   4    4010.    7012.    1555. o
   0  18  -4    3994.    7009.    1441. o
   0  18   5   80773.   90683.    5293. o
   0  18  -5   80665.   86727.    5176. o
   0  18   6    1995.    3845.    1386. <
   0  18  -6    2004.    2680.    1605. <
   0  18   7   10390.   12026.    3163. o
   0  20   0     255.    1338.     521. <
   0  20   1   34678.   44245.    5025. o
   0  20  -1   34734.   42731.    3317. o
   0  20  -2    6022.    6490.    1480. o
   0  20   3   10499.   12318.    3012. o
   0  20  -3   10496.   11704.    3005. o
   0  20   4    2297.    5865.    2208. <
  -1   1  17     459.     737.     463. <
   1   1 -16     427.     779.     608. <
  -1   1  16     433.     199.     226. <
   1   1 -15    1205.    1070.     477. <
  -1   1  15     957.     636.     280. <
   1   1 -14    1848.    1678.     441. o
  -1   1  14    2426.    2488.     421. o
   1   1 -13     469.     130.     228. <
  -1   1  13     388.     762.     207. o
   1   1 -12    6355.    6791.     486. o
  -1   1  12    7074.    7902.     602. o
   1   1 -11    2595.    2537.     291. o
  -1   1  11    1744.    2235.     333. o
   1   1 -10    2734.    2619.     281. o
  -1   1  10    3044.    3419.     343. o
   1   1  -9    4510.    4188.     297. o
  -1   1   9    3968.    4055.     366. o
   1   1  -8     251.     245.     113. <
  -1   1   8     414.     294.     134. <
   1   1  -7    1982.    2069.     182. o
  -1   1   7    2466.    2607.     248. o
   1   1  -6   26891.   29397.     313. o
  -1   1   6   26966.   28670.     606. o
   1   1  -5    1236.    1234.     108. o
  -1   1   5     681.     589.      97. o
   1   1  -4   16880.   15814.     548. o
  -1   1   4   16964.   17190.     418. o
   1   1  -3    7331.    5788.     372. o
  -1   1   3    8158.    7187.     359. o
  -1   1   2    1231.    1236.     306. o
   1   1   1    1162.    1123.     212. o
  -1   1  -1    1275.    1168.     215. o
   1   1   2    7492.    6290.     272. o
  -1   1  -2    8247.    6969.     297. o
   1   1   3   16950.   16759.     402. o
  -1   1  -3   17055.   17577.     335. o
   1   1   4    1200.    1225.     122. o
  -1   1  -4     625.     537.      93. o
   1   1   5   26545.   28808.     270. o
  -1   1  -5   26688.   28630.     422. o
   1   1   6    1850.    1779.     162. o
  -1   1  -6    2348.    2418.     199. o
   1   1   7     235.     -16.     146. <
  -1   1  -7     410.     278.      97. <
   1   1   8    4352.    3840.     339. o
  -1   1  -8    3805.    3643.     285. o
   1   1   9    2782.    1845.     399. o
  -1   1  -9    3057.    3032.     286. o
   1   1  10    2525.    2390.     338. o
  -1   1 -10    1659.    1605.     219. o
   1   1  11    6387.    6362.     512. o
  -1   1 -11    7092.    7481.     541. o
   1   1  12     441.     294.     168. <
  -1   1 -12     362.     434.     198. <
   1   1  13    1870.    1682.     316. o
  -1   1 -13    2460.    2721.     614. o
   1   1  14    1141.    1010.     286. o
  -1   1 -14     887.     654.     466. <
   1   1  15     394.     310.     235. <
  -1   1 -15     403.     636.     514. <
   1   1  16     655.    1333.     690. <
  -1   3  17    5834.    5589.     969. o
   1   3 -16    8898.    8296.    1312. o
  -1   3  16    9248.    9388.    1058. o
   1   3 -15   10809.   12435.    1448. o
  -1   3  15    9579.    8910.    1008. o
   1   3 -14   11423.   11379.    1069. o
  -1   3  14   12583.   13678.    1153. o
   1   3 -13   12316.   14274.    1522. o
  -1   3  13   12171.   11806.    1046. o
   1   3 -12    2161.    2588.     507. o
  -1   3  12    2323.    2131.     341. o
   1   3 -11    5773.    5890.     705. o
  -1   3  11    4461.    4423.     493. o
   1   3 -10   22186.   22836.     925. o
  -1   3  10   21972.   19318.    1086. o
   1   3  -9   39315.   41529.     978. o
  -1   3   9   33802.   33764.    1228. o
   1   3  -8   10029.   10480.     559. o
  -1   3   8   10554.   10108.     539. o
   1   3  -7   38368.   39979.     972. o
  -1   3   7   40430.   38776.    1053. o
   1   3  -6   30891.   30725.     871. o
  -1   3   6   31930.   30592.    1077. o
   1   3  -5   10565.   12188.     469. o
  -1   3   5    9075.   10836.     455. o
   1   3  -4   23323.   23047.     861. o
  -1   3   4   23070.   21854.    1047. o
   1   3  -3   74847.   72284.    1673. o
  -1   3   3   72857.   72983.    1645. o
   1   3  -2   11746.   12194.     464. o
  -1   3   2   11199.   12045.     452. o
   1   3  -1   91093.   86895.    1917. o
  -1   3   1   90919.   90917.    1348. o
   1   3   0   91293.   86103.    2244. o
  -1   3   0   91090.   87862.    2088. o
   1   3   1   11539.   12086.     409. o
  -1   3  -1   10940.   12425.     487. o
   1   3   2   74496.   73006.    1338. o
  -1   3  -2   72633.   73666.    1022. o
   1   3   3   23282.   23510.     563. o
  -1   3  -3   22996.   22524.     546. o
   1   3   4   10950.   12955.     324. o
  -1   3  -4    9465.   10887.     279. o
   1   3   5   31475.   30855.     883. o
  -1   3  -5   32421.   30659.     856. o
   1   3   6   38895.   41356.     911. o
  -1   3  -6   40752.   40131.     858. o
   1   3   7    9849.    9698.     584. o
  -1   3  -7   10294.   11170.     422. o
   1   3   8   39637.   39065.    1275. o
  -1   3  -8   34170.   34392.     919. o
   1   3   9   22124.   22412.    1004. o
  -1   3  -9   21925.   20655.     845. o
   1   3  10    5869.    5525.     462. o
  -1   3 -10    4604.    4442.     453. o
   1   3  11    2179.    2484.     323. o
  -1   3 -11    2334.    2586.     362. o
   1   3  12   12824.   13302.    1049. o
  -1   3 -12   12646.   12397.    1572. o
   1   3  13   11101.   12590.    1054. o
  -1   3 -13   12245.   14300.    1393. o
   1   3  14   10922.   10832.    1055. o
  -1   3 -14    9698.    9619.    1498. o
   1   3  15    8828.    8645.    1005. o
  -1   3 -15    9167.    9293.    1532. o
   1   3  16    5591.    6329.    1340. o
  -1   5  17    8371.    7138.    1817. o
   1   5 -16   14512.   13737.    1910. o
  -1   5  16   12551.   12156.    1274. o
   1   5 -15    8216.   10289.    1556. o
  -1   5  15    8075.    8038.     961. o
   1   5 -14   23039.   24464.    2297. o
  -1   5  14   24147.   24398.    1635. o
   1   5 -13   17015.   17466.    1848. o
  -1   5  13   17011.   18066.    1299. o
   1   5 -12   30265.   30466.    2403. o
  -1   5  12   29612.   30130.    1636. o
   1   5 -11   19349.   19090.    1188. o
  -1   5  11   16984.   17222.    1199. o
   1   5 -10   35244.   35116.    1293. o
  -1   5  10   34007.   32434.    1395. o
   1   5  -9   34550.   34617.    1093. o
  -1   5   9   34670.   31776.    1322. o
   1   5  -8   26491.   26686.     969. o
  -1   5   8   26848.   26899.    1321. o
   1   5  -7   49325.   46849.    1437. o
  -1   5   7   49765.   50965.    1642. o
   1   5  -6   97560.   94196.    2392. o
  -1   5   6   90831.   90503.    2104. o
   1   5  -5    8157.    8927.     596. o
  -1   5   5    6170.    7105.     703. o
   1   5  -4  113662.  111928.    2300. o
  -1   5   4  117176.  122321.    1421. o
   1   5  -3   49415.   43878.    1647. o
  -1   5   3   54482.   53209.    1716. o
   1   5  -2   11519.   12678.     878. o
  -1   5   2   11424.   11338.     708. o
   1   5  -1  119087.  119207.    2370. o
  -1   5   1  118117.  106707.    3092. o
   1   5   0  119660.  120631.    2815. o
  -1   5   0  118581.  128206.    2264. o
   1   5   1   11280.   12368.     593. o
  -1   5  -1   11180.   11346.     724. o
   1   5   2   49800.   43908.    1659. o
  -1   5  -2   54807.   47663.    2153. o
   1   5   3  113774.  111131.    2156. o
  -1   5  -3  117449.  113543.    2549. o
   1   5   4    7938.    8442.     426. o
  -1   5  -4    5944.    7074.     480. o
   1   5   5   96808.   96373.    1518. o
  -1   5  -5   90306.   88719.    1671. o
   1   5   6   48982.   47535.    1277. o
  -1   5  -6   49557.   49162.    1187. o
   1   5   7   26299.   26446.     975. o
  -1   5  -7   26755.   28589.     886. o
   1   5   8   34304.   34639.    1230. o
  -1   5  -8   34497.   34264.    1177. o
   1   5   9   34948.   33560.    1356. o
  -1   5  -9   33628.   37239.     888. o
   1   5  10   19134.   19292.     899. o
  -1   5 -10   16763.   17741.    1229. o
   1   5  11   30050.   30009.    1380. o
  -1   5 -11   29442.   33732.    2350. o
   1   5  12   17045.   16620.    1253. o
  -1   5 -12   17061.   16769.    1430. o
   1   5  13   22910.   23663.    1525. o
  -1   5 -13   24082.   23715.    2495. o
   1   5  14    8126.    8662.     986. o
  -1   5 -14    7999.    7612.    1513. o
   1   5  15   13986.   13592.    1567. o
  -1   5 -15   11999.   11586.    1745. o
   1   5  16    8451.    9617.    2128. o
   1   7 -16   31545.   35662.    4733. o
  -1   7  16   29689.   31871.    3994. o
   1   7 -15   32836.   36028.    3000. o
  -1   7  15   32801.   35872.    2598. o
   1   7 -14   42934.   41107.    3265. o
  -1   7  14   41675.   41402.    2764. o
   1   7 -13   43968.   46318.    3212. o
  -1   7  13   45158.   46241.    2766. o
   1   7 -12   20980.   20849.    2135. o
  -1   7  12   19726.   22498.    1814. o
   1   7 -11   28759.   25734.    2375. o
  -1   7  11   29657.   27087.    1670. o
   1   7 -10   83041.   79322.    2861. o
  -1   7  10   81569.   75689.    2713. o
   1   7  -9  107092.  104484.    2553. o
  -1   7   9  106816.  105766.    2988. o
   1   7  -8   60933.   58990.    1748. o
  -1   7   8   58803.   58398.    2098. o
   1   7  -7  157315.  159359.    2812. o
  -1   7   7  157174.  160242.    3000. o
   1   7  -6  104183.  103059.    2490. o
  -1   7   6  100581.  105452.    2062. o
   1   7  -5    9096.    9927.     782. o
  -1   7   5    9050.    9515.     776. o
   1   7  -4  172153.  181166.    1793. o
  -1   7   4  173828.  184402.    3976. o
   1   7  -3  200347.  213621.    2671. o
  -1   7   3  200194.  202336.    5126. o
   1   7  -2   38228.   42454.    1332. o
  -1   7   2   36059.   35751.    1887. o
   1   7  -1  283493.  290675.    2899. o
  -1   7   1  281352.  277022.    4639. o
   1   7   0  282810.  280327.    5650. o
  -1   7   0  280834.  283958.    6555. o
   1   7   1   37542.   35427.    1663. o
  -1   7  -1   35316.   34270.    1817. o
   1   7   2  200287.  199044.    4551. o
  -1   7  -2  200397.  191896.    4793. o
   1   7   3  171470.  177722.    2123. o
  -1   7  -3  173039.  161526.    5695. o
   1   7   4    9187.    9530.     669. o
  -1   7  -4    9187.    8757.     640. o
   1   7   5  105093.  102121.    2168. o
  -1   7  -5  101298.   97699.    2551. o
   1   7   6  158271.  158987.    2237. o
  -1   7  -6  158083.  157068.    2611. o
   1   7   7   60003.   60603.    2149. o
  -1   7  -7   57723.   57414.    1544. o
   1   7   8  107738.  102763.    3293. o
  -1   7  -8  107566.  102876.    2603. o
   1   7   9   82293.   77847.    3381. o
  -1   7  -9   80832.   72850.    2874. o
   1   7  10   28738.   25758.    1953. o
  -1   7 -10   29692.   27808.    1633. o
   1   7  11   20984.   22343.    1471. o
  -1   7 -11   19704.   21377.    2132. o
   1   7  12   45295.   48574.    2742. o
  -1   7 -12   46448.   48611.    3297. o
   1   7  13   42011.   43702.    2740. o
  -1   7 -13   40672.   42528.    2917. o
   1   7  14   32960.   33497.    2537. o
  -1   7 -14   32988.   34938.    3449. o
   1   7  15   30955.   32378.    2913. o
   1   9 -15   20798.   20733.    3859. o
  -1   9  15   19432.   22092.    3539. o
   1   9 -14   44497.   43390.    3602. o
  -1   9  14   46793.   47986.    3205. o
   1   9 -13   44484.   41223.    3444. o
  -1   9  13   42961.   48658.    2971. o
   1   9 -12   49014.   46028.    3526. o
  -1   9  12   51857.   55475.    3193. o
   1   9 -11   35178.   33814.    2942. o
  -1   9  11   32248.   31177.    1729. o
   1   9 -10   76353.   78843.    3327. o
  -1   9  10   75994.   74720.    2914. o
   1   9  -9  103693.  107439.    2461. o
  -1   9   9  102742.  100114.    3341. o
   1   9  -8   44149.   44211.    1737. o
  -1   9   8   45931.   45117.    2097. o
   1   9  -7   85657.   89140.    2583. o
  -1   9   7   87558.   89905.    2052. o
   1   9  -6  175398.  177974.    3657. o
  -1   9   6  173726.  165299.    4519. o
   1   9  -5   13237.   13934.     999. o
  -1   9   5   11742.    9808.    1003. o
   1   9  -4  205970.  190191.    5565. o
  -1   9   4  204756.  191851.    5137. o
   1   9  -3  210406.  229578.   13212. o
  -1   9   3  212389.  222970.    3945. o
   1   9  -2    9676.   10461.     799. o
  -1   9   2    9443.    9676.     912. o
   1   9  -1  174031.  203931.   11731. o
  -1   9   1  172118.  207638.   11755. o
   1   9   0  173691.  198310.    1519. o
  -1   9   0  171798.  198426.     736. o
   1   9   1    9244.   10096.     890. o
  -1   9  -1    9043.    9505.     916. o
   1   9   2  211274.  196008.    5485. o
  -1   9  -2  213273.  197546.    5657. o
   1   9   3  204395.  198448.    4170. o
  -1   9  -3  202910.  197718.    4363. o
   1   9   4   13095.   11718.     931. o
  -1   9  -4   11595.   11332.     881. o
   1   9   5  175245.  173901.    3513. o
  -1   9  -5  173649.  168609.    3929. o
   1   9   6   86373.   91990.    1414. o
  -1   9  -6   88462.   86467.    2421. o
   1   9   7   43499.   42525.    1460. o
  -1   9  -7   45427.   42811.    1500. o
   1   9   8  103633.  100055.    3437. o
  -1   9  -8  102598.   95803.    2694. o
   1   9   9   74376.   69942.    3032. o
  -1   9  -9   73886.   72043.    2679. o
   1   9  10   34864.   32522.    2372. o
  -1   9 -10   31829.   30478.    2724. o
   1   9  11   48998.   51064.    4023. o
  -1   9 -11   51774.   49235.    3646. o
   1   9  12   45120.   48601.    3054. o
  -1   9 -12   43748.   45606.    3552. o
   1   9  13   44188.   49087.    3155. o
  -1   9 -13   46516.   48863.    3713. o
   1   9  14   20740.   24227.    2617. o
  -1   9 -14   19320.   18906.    2898. o
   1  11 -14   34779.   29895.    5099. o
  -1  11  14   35812.   40096.    5129. o
   1  11 -13   58284.   63400.    4417. o
  -1  11  13   57121.   58119.    3748. o
   1  11 -12   17668.   21487.    2536. o
  -1  11  12   18770.   18812.    1742. o
   1  11 -11   21804.   25859.    2737. o
  -1  11  11   20992.   20006.    2079. o
   1  11 -10   82368.   92659.    4819. o
  -1  11  10   80890.   73512.    3434. o
   1  11  -9   95871.  108769.    4902. o
  -1  11   9   95377.   90928.    3814. o
   1  11  -8   37621.   39413.    1886. o
  -1  11   8   39216.   35722.    1588. o
   1  11  -7  104464.  112310.    2552. o
  -1  11   7  106852.  103234.    3775. o
   1  11  -6   84953.   96483.    3047. o
  -1  11   6   86807.   71546.    3355. o
   1  11  -5    6865.    7764.     974. o
  -1  11   5    6683.    5567.     819. o
   1  11  -4  131040.  136778.    2813. o
  -1  11   4  126022.  125399.    4723. o
   1  11  -3  163649.  169867.    3827. o
  -1  11   3  162728.  176430.    4719. o
   1  11  -2   16636.   16565.    1099. o
  -1  11   2   17007.   18709.    1909. o
   1  11  -1  137019.  149738.    3211. o
  -1  11   1  136757.  157366.    1678. o
   1  11   0  136494.  151738.    2993. o
  -1  11   0  136315.  151798.    3097. o
   1  11   1   15961.   15862.    1431. o
  -1  11  -1   16350.   17608.    1518. o
   1  11   2  164379.  161322.    5523. o
  -1  11  -2  163812.  162971.    4764. o
   1  11   3  129340.  130269.    4452. o
  -1  11  -3  124083.  126701.    5360. o
   1  11   4    7056.    6272.     903. o
  -1  11  -4    6909.    5681.     831. o
   1  11   5   85266.   91126.    2394. o
  -1  11  -5   87046.   92126.    2309. o
   1  11   6  105563.  102628.    3320. o
  -1  11  -6  107912.  112478.    2702. o
   1  11   7   36910.   33708.    1548. o
  -1  11  -7   38530.   40586.    1835. o
   1  11   8   96325.   86423.    4000. o
  -1  11  -8   95940.  102821.    4963. o
   1  11   9   80849.   75967.    3552. o
  -1  11  -9   79448.   79324.    4739. o
   1  11  10   21567.   18508.    1886. o
  -1  11 -10   20827.   22152.    2526. o
   1  11  11   17640.   17335.    2532. o
  -1  11 -11   18717.   20841.    2414. o
   1  11  12   59836.   56325.    3860. o
  -1  11 -12   58732.   57656.    4322. o
   1  11  13   34278.   38277.    4941. o
  -1  11 -13   35312.   26298.    4815. o
   1  13 -12   27870.   33697.    3379. o
  -1  13  12   28014.   23861.    2181. o
   1  13 -11   16406.   20807.    2699. o
  -1  13  11   15912.   11248.    1627. o
   1  13 -10   63094.   81152.    7253. o
  -1  13  10   63640.   52488.    3897. o
   1  13  -9   48236.   62050.    4067. o
  -1  13   9   51534.   44324.    2813. o
   1  13  -8   25121.   33363.    3003. o
  -1  13   8   26132.   21454.    1871. o
   1  13  -7   65700.   75969.    4282. o
  -1  13   7   65308.   56347.    3745. o
   1  13  -6   68905.   59044.    3909. o
  -1  13   6   67594.   58814.    3151. o
   1  13  -5    8931.    7339.    1434. o
  -1  13   5    9707.    9793.    1215. o
   1  13  -4  121129.  123269.    3167. o
  -1  13   4  119869.  124709.    4051. o
   1  13  -3  100732.  108537.    2316. o
  -1  13   3  100187.  117157.    3148. o
   1  13  -2    5687.    7531.    1035. o
  -1  13   2    5707.    8359.    1390. o
   1  13  -1   75326.   87959.    3837. o
  -1  13   1   74425.   96086.    2565. o
   1  13   0   75172.   89989.    2776. o
  -1  13   0   74288.   94917.    3661. o
   1  13   1    5343.    8147.    1272. o
  -1  13  -1    5354.    8871.    1474. o
   1  13   2  101087.  107178.    4255. o
  -1  13  -2  100616.  108412.    3553. o
   1  13   3  119897.  120570.    4677. o
  -1  13  -3  118498.  126530.    5387. o
   1  13   4    8796.    8282.     988. o
  -1  13  -4    9537.   10318.    1596. o
   1  13   5   68709.   68924.    2643. o
  -1  13  -5   67466.   72296.    4384. o
   1  13   6   66075.   69589.    2563. o
  -1  13  -6   65815.   72697.    4460. o
   1  13   7   24754.   23052.    1905. o
  -1  13  -7   25896.   31514.    3005. o
   1  13   8   48031.   44254.    2691. o
  -1  13  -8   51291.   62547.    4131. o
   1  13   9   61626.   54728.    3168. o
  -1  13  -9   62155.   73917.    7322. o
   1  13  10   16085.   12676.    1764. o
  -1  13 -10   15569.   20067.    2627. o
   1  13  11   27832.   20142.    3067. o
  -1  13 -11   28002.   33177.    3370. o
   1  15 -10   70208.   81573.    5155. o
  -1  15  10   69956.   54444.    4338. o
   1  15  -9   48655.   55115.    4233. o
  -1  15   9   51075.   41156.    3508. o
   1  15  -8   24257.   25398.    2932. o
  -1  15   8   23332.   19623.    2273. o
   1  15  -7   92434.  102390.    5481. o
  -1  15   7   90327.   90826.    4563. o
   1  15  -6   35155.   36552.    3355. o
  -1  15   6   36324.   38434.    2916. o
   1  15  -5    4740.    5674.    1205. o
  -1  15   5    5921.    8855.    1260. o
   1  15  -4  106335.  112925.    5328. o
  -1  15   4  104760.  121630.    3468. o
   1  15  -3   94536.  100096.    4881. o
  -1  15   3   94054.  116309.    2968. o
   1  15  -2   15820.   16976.    2113. o
  -1  15   2   15947.   18122.    2046. o
   1  15  -1   88825.  101084.    4360. o
  -1  15   1   88780.  100504.    3413. o
   1  15   0   88596.   98357.    3389. o
  -1  15   0   88633.  101834.    3462. o
   1  15   1   15205.   17152.    1938. o
  -1  15  -1   15266.   18829.    2164. o
   1  15   2   94368.  104853.    4234. o
  -1  15  -2   93962.  110424.    4560. o
   1  15   3  105272.  117552.    4233. o
  -1  15  -3  103610.  113780.    5168. o
   1  15   4    4866.    7627.    1313. o
  -1  15  -4    6045.    6251.    1360. o
   1  15   5   35449.   41852.    2420. o
  -1  15  -5   36540.   36297.    3444. o
   1  15   6   93651.   91333.    5482. o
  -1  15  -6   91509.   94768.    5589. o
   1  15   7   23753.   19929.    2031. o
  -1  15  -7   22769.   26000.    2881. o
   1  15   8   48685.   46744.    3466. o
  -1  15  -8   51094.   57397.    4327. o
   1  15   9   69044.   66223.    5514. o
  -1  15  -9   68819.   78053.    5133. o
  -1  17   9   19944.   20079.    4243. o
  -1  17   8    9090.   10533.    1903. o
   1  17  -7   45346.   49428.    4205. o
  -1  17   7   45909.   53347.    3352. o
   1  17  -6   28584.   30718.    3177. o
  -1  17   6   28602.   30377.    2625. o
   1  17  -5    4650.    5690.    1476. o
  -1  17   5    4889.    7251.    1318. o
   1  17  -4   66758.   74430.    4436. o
  -1  17   4   65277.   77481.    2627. o
   1  17  -3   50990.   59056.    3830. o
  -1  17   3   51063.   60960.    2923. o
   1  17  -2    6592.    9757.    1724. o
  -1  17   2    7028.   10997.    1409. o
   1  17  -1   43159.   52167.    2684. o
  -1  17   1   43727.   56777.    3429. o
   1  17   0   43347.   50727.    3303. o
  -1  17   0   43889.   52591.    2775. o
   1  17   1    6223.    8957.    1491. o
  -1  17  -1    6637.    9214.    1330. o
   1  17   2   50466.   57489.    3400. o
  -1  17  -2   50522.   59909.    3799. o
   1  17   3   66312.   79776.    3138. o
  -1  17  -3   64783.   75342.    4342. o
   1  17   4    4646.    6763.    1706. o
  -1  17  -4    4894.    5776.    1400. o
   1  17   5   28580.   40125.    5412. o
  -1  17  -5   28642.   31661.    3177. o
   1  17   6   46092.   55550.    3387. o
  -1  17  -6   46658.   52402.    4171. o
   1  17   7    8684.   11363.    2071. o
  -1  19   6    8792.    8752.    2496. o
  -1  19   5    5288.    8656.    1736. o
   1  19  -4   35800.   39375.    4757. o
  -1  19   4   34332.   35862.    2782. o
   1  19  -3   23004.   27407.    3960. o
  -1  19   3   23544.   26965.    2289. o
   1  19  -2    8439.    8019.    1514. o
  -1  19   2    9053.    9683.    1367. o
   1  19  -1   29449.   31874.    2939. o
  -1  19   1   29866.   33667.    2432. o
   1  19   0   29746.   31110.    2847. o
  -1  19   0   30106.   31234.    2971. o
   1  19   1    8194.    9658.    2105. o
  -1  19  -1    8768.    9427.    1614. o
   1  19   2   22703.   26990.    4324. o
  -1  19  -2   23277.   25620.    2861. o
   1  19   3   35607.   44976.    5422. o
  -1  19  -3   34117.   39374.    4766. o
   1  19   5    8351.   10008.    3096. o
   1  19   6   38570.   44433.    5405. o
   2   0 -17     924.    1316.     864. <
  -2   0  17     783.     436.     588. <
   2   0 -16  138727.  148741.    8292. o
  -2   0  16  138043.  140111.    5521. o
   2   0 -15    2733.    3140.    1265. <
  -2   0  15    1997.    1415.     609. <
   2   0 -14  287120.  291718.   10483. o
  -2   0  14  299280.  287262.    8259. o
   2   0 -13     686.     657.     183. o
  -2   0  13     827.     411.     109. o
   2   0 -12  214156.  224445.    2029. o
  -2   0  12  203678.  210496.    3850. o
   2   0 -11    1370.    1715.     331. o
  -2   0  11    1008.     886.     227. o
   2   0 -10  790801.  774796.    9862. o
  -2   0  10  759295.  728964.   11988. o
   2   0  -9   22131.   21132.     886. o
  -2   0   9   20182.   17817.    1050. o
   2   0  -8  233501.  235526.    2397. o
  -2   0   8  233674.  230707.    3710. o
   2   0  -7    5454.    4612.     438. o
  -2   0   7    5668.    5091.     464. o
   2   0  -6  538951.  555068.   31938. o
  -2   0   6  519352.  551632.   31044. o
   2   0  -5   10992.   11365.     573. o
  -2   0   5   10819.   10744.     547. o
   2   0  -4 2616020. 2519730.   35750. o
  -2   0   4 2649460. 2547800.   35120. o
   2   0  -3   23243.   22201.     641. o
  -2   0   3   22713.   21997.     671. o
   2   0  -2  161343.  150860.    3155. o
  -2   0   2  163325.  159335.    2842. o
   2   0   1   23424.   23147.     974. o
  -2   0  -1   22947.   22527.     948. o
   2   0   2 2614370. 2473460.   40766. o
  -2   0  -2 2647380. 2566430.   32498. o
   2   0   3   10812.   11455.     547. o
  -2   0  -3   10636.   10063.     619. o
   2   0   4  537316.  561064.   31808. o
  -2   0  -4  517646.  538551.   30785. o
   2   0   5    5554.    4701.     379. o
  -2   0  -5    5779.    5151.     443. o
   2   0   6  231065.  228565.    3480. o
  -2   0  -6  231476.  234483.    2515. o
   2   0   7   22608.   20251.     987. o
  -2   0  -7   20702.   18464.    1020. o
   2   0   8  788068.  751433.   12678. o
  -2   0  -8  755994.  733291.   10360. o
   2   0   9    1301.    1093.     388. <
  -2   0  -9     925.    1318.     301. o
   2   0  10  212412.  224081.    3083. o
  -2   0 -10  201820.  210698.    3030. o
   2   0  11     697.     299.     678. <
  -2   0 -11     842.    1140.     424. <
   2   0  12  284473.  276453.    6253. o
  -2   0 -12  296693.  296502.    7087. o
   2   0  13    2767.    2415.     553. o
  -2   0 -13    2040.    1307.     744. <
   2   0  14  139760.  144582.    5290. o
  -2   0 -14  138897.  139862.    8015. o
   2   0  15     896.    1094.     532. <
  -2   0 -15     751.     971.     755. <
   2   0  16   36572.   38238.    4523. o
  -2   2  18   26115.   30635.    2715. o
   2   2 -17     803.    1561.     769. <
  -2   2  17     651.    1130.     401. <
   2   2 -16  131766.  132711.    5667. o
  -2   2  16  124377.  128710.    3595. o
   2   2 -15    1366.    1283.     472. <
  -2   2  15    2021.    1651.     448. o
   2   2 -14  330204.  333912.    5899. o
  -2   2  14  334739.  331220.    6154. o
   2   2 -13    1202.     758.     235. o
  -2   2  13    1089.     614.     234. <
   2   2 -12  123325.  127538.    1468. o
  -2   2  12  123524.  123632.    2495. o
   2   2 -11    1733.    2122.     266. o
  -2   2  11    1372.    1720.     242. o
   2   2 -10  795364.  816368.   46752. o
  -2   2  10  779335.  770366.    7709. o
   2   2  -9    5425.    5309.     311. o
  -2   2   9    6432.    6211.     461. o
   2   2  -8  277317.  283031.   16379. o
  -2   2   8  272687.  269872.    3309. o
   2   2  -7    9830.    8960.     441. o
  -2   2   7    9636.    9220.     506. o
   2   2  -6  174197.  174299.    1844. o
  -2   2   6  174964.  171383.    2949. o
   2   2  -5    2872.    2802.     184. o
  -2   2   5    3326.    3272.     307. o
   2   2  -4 2660340. 2608130.   25570. o
  -2   2   4 2643800. 2608220.   21357. o
   2   2  -3    7695.    8062.     296. o
  -2   2   3    8297.    8511.     286. o
   2   2  -2   58829.   56658.    1027. o
  -2   2   2   55977.   55286.     816. o
   2   2  -1   26752.   25086.     641. o
  -2   2   1   25840.   26690.     340. o
   2   2   0   59432.   58959.    1056. o
  -2   2   0   56585.   57358.    1035. o
   2   2   1    7677.    8172.     363. o
  -2   2  -1    8303.    8178.     335. o
   2   2   2 2658710. 2696490.  155099. o
  -2   2  -2 2642670. 2618010.   17851. o
   2   2   3    2797.    3028.     188. o
  -2   2  -3    3227.    3209.     212. o
   2   2   4  175090.  173985.    1792. o
  -2   2  -4  175781.  168402.    2965. o
   2   2   5   10028.    9433.     412. o
  -2   2  -5    9856.    8959.     452. o
   2   2   6  275532.  278696.    1112. o
  -2   2  -6  270725.  276096.   15987. o
   2   2   7    5499.    5587.     345. o
  -2   2  -7    6509.    6361.     446. o
   2   2   8  796975.  803132.    2379. o
  -2   2  -8  781333.  779972.    5341. o
   2   2   9    1751.    1536.     288. o
  -2   2  -9    1388.    1350.     222. o
   2   2  10  123858.  120677.    2590. o
  -2   2 -10  123969.  120044.    2562. o
   2   2  11    1273.    1457.     254. o
  -2   2 -11    1162.     998.     346. <
   2   2  12  326571.  330739.    4753. o
  -2   2 -12  331126.  331402.    6514. o
   2   2  13    1314.     945.     285. o
  -2   2 -13    1975.    1972.     550. o
   2   2  14  131859.  132713.    3681. o
  -2   2 -14  124662.  128016.    5286. o
   2   2  15     801.     711.     300. <
  -2   2 -15     645.     528.     574. <
   2   2  16   25806.   31659.    2802. o
  -2   4  18   29169.   34305.    4161. o
  -2   4  17     233.     517.     311. <
   2   4 -16  109474.  114144.    4002. o
  -2   4  16  109318.  111196.    3629. o
   2   4 -15    6865.    6686.    1195. o
  -2   4  15    7279.    6795.     869. o
   2   4 -14  203629.  205798.    6302. o
  -2   4  14  213080.  209134.    5033. o
   2   4 -13     318.    -111.     392. <
  -2   4  13     242.       4.     218. <
   2   4 -12  123408.  131907.    2878. o
  -2   4  12  111919.  115392.    2869. o
   2   4 -11    4658.    6684.     704. o
  -2   4  11    4247.    4624.     570. o
   2   4 -10  518621.  508852.    6710. o
  -2   4  10  502349.  484419.    9224. o
   2   4  -9   14299.   14174.     686. o
  -2   4   9   15382.   15487.     861. o
   2   4  -8  154926.  155350.    2541. o
  -2   4   8  163244.  159872.    3061. o
   2   4  -7    8634.    8494.     563. o
  -2   4   7    7521.    7230.     494. o
   2   4  -6  231616.  236608.    1903. o
  -2   4   6  214099.  211542.    3267. o
   2   4  -5   12108.   13738.     655. o
  -2   4   5   11844.   12504.     626. o
   2   4  -4  963240.  897052.   17073. o
  -2   4   4  972504.  920759.   15737. o
   2   4  -3    8234.    8744.     426. o
  -2   4   3    7738.    8541.     400. o
   2   4  -2   83088.   78147.    1929. o
  -2   4   2   88563.   88501.    1269. o
   2   4  -1    8010.    7831.     577. o
  -2   4   1    6653.    7349.     355. o
   2   4   0   82848.   80761.    1693. o
  -2   4   0   88349.   91641.    1629. o
   2   4   1    8060.    8850.     410. o
  -2   4  -1    7574.    8930.     604. o
   2   4   2  961950.  880731.   18764. o
  -2   4  -2  971207.  905111.   17111. o
   2   4   3   11925.   12977.     535. o
  -2   4  -3   11676.   12135.     352. o
   2   4   4  231711.  233176.    2106. o
  -2   4  -4  214165.  217808.   12624. o
   2   4   5    8450.    8325.     487. o
  -2   4  -5    7325.    7721.     355. o
   2   4   6  153679.  158177.    1261. o
  -2   4  -6  161974.  165948.     945. o
   2   4   7   13965.   14443.     710. o
  -2   4  -7   15072.   16831.     704. o
   2   4   8  515071.  506640.    6585. o
  -2   4  -8  498995.  497968.    4459. o
   2   4   9    4586.    5093.     445. o
  -2   4  -9    4187.    5079.     428. o
   2   4  10  122407.  119779.    2911. o
  -2   4 -10  111053.  114167.    2633. o
   2   4  11     314.      63.     139. <
  -2   4 -11     233.     173.     431. <
   2   4  12  201822.  197913.    4714. o
  -2   4 -12  211294.  213352.    6938. o
   2   4  13    6787.    5878.     794. o
  -2   4 -13    7190.    7273.    1056. o
   2   4  14  109602.  114880.    3188. o
  -2   4 -14  109443.  111031.    5117. o
   2   4  15     241.     447.     139. o
  -2   4 -15     217.     -55.     470. <
  -2   6  17    1129.     888.     717. <
   2   6 -16   93390.   99987.    4829. o
  -2   6  16   91182.   98057.    3979. o
   2   6 -15   10640.   10225.    1640. o
  -2   6  15   12368.   11804.    1465. o
   2   6 -14  193645.  198266.    6499. o
  -2   6  14  191864.  192266.    5635. o
   2   6 -13    2093.    1515.     650. <
  -2   6  13    2179.    2253.     529. o
   2   6 -12   50505.   52191.    3288. o
  -2   6  12   51624.   54064.    2621. o
   2   6 -11     357.     526.     344. <
  -2   6  11     285.     433.     266. <
   2   6 -10  489220.  506453.   29260. o
  -2   6  10  492236.  504783.    3913. o
   2   6  -9   27857.   29201.    1036. o
  -2   6   9   31532.   30234.    1349. o
   2   6  -8  146055.  155449.    1072. o
  -2   6   8  149977.  157574.    2119. o
   2   6  -7   19238.   19726.    1032. o
  -2   6   7   21925.   23039.    1091. o
   2   6  -6   49237.   51952.    1717. o
  -2   6   6   52105.   51226.    1692. o
   2   6  -5    6601.    6475.     484. o
  -2   6   5    9033.    8649.     695. o
   2   6  -4 1413540. 1418120.    6151. o
  -2   6   4 1396380. 1466860.   82771. o
   2   6  -3   32416.   32316.    1294. o
  -2   6   3   36728.   40761.     891. o
   2   6  -2   42676.   41090.    1477. o
  -2   6   2   44835.   44548.    1271. o
   2   6  -1   51127.   54124.    1825. o
  -2   6   1   57447.   61147.    1662. o
   2   6   0   43407.   39756.    1838. o
  -2   6   0   45527.   48202.    1605. o
   2   6   1   32275.   33342.    1088. o
  -2   6  -1   36633.   34526.    1782. o
   2   6   2 1415460. 1419610.    4690. o
  -2   6  -2 1398380. 1381760.   12850. o
   2   6   3    6707.    6535.     427. o
  -2   6  -3    9126.    8656.     612. o
   2   6   4   49087.   49139.    1153. o
  -2   6  -4   51807.   50300.    1531. o
   2   6   5   19516.   19113.     742. o
  -2   6  -5   22193.   22462.     751. o
   2   6   6  144393.  151895.     556. o
  -2   6  -6  148183.  157765.    9090. o
   2   6   7   27768.   28410.    1374. o
  -2   6  -7   31456.   31938.    1088. o
   2   6   8  490448.  495394.    6574. o
  -2   6  -8  493558.  483606.    6798. o
   2   6   9     350.     240.      92. <
  -2   6  -9     275.     201.     203. <
   2   6  10   50479.   50783.    1811. o
  -2   6 -10   51524.   54744.    3153. o
   2   6  11    2121.    1633.     341. o
  -2   6 -11    2209.    2247.     564. o
   2   6  12  191586.  197070.    4002. o
  -2   6 -12  189796.  199517.    7042. o
   2   6  13   10396.   10113.    1320. o
  -2   6 -13   12152.    9997.    1641. o
   2   6  14   93327.   94951.    4069. o
  -2   6 -14   91184.   96882.    5343. o
   2   6  15    1050.    1751.     720. <
   2   8 -16   62542.   63006.    6558. o
  -2   8  16   67142.   74694.    6248. o
   2   8 -15   17158.   15643.    2160. o
  -2   8  15   15794.   16793.    1830. o
   2   8 -14   97691.   90774.    5250. o
  -2   8  14   96891.  102506.    4187. o
   2   8 -13     902.     157.     777. <
  -2   8  13    1274.     960.     420. <
   2   8 -12   48077.   49452.    3460. o
  -2   8  12   47240.   52079.    2779. o
   2   8 -11    2039.    1958.     739. <
  -2   8  11    2123.    2329.     422. o
   2   8 -10  255632.  268023.    4797. o
  -2   8  10  259323.  257940.    5388. o
   2   8  -9   36575.   36638.    1589. o
  -2   8   9   32459.   33138.    1622. o
   2   8  -8   74233.   79726.    1848. o
  -2   8   8   79020.   81647.    2380. o
   2   8  -7    9425.    9189.     826. o
  -2   8   7   10345.   10172.     720. o
   2   8  -6   87997.   93115.    2028. o
  -2   8   6   88526.   96955.    1840. o
   2   8  -5   15289.   15895.     866. o
  -2   8   5   15249.   16519.    1095. o
   2   8  -4  669458.  701333.   40361. o
  -2   8   4  669504.  665851.    9134. o
   2   8  -3   40797.   43170.    1519. o
  -2   8   3   40296.   42058.    1377. o
   2   8  -2   66516.   65312.    2113. o
  -2   8   2   72541.   64522.    2442. o
   2   8  -1   13457.   12178.    1131. o
  -2   8   1   13874.   12347.    1177. o
   2   8   0   66284.   65223.    2621. o
  -2   8   0   72204.   66836.    2939. o
   2   8   1   40961.   37644.    1778. o
  -2   8  -1   40457.   39873.    1807. o
   2   8   2  669652.  611978.   14209. o
  -2   8  -2  669554.  616336.   15681. o
   2   8   3   14907.   15287.     821. o
  -2   8  -3   14873.   15185.     877. o
   2   8   4   87201.   83541.    2168. o
  -2   8  -4   87798.   84562.    2419. o
   2   8   5    9054.    8204.     623. o
  -2   8  -5    9957.    8935.     734. o
   2   8   6   72899.   74314.    1634. o
  -2   8  -6   77719.   75046.    2118. o
   2   8   7   35980.   35176.    1280. o
  -2   8  -7   31896.   31071.    1215. o
   2   8   8  254524.  221823.    6876. o
  -2   8  -8  258012.  235667.    6220. o
   2   8   9    2070.    2311.     556. o
  -2   8  -9    2151.    2100.     508. o
   2   8  10   47332.   46337.    2686. o
  -2   8 -10   46553.   47670.    3295. o
   2   8  11     875.     743.     283. <
  -2   8 -11    1246.    1620.     771. <
   2   8  12   96953.  101827.    4252. o
  -2   8 -12   96140.   96879.    4630. o
   2   8  13   16890.   17979.    1906. o
  -2   8 -13   15503.   15704.    2239. o
   2   8  14   62878.   68389.    4139. o
  -2   8 -14   67374.   70986.    8194. o
   2  10 -15   31362.   31341.    4990. o
  -2  10  15   33920.   40588.    4822. o
   2  10 -14   79549.   79116.    4954. o
  -2  10  14   75321.   80430.    4105. o
   2  10 -13    2432.    2517.     801. o
  -2  10  13    2815.    3905.    1000. o
   2  10 -12    4390.    5117.    1249. o
  -2  10  12    5986.    6621.     995. o
   2  10 -11    1361.    1931.    1020. <
  -2  10  11    1527.    1094.     506. <
   2  10 -10  162670.  183942.    5794. o
  -2  10  10  169877.  167928.    4515. o
   2  10  -9   74609.   79951.    2549. o
  -2  10   9   79459.   79292.    2949. o
   2  10  -8   69737.   75790.    2265. o
  -2  10   8   69478.   66589.    2250. o
   2  10  -7   25028.   26401.    1317. o
  -2  10   7   27764.   26247.    1675. o
   2  10  -6    1511.    2639.     486. o
  -2  10   6    3121.    2597.     604. o
   2  10  -5   13664.   15930.    1057. o
  -2  10   5   17602.   15769.    1274. o
   2  10  -4  443668.  472520.   27281. o
  -2  10   4  434020.  369502.   13887. o
   2  10  -3   75300.   80503.    2039. o
  -2  10   3   80433.   73410.    3101. o
   2  10  -2   19633.   19421.    1508. o
  -2  10   2   20184.   21235.    1163. o
   2  10  -1   55031.   56136.    2574. o
  -2  10   1   58734.   62175.    1779. o
   2  10   0   19711.   19835.    1546. o
  -2  10   0   20241.   22840.    1415. o
   2  10   1   75852.   69329.    3183. o
  -2  10  -1   81027.   76748.    3336. o
   2  10   2  443825.  389440.   12465. o
  -2  10  -2  434260.  410163.   11648. o
   2  10   3   13804.   12232.    1262. o
  -2  10  -3   17688.   16480.    1386. o
   2  10   4    1535.    1851.     404. o
  -2  10  -4    3146.    3166.     452. o
   2  10   5   25492.   22237.    1250. o
  -2  10  -5   28205.   25704.    1447. o
   2  10   6   69133.   66116.    2150. o
  -2  10  -6   68796.   66873.    2391. o
   2  10   7   74737.   77842.    1739. o
  -2  10  -7   79580.   72675.    2335. o
   2  10   8  162603.  154229.    5062. o
  -2  10  -8  169962.  159050.    5534. o
   2  10   9    1406.     888.     541. <
  -2  10  -9    1566.    1174.     640. <
   2  10  10    4445.    3405.     694. o
  -2  10 -10    6035.    3348.    1494. <
   2  10  11    2400.    2245.     959. <
  -2  10 -11    2785.    2934.     959. o
   2  10  12   78927.   83363.    4231. o
  -2  10 -12   74685.   77969.    4804. o
   2  10  13   31144.   38680.    4704. o
  -2  10 -13   33703.   34790.    3044. o
   2  12 -13     857.    1861.    1073. <
  -2  12  13     784.     469.     604. <
   2  12 -12   11038.   15094.    2251. o
  -2  12  12   11053.   10603.    1310. o
   2  12 -11    4602.    8345.    1707. o
  -2  12  11    4093.    3434.     744. o
   2  12 -10   55565.   65517.    4182. o
  -2  12  10   57522.   50901.    2882. o
   2  12  -9   77610.   90107.    4653. o
  -2  12   9   76926.   74094.    3560. o
   2  12  -8   22818.   28942.    2730. o
  -2  12   8   25850.   24411.    1743. o
   2  12  -7   12333.   14043.    1201. o
  -2  12   7   11078.    8903.     911. o
   2  12  -6   20645.   20530.    1441. o
  -2  12   6   21533.   17204.    1838. o
   2  12  -5   23888.   26365.    1396. o
  -2  12   5   22548.   17142.    1550. o
   2  12  -4   76554.   77855.    3014. o
  -2  12   4   74682.   66481.    3494. o
   2  12  -3   57130.   61967.    2634. o
  -2  12   3   56322.   61070.    2823. o
   2  12  -2   21472.   24303.    1712. o
  -2  12   2   25350.   31422.    2016. o
   2  12  -1   25680.   27405.    1848. o
  -2  12   1   24104.   30682.    2064. o
   2  12   0   21523.   24592.    1740. o
  -2  12   0   25389.   29430.    1932. o
   2  12   1   57732.   61000.    3211. o
  -2  12  -1   56862.   59514.    2807. o
   2  12   2   76202.   71589.    3145. o
  -2  12  -2   74297.   79290.    4251. o
   2  12   3   23327.   21791.    1566. o
  -2  12  -3   22006.   22296.    2479. o
   2  12   4   20576.   21152.    1437. o
  -2  12  -4   21494.   22850.    1733. o
   2  12   5   12134.   11628.    1066. o
  -2  12  -5   10874.   10848.     953. o
   2  12   6   22821.   22474.    1399. o
  -2  12  -6   25858.   29306.    2831. o
   2  12   7   77223.   66995.    3622. o
  -2  12  -7   76586.   83671.    4676. o
   2  12   8   54988.   49237.    2840. o
  -2  12  -8   56932.   64690.    4213. o
   2  12   9    4630.    4012.     871. o
  -2  12  -9    4124.    4251.    1146. o
   2  12  10   10948.    8321.    1774. o
  -2  12 -10   10983.   11991.    1890. o
   2  12  11     799.    -892.    1234. <
  -2  12 -11     723.    1424.    1027. <
  -2  14  13    2504.    4499.    2084. <
  -2  14  12    2627.    1609.    1243. <
   2  14 -11    1080.    1916.    1017. <
  -2  14  11    1270.   -1039.     953. <
   2  14 -10   30561.   40646.    3522. o
  -2  14  10   31555.   22733.    2514. o
   2  14  -9  101282.  127299.    5298. o
  -2  14   9  110152.   90332.    4806. o
   2  14  -8   13910.   15354.    2089. o
  -2  14   8   14551.   10274.    1553. o
   2  14  -7   22272.   21978.    2531. o
  -2  14   7   25740.   20493.    1904. o
   2  14  -6    7346.    7528.    1383. o
  -2  14   6    5599.    5814.    1145. o
   2  14  -5   24110.   25886.    2645. o
  -2  14   5   25512.   26687.    1880. o
   2  14  -4   56388.   59936.    3899. o
  -2  14   4   54936.   63926.    2441. o
   2  14  -3   89952.  100442.    4523. o
  -2  14   3   96355.  116996.    3091. o
   2  14  -2   10595.   11547.    1634. o
  -2  14   2   10766.   11655.    1704. o
   2  14  -1   47565.   52788.    3309. o
  -2  14   1   52859.   61633.    2871. o
   2  14   0   10577.   11678.    1292. o
  -2  14   0   10778.   14336.    1903. o
   2  14   1   90416.  104265.    3892. o
  -2  14  -1   96913.  116772.    4394. o
   2  14   2   56268.   60347.    3265. o
  -2  14  -2   54820.   64878.    3793. o
   2  14   3   23972.   25788.    2138. o
  -2  14  -3   25351.   31024.    2802. o
   2  14   4    7295.    9613.    1287. o
  -2  14  -4    5534.    5514.    1258. o
   2  14   5   22335.   21116.    1624. o
  -2  14  -5   25821.   25904.    2858. o
   2  14   6   14033.   12385.    1534. o
  -2  14  -6   14719.   16229.    2279. o
   2  14   7  101369.   94932.    4500. o
  -2  14  -7  110375.  125505.    5818. o
   2  14   8   30466.   30371.    2691. o
  -2  14  -8   31456.   35524.    3463. o
   2  14   9    1166.    1386.    1575. <
  -2  14  -9    1341.      72.     800. <
  -2  14 -10    2500.    2989.    1509. <
  -2  16  10    2047.    1341.     320. o
   2  16  -9   88463.  102464.    5688. o
  -2  16   9   87632.   78642.    4918. o
   2  16  -8    2726.    3648.    1214. <
  -2  16   8    3050.    2534.     874. <
   2  16  -7   17908.   18908.    2492. o
  -2  16   7   17871.   19642.    2116. o
   2  16  -6   17609.   20920.    2591. o
  -2  16   6   19896.   24070.    2261. o
   2  16  -5   32110.   34025.    3220. o
  -2  16   5   29937.   35470.    2075. o
   2  16  -4     508.     697.     666. <
  -2  16   4     595.    1447.     691. <
   2  16  -3   86895.   92296.    4767. o
  -2  16   3   85296.  100787.    2648. o
   2  16  -2   13097.   19107.    2098. o
  -2  16   2   14320.   21173.    1824. o
   2  16  -1   36619.   40639.    2448. o
  -2  16   1   34457.   41575.    2489. o
   2  16   0   13184.   17297.    1939. o
  -2  16   0   14416.   19824.    1853. o
   2  16   1   87130.   93070.    4255. o
  -2  16  -1   85639.  100129.    4491. o
   2  16   2     475.     808.     555. <
  -2  16  -2     569.    1799.     870. <
   2  16   3   31805.   35426.    2588. o
  -2  16  -3   29564.   34609.    3095. o
   2  16   4   17555.   25566.    1974. o
  -2  16  -4   19844.   26318.    2765. o
   2  16   5   17491.   22146.    2705. o
  -2  16  -5   17426.   19161.    2467. o
   2  16   6    2849.    4737.    1397. o
  -2  16  -6    3173.    2763.    1326. <
   2  16   7   88452.   83460.    5630. o
  -2  16  -7   87664.   93430.    5857. o
   2  16   8    1864.    6095.    2697. <
  -2  18   8    3414.    3544.    1634. <
  -2  18   7   14459.   13437.    1842. o
   2  18  -6   11315.   13378.    3071. o
  -2  18   6    9939.   10565.    1557. o
   2  18  -5   22002.   27908.    2936. o
  -2  18   5   23227.   28729.    2402. o
   2  18  -4    1862.    4811.    1371. o
  -2  18   4    1316.    3133.     897. o
   2  18  -3   77090.   92682.    4582. o
  -2  18   3   79704.   93802.    2761. o
   2  18  -2    9001.    9718.    1356. o
  -2  18   2    8200.   10192.    1205. o
   2  18  -1   30950.   31608.    2874. o
  -2  18   1   30879.   32946.    2436. o
   2  18   0    8951.    9239.    1590. o
  -2  18   0    8159.    8447.    1297. o
   2  18   1   76851.   88525.    5883. o
  -2  18  -1   79665.   90574.    3845. o
   2  18   2    1802.    4900.    1704. <
  -2  18  -2    1242.    3762.    1059. o
   2  18   3   22164.   32911.    4711. o
  -2  18  -3   23231.   29609.    2905. o
   2  18   4   11251.   18974.    3694. o
  -2  18  -4    9853.   11214.    1903. o
   2  18   5   13710.   14024.    3106. o
   2  18   6    4160.    3601.    1365. <
   2  20  -3   43176.   50707.    5324. o
  -2  20   3   41493.   44660.    3813. o
   2  20  -2    5340.    9409.    2443. o
  -2  20   2    5879.    7922.    1610. o
   2  20  -1   14055.   19477.    3131. o
  -2  20   1   12192.   13990.    1640. o
   2  20   0    5371.    8870.    2150. o
  -2  20   0    5891.    7195.    1490. o
  -2  20  -1   41299.   50116.    5219. o
  -3   1  18    2542.    2863.     612. o
   3   1 -17    2860.    3214.     829. o
  -3   1  17    2445.    2585.     683. o
   3   1 -16     951.    1138.     351. o
  -3   1  16     830.     703.     349. <
   3   1 -15    1144.    1072.     406. <
  -3   1  15    1292.     963.     292. o
   3   1 -14    3887.    3611.     644. o
  -3   1  14    4182.    4047.     556. o
   3   1 -13    2140.    1857.     303. o
  -3   1  13    1925.    2126.     314. o
   3   1 -12    2850.    3020.     289. o
  -3   1  12    2340.    2923.     335. o
   3   1 -11    5481.    6610.     479. o
  -3   1  11    5846.    5891.     492. o
   3   1 -10    2924.    3129.     281. o
  -3   1  10    2922.    2673.     313. o
   3   1  -9    1681.    1653.     180. o
  -3   1   9    1811.    1563.     209. o
   3   1  -8   11660.   11892.     525. o
  -3   1   8   12494.   11920.     573. o
   3   1  -7   13806.   13693.     565. o
  -3   1   7   11644.   12385.     550. o
   3   1  -6     669.     644.     134. o
  -3   1   6    1369.    1154.     165. o
   3   1  -5     908.     808.     113. o
  -3   1   5    1854.    1889.     174. o
   3   1  -4   10080.   10000.     301. o
  -3   1   4   10582.   10441.     398. o
   3   1  -3    5000.    4541.     194. o
  -3   1   3    5839.    5088.     243. o
   3   1  -2   21805.   22759.     259. o
  -3   1   2   21497.   22321.     274. o
   3   1  -1   21788.   23643.     274. o
  -3   1   1   21494.   22671.     440. o
   3   1   0    5038.    4226.     307. o
  -3   1   0    5841.    4875.     418. o
   3   1   1   10368.   10141.     406. o
  -3   1  -1   10824.   10316.     480. o
   3   1   2    1028.     886.     138. o
  -3   1  -2    1927.    1987.     213. o
   3   1   3     729.     554.      99. o
  -3   1  -3    1409.    1240.     191. o
   3   1   4   13861.   13906.     446. o
  -3   1  -4   11679.   12330.     507. o
   3   1   5   11377.   12258.     392. o
  -3   1  -5   12188.   12877.     554. o
   3   1   6    1745.    1514.     161. o
  -3   1  -6    1858.    1686.     229. o
   3   1   7    2896.    3018.     255. o
  -3   1  -7    2891.    2928.     269. o
   3   1   8    5626.    5862.     369. o
  -3   1  -8    5975.    5993.     425. o
   3   1   9    2712.    3056.     252. o
  -3   1  -9    2199.    2894.     325. o
   3   1  10    2227.    1906.     288. o
  -3   1 -10    2029.    1937.     290. o
   3   1  11    3773.    3399.     362. o
  -3   1 -11    4061.    4354.     578. o
   3   1  12    1218.    1055.     259. o
  -3   1 -12    1368.    1026.     338. o
   3   1  13     913.    1044.     258. o
  -3   1 -13     787.     666.     437. <
   3   1  14    2915.    2775.     629. o
  -3   1 -14    2492.    2485.     832. <
   3   1  15    2615.    2514.     787. o
  -3   1 -15    2450.    2619.     858. o
  -3   3  18    9322.    9519.    1502. o
   3   3 -17    3676.    2324.     910. <
  -3   3  17    2918.    2945.     608. o
   3   3 -16    1276.    1846.     535. o
  -3   3  16    1166.    1189.     339. o
   3   3 -15    3583.    2970.     672. o
  -3   3  15    2794.    2818.     519. o
   3   3 -14    2494.    2523.     632. o
  -3   3  14    3736.    3477.     567. o
   3   3 -13   30176.   29354.    2343. o
  -3   3  13   29684.   29269.    1635. o
   3   3 -12   23354.   26498.    1497. o
  -3   3  12   23850.   23473.    1269. o
   3   3 -11     860.     773.     388. <
  -3   3  11     933.     885.     224. o
   3   3 -10   17840.   16612.     892. o
  -3   3  10   18099.   17899.    1015. o
   3   3  -9    2172.    2194.     253. o
  -3   3   9    1505.    1839.     295. o
   3   3  -8   12881.   11528.     655. o
  -3   3   8   15255.   15230.     896. o
   3   3  -7   85020.   84594.    1557. o
  -3   3   7   86576.   85405.    1991. o
   3   3  -6   28216.   28531.     772. o
  -3   3   6   26249.   24199.    1001. o
   3   3  -5     820.     927.     177. o
  -3   3   5    1446.    1357.     139. o
   3   3  -4   17100.   16489.     566. o
  -3   3   4   17133.   16367.     515. o
   3   3  -3    4275.    4295.     278. o
  -3   3   3    5138.    4779.     258. o
   3   3  -2   61305.   58011.    1255. o
  -3   3   2   61719.   58447.    1315. o
   3   3  -1   61233.   53991.    1679. o
  -3   3   1   61709.   56794.    1469. o
   3   3   0    4264.    4569.     339. o
  -3   3   0    5137.    3886.     381. o
   3   3   1   16839.   16246.     694. o
  -3   3  -1   16862.   16480.     711. o
   3   3   2     727.     764.     133. o
  -3   3  -2    1439.    1525.     167. o
   3   3   3   28333.   29495.     692. o
  -3   3  -3   26343.   25714.     712. o
   3   3   4   85255.   87103.    1153. o
  -3   3  -4   86723.   85775.    1417. o
   3   3   5   12746.   11584.     630. o
  -3   3  -5   15196.   14904.     609. o
   3   3   6    2082.    2218.     281. o
  -3   3  -6    1401.    1687.     240. o
   3   3   7   17724.   17744.     832. o
  -3   3  -7   17980.   17660.     751. o
   3   3   8     826.    1063.     254. o
  -3   3  -8     933.     786.     171. o
   3   3   9   23906.   23200.    1137. o
  -3   3  -9   24410.   22991.    1132. o
   3   3  10   29598.   29337.    1323. o
  -3   3 -10   29053.   27703.    1474. o
   3   3  11    2366.    1898.     329. o
  -3   3 -11    3646.    3629.     710. o
   3   3  12    3414.    3075.     456. o
  -3   3 -12    2621.    2822.     581. o
   3   3  13    1266.    1271.     327. o
  -3   3 -13    1146.    1747.     626. <
   3   3  14    3654.    2961.     719. o
  -3   3 -14    2932.    3191.     878. o
   3   3  15    8243.    9396.    1462. o
  -3   5  17   19014.   21339.    1969. o
   3   5 -16    5972.    7884.    1392. o
  -3   5  16    5289.    5441.     972. o
   3   5 -15   11063.   11692.    1572. o
  -3   5  15   13885.   13094.    1494. o
   3   5 -14   27759.   27545.    2378. o
  -3   5  14   27535.   25943.    2001. o
   3   5 -13   41698.   43171.    3046. o
  -3   5  13   46202.   46826.    2486. o
   3   5 -12   49083.   49751.    2395. o
  -3   5  12   42152.   43052.    2263. o
   3   5 -11   40379.   42240.    2087. o
  -3   5  11   39705.   40337.    1824. o
   3   5 -10   28991.   29961.    1312. o
  -3   5  10   26186.   24939.    1433. o
   3   5  -9   12708.   12792.     729. o
  -3   5   9   17188.   16329.    1030. o
   3   5  -8   67382.   70221.    1230. o
  -3   5   8   69294.   66345.    1971. o
   3   5  -7   93402.   90370.    2404. o
  -3   5   7   88577.   84028.    2362. o
   3   5  -6   53194.   51182.    1774. o
  -3   5   6   48727.   47336.    1345. o
   3   5  -5   68014.   65112.    1611. o
  -3   5   5   68105.   65603.    1628. o
   3   5  -4   71673.   68044.    1825. o
  -3   5   4   75469.   76645.    1164. o
   3   5  -3    4383.    4466.     389. o
  -3   5   3    3920.    3492.     282. o
   3   5  -2  111509.  103681.    2912. o
  -3   5   2  105771.  100607.    2127. o
   3   5  -1  112376.  108396.    2464. o
  -3   5   1  106774.  104161.    1868. o
   3   5   0    4253.    4340.     331. o
  -3   5   0    3777.    3403.     389. o
   3   5   1   72074.   73429.    1157. o
  -3   5  -1   75759.   76153.    2153. o
   3   5   2   67390.   67450.    1432. o
  -3   5  -2   67475.   65769.    1749. o
   3   5   3   53262.   51410.    1466. o
  -3   5  -3   48673.   48690.     997. o
   3   5   4   92509.   92941.    2021. o
  -3   5  -4   87777.   87782.    1356. o
   3   5   5   67235.   66799.    1510. o
  -3   5  -5   69215.   68796.    1316. o
   3   5   6   12666.   12547.     683. o
  -3   5  -6   17160.   17247.     753. o
   3   5   7   28694.   29652.    1144. o
  -3   5  -7   25899.   25908.    1196. o
   3   5   8   40494.   41249.    1439. o
  -3   5  -8   39786.   40840.    1320. o
   3   5   9   48411.   47203.    1763. o
  -3   5  -9   41442.   41315.    1777. o
   3   5  10   41421.   39878.    1683. o
  -3   5 -10   46059.   46249.    3282. o
   3   5  11   27352.   26540.    1389. o
  -3   5 -11   27099.   26255.    2505. o
   3   5  12   11015.   11096.    1056. o
  -3   5 -12   13869.   12435.    1807. o
   3   5  13    5905.    6956.    1057. o
  -3   5 -13    5242.    5190.     904. o
   3   5  14   20444.   22097.    1935. o
  -3   5 -14   19393.   20814.    2228. o
   3   5  15   25693.   27454.    3654. o
   3   7 -17   19125.   19557.    3679. o
   3   7 -16    5303.    6348.    1291. o
  -3   7  16    4865.    6621.    1172. o
   3   7 -15   12792.   12187.    1711. o
  -3   7  15   13947.   13257.    1601. o
   3   7 -14   20730.   21669.    2255. o
  -3   7  14   21664.   24457.    1990. o
   3   7 -13   91790.   89307.    4840. o
  -3   7  13   95849.   99088.    3821. o
   3   7 -12   82605.   78992.    4490. o
  -3   7  12   79152.   78276.    2982. o
   3   7 -11   25595.   27670.    2555. o
  -3   7  11   24410.   26833.    1549. o
   3   7 -10   42682.   44065.    2435. o
  -3   7  10   41868.   43481.    1925. o
   3   7  -9    9615.    9543.     836. o
  -3   7   9   11540.   12214.     691. o
   3   7  -8   79129.   82714.    1697. o
  -3   7   8   82777.   83849.    2963. o
   3   7  -7  226787.  230127.    3582. o
  -3   7   7  231712.  222754.    4402. o
   3   7  -6  112955.  115689.    1942. o
  -3   7   6  110206.  109272.    2402. o
   3   7  -5   79805.   83200.    1476. o
  -3   7   5   80860.   87806.    1296. o
   3   7  -4   93624.   97670.    1981. o
  -3   7   4   95451.  105381.     791. o
   3   7  -3   14377.   13546.     855. o
  -3   7   3   13611.   13885.     753. o
   3   7  -2  229497.  221920.    4797. o
  -3   7   2  228809.  220833.    3939. o
   3   7  -1  231216.  239209.    2055. o
  -3   7   1  230646.  247765.   14170. o
   3   7   0   14538.   13058.     757. o
  -3   7   0   13820.   12971.    1012. o
   3   7   1   93926.   95815.    1683. o
  -3   7  -1   95656.   95755.    3724. o
   3   7   2   79479.   85060.     926. o
  -3   7  -2   80732.   82075.    3349. o
   3   7   3  113144.  112148.    2059. o
  -3   7  -3  110312.  107782.    2910. o
   3   7   4  225098.  213008.    4324. o
  -3   7  -4  229831.  222360.    4025. o
   3   7   5   79337.   77211.    1850. o
  -3   7  -5   83034.   81207.    2014. o
   3   7   6    9343.    9696.     688. o
  -3   7  -6   11246.   11398.     813. o
   3   7   7   42846.   42515.    1530. o
  -3   7  -7   41987.   39922.    1551. o
   3   7   8   25731.   25073.    1232. o
  -3   7  -8   24631.   24639.    1405. o
   3   7   9   83014.   76421.    2998. o
  -3   7  -9   79476.   79038.    3757. o
   3   7  10   90462.   87302.    3782. o
  -3   7 -10   94478.   95093.    5249. o
   3   7  11   20345.   22110.    1572. o
  -3   7 -11   21282.   23476.    2688. o
   3   7  12   12424.   11499.    1476. o
  -3   7 -12   13571.   13927.    2038. o
   3   7  13    5330.    6746.    1122. o
  -3   7 -13    4900.    5877.    1418. o
   3   7  14   19343.   20361.    2264. o
  -3   7 -14   20086.   24128.    4790. o
   3   9 -16    5741.    4418.    1587. <
   3   9 -15   16158.   15818.    2090. o
  -3   9  15   18034.   19521.    2080. o
   3   9 -14   50139.   49030.    3872. o
  -3   9  14   50716.   53922.    3250. o
   3   9 -13   83155.   87115.    4884. o
  -3   9  13   82433.   85230.    3333. o
   3   9 -12   82733.   87069.    4740. o
  -3   9  12   78128.   79264.    3184. o
   3   9 -11   68617.   78786.    4194. o
  -3   9  11   69845.   72758.    2845. o
   3   9 -10   40778.   44716.    2483. o
  -3   9  10   41589.   41899.    1566. o
   3   9  -9   10269.   12420.    1068. o
  -3   9   9   12039.   12944.    1048. o
   3   9  -8  150753.  162440.    2013. o
  -3   9   8  154448.  156024.    3467. o
   3   9  -7  241681.  254726.    1727. o
  -3   9   7  234476.  236896.    4199. o
   3   9  -6   63707.   66285.    2090. o
  -3   9   6   62100.   62374.    2325. o
   3   9  -5  100056.  106106.    2240. o
  -3   9   5   99959.   99067.    3070. o
   3   9  -4  125784.  119898.    3236. o
  -3   9   4  129545.  125960.    2731. o
   3   9  -3   20259.   17624.    1111. o
  -3   9   3   20278.   18338.     974. o
   3   9  -2  302418.  292358.    6313. o
  -3   9   2  301777.  273071.    6899. o
   3   9  -1  304555.  305591.    5034. o
  -3   9   1  303907.  301636.    5531. o
   3   9   0   20405.   18570.    1048. o
  -3   9   0   20418.   20418.    1400. o
   3   9   1  127247.  111933.    3982. o
  -3   9  -1  130784.  113603.    4847. o
   3   9   2   99949.   95419.    3051. o
  -3   9  -2   99851.   87328.    3402. o
   3   9   3   63490.   61025.    2012. o
  -3   9  -3   61840.   55885.    2347. o
   3   9   4  239250.  227378.    4891. o
  -3   9  -4  231908.  216237.    6054. o
   3   9   5  149791.  142555.    3459. o
  -3   9  -5  153272.  137350.    4986. o
   3   9   6   10312.   10869.     714. o
  -3   9  -6   12045.   11547.     921. o
   3   9   7   41110.   40677.    1635. o
  -3   9  -7   41857.   37817.    1729. o
   3   9   8   69707.   61875.    2933. o
  -3   9  -8   70837.   64934.    6279. o
   3   9   9   81560.   72677.    3920. o
  -3   9  -9   76901.   78309.    4374. o
   3   9  10   82855.   75039.    4089. o
  -3   9 -10   82120.   79052.    5843. o
   3   9  11   49053.   47821.    4065. o
  -3   9 -11   49504.   51557.    4314. o
   3   9  12   16390.   16848.    1914. o
  -3   9 -12   18246.   19551.    2640. o
   3   9  13    5631.    7124.    1436. o
  -3   9 -13    5245.    5860.    1440. o
   3  11 -15    9346.   12936.    3297. o
   3  11 -14   29052.   36202.    3367. o
  -3  11  14   30353.   33244.    2825. o
   3  11 -13   75406.   90542.    4876. o
  -3  11  13   73302.   77523.    3478. o
   3  11 -12   66254.   78065.    4547. o
  -3  11  12   69180.   69202.    3397. o
   3  11 -11   34704.   42702.    3394. o
  -3  11  11   35849.   38833.    2333. o
   3  11 -10   31176.   37250.    3058. o
  -3  11  10   33512.   32606.    1989. o
   3  11  -9    5468.    6867.    1063. o
  -3  11   9    4038.    4472.     840. o
   3  11  -8   86771.   97981.    3215. o
  -3  11   8   89714.   84710.    3378. o
   3  11  -7  183019.  189485.    3755. o
  -3  11   7  183508.  174199.    5681. o
   3  11  -6   52934.   56059.    1988. o
  -3  11   6   53372.   43622.    2666. o
   3  11  -5   49350.   54124.    1785. o
  -3  11   5   51365.   43810.    2899. o
   3  11  -4   68682.   63176.    4019. o
  -3  11   4   70418.   54774.    3151. o
   3  11  -3   15566.   15982.    1377. o
  -3  11   3   15758.   14324.    1047. o
   3  11  -2  193366.  182720.    5744. o
  -3  11   2  195973.  185762.    5467. o
   3  11  -1  194169.  183990.    5731. o
  -3  11   1  196826.  184643.    5990. o
   3  11   0   15749.   16449.    1208. o
  -3  11   0   15982.   17614.    1943. o
   3  11   1   68990.   61093.    2994. o
  -3  11  -1   70733.   65015.    4076. o
   3  11   2   49250.   46640.    2279. o
  -3  11  -2   51303.   46760.    3474. o
   3  11   3   53249.   48150.    2371. o
  -3  11  -3   53745.   43388.    2675. o
   3  11   4  180602.  159593.    5577. o
  -3  11  -4  181020.  153587.    5602. o
   3  11   5   86577.   72718.    3346. o
  -3  11  -5   89539.   86496.    3475. o
   3  11   6    5455.    5006.     507. o
  -3  11  -6    4049.    4030.     466. o
   3  11   7   31397.   29172.    1695. o
  -3  11  -7   33784.   29348.    2869. o
   3  11   8   35140.   31697.    2642. o
  -3  11  -8   36240.   35295.    3106. o
   3  11   9   66469.   54986.    3758. o
  -3  11  -9   69457.   52954.    6400. o
   3  11  10   73968.   66659.    5304. o
  -3  11 -10   71815.   68494.    4686. o
   3  11  11   28381.   25283.    3180. o
  -3  11 -11   29679.   29152.    2809. o
   3  11  12    9148.    9182.    2294. o
  -3  11 -12    7985.    3226.     949. o
  -3  13  14   48165.   41042.    5721. o
   3  13 -13   45619.   61118.    6833. o
  -3  13  13   46488.   41984.    3048. o
   3  13 -12   46741.   59617.    4175. o
  -3  13  12   45064.   45237.    3263. o
   3  13 -11   68560.   92932.    7709. o
  -3  13  11   68505.   55504.    4120. o
   3  13 -10   15111.   19082.    2420. o
  -3  13  10   14662.   10824.    1528. o
   3  13  -9    4338.    7045.    1521. o
  -3  13   9    4431.    2820.     667. o
  -3  13   8  117444.   93849.    4858. o
  -3  13   7  106710.   80010.    4690. o
   3  13  -6   41143.   36466.    4434. o
  -3  13   6   42099.   28650.    2457. o
   3  13  -5   86576.   69143.    6699. o
  -3  13   5   83509.   64535.    3759. o
   3  13  -4   54742.   55269.    2777. o
  -3  13   4   54438.   47556.    2729. o
   3  13  -3   18615.   18098.    1591. o
  -3  13   3   18097.   17051.    1485. o
   3  13  -2  163687.  163518.    6103. o
  -3  13   2  163080.  169111.    3412. o
   3  13  -1  164279.  173341.    4305. o
  -3  13   1  163755.  176800.    3000. o
   3  13   0   18814.   17423.    1572. o
  -3  13   0   18324.   21179.    2217. o
   3  13   1   55204.   51894.    3235. o
  -3  13  -1   54834.   60375.    3734. o
   3  13   2   86459.   72868.    4215. o
  -3  13  -2   83422.   80536.    4755. o
   3  13   3   41033.   38052.    2245. o
  -3  13  -3   41944.   38323.    2511. o
   3  13   4  109420.   96178.    4196. o
  -3  13  -4  105114.   99835.    5726. o
   3  13   5  115673.  107381.    3984. o
  -3  13  -5  117116.  112639.    6117. o
   3  13   6    4485.    4692.     890. o
  -3  13  -6    4563.    4713.    1078. o
   3  13   7   15249.   15704.    2015. o
  -3  13  -7   14800.   15806.    2176. o
   3  13   8   69255.   61008.    4123. o
  -3  13  -8   69023.   75558.    4796. o
   3  13   9   46081.   42576.    4460. o
  -3  13  -9   44360.   50264.    4030. o
   3  13  10   45138.   43725.    5946. o
  -3  13 -10   46034.   48887.    4171. o
  -3  15  12   36236.   27162.    4516. o
   3  15 -11   38615.   49958.    4000. o
  -3  15  11   37905.   29044.    2994. o
   3  15 -10    8732.   11937.    2056. o
  -3  15  10    9296.    5193.     856. o
   3  15  -9    3173.    4224.    1164. o
  -3  15   9    2659.       4.     910. <
   3  15  -8   72502.   81971.    4875. o
  -3  15   8   73928.   65150.    4261. o
   3  15  -7   94664.   84638.    8013. o
  -3  15   7   95471.   80463.    4369. o
   3  15  -6   39992.   41115.    3465. o
  -3  15   6   40423.   40492.    2576. o
   3  15  -5   54947.   58325.    4067. o
  -3  15   5   52763.   59261.    3252. o
   3  15  -4   31394.   33302.    2956. o
  -3  15   4   31275.   34711.    2055. o
   3  15  -3   16721.   20220.    2201. o
  -3  15   3   15956.   21159.    1537. o
   3  15  -2  116110.  125763.    5097. o
  -3  15   2  117574.  138436.    2294. o
   3  15  -1  116653.  128345.    4901. o
  -3  15   1  118173.  139065.    1228. o
   3  15   0   17105.   19075.    1955. o
  -3  15   0   16396.   21771.    2335. o
   3  15   1   31533.   31812.    2535. o
  -3  15  -1   31359.   39424.    3093. o
   3  15   2   55001.   60009.    3219. o
  -3  15  -2   52976.   65117.    3921. o
   3  15   3   39878.   39102.    2695. o
  -3  15  -3   40291.   47760.    3622. o
   3  15   4   93411.   98301.    3998. o
  -3  15  -4   94186.  106685.    5335. o
   3  15   5   72449.   76979.    4965. o
  -3  15  -5   73891.   82744.    5040. o
   3  15   6    3228.    4896.    1402. o
  -3  15  -6    2733.    1668.     906. <
   3  15   7    8950.    9764.    1845. o
  -3  15  -7    9515.   10314.    1927. o
   3  15   8   38968.   47665.    4491. o
  -3  15  -8   38283.   45598.    4047. o
  -3  17  10    3169.    2490.     888. <
  -3  17   9    4190.    5108.     990. o
   3  17  -8   72834.   72661.    5228. o
  -3  17   8   72207.   70956.    4262. o
   3  17  -7   46403.   48171.    4129. o
  -3  17   7   46431.   46280.    3362. o
   3  17  -6   22307.   23435.    2746. o
  -3  17   6   23253.   24843.    2338. o
   3  17  -5   55272.   59182.    4116. o
  -3  17   5   54057.   59430.    3037. o
   3  17  -4   25470.   27349.    2794. o
  -3  17   4   25390.   28904.    1918. o
   3  17  -3   17921.   19209.    2276. o
  -3  17   3   18062.   20273.    1624. o
   3  17  -2   76407.   75163.    3726. o
  -3  17   2   77125.   83650.    3012. o
   3  17  -1   76698.   74276.    4325. o
  -3  17   1   77492.   83672.    3663. o
   3  17   0   18366.   18547.    2069. o
  -3  17   0   18503.   19634.    1663. o
   3  17   1   25506.   26590.    3395. o
  -3  17  -1   25328.   30361.    2903. o
   3  17   2   55379.   55041.    4621. o
  -3  17  -2   54293.   61751.    4073. o
   3  17   3   21925.   37592.    5038. o
  -3  17  -3   22854.   29110.    2910. o
   3  17   4   45939.   52980.    4199. o
  -3  17  -4   45962.   51827.    4066. o
   3  17   5   72361.   75481.    5158. o
  -3  17  -5   71774.   72749.    5144. o
   3  17   6    4197.    2585.    1106. <
  -3  19   8   27191.   23280.    4187. o
  -3  19   7   19248.   19652.    2706. o
  -3  19   6   11631.   12723.    1699. o
   3  19  -5   19730.   26201.    4082. o
  -3  19   5   20540.   26502.    2945. o
   3  19  -4    9807.   13400.    2957. o
  -3  19   4    9849.   11622.    2009. o
   3  19  -3    9354.   12998.    2816. o
  -3  19   3    9215.   11259.    1790. o
   3  19  -2   25921.   27674.    3933. o
  -3  19   2   26747.   29427.    2345. o
   3  19  -1   26124.   28195.    3872. o
  -3  19   1   26998.   30322.    3025. o
   3  19   0    9570.   12403.    2571. o
  -3  19   0    9428.   12156.    1965. o
  -3  19  -1    9745.   11423.    1933. o
  -3  19  -2   20655.   28410.    3073. o
   3  19   4   17896.   19500.    3837. o
   3  19   5   27214.   32131.    4747. o
   4   0 -18  193710.  218845.   12453. o
  -4   0  18  187511.  188450.   10430. o
   4   0 -17      63.     180.     411. <
  -4   0  17      56.     477.     864. <
   4   0 -16  117112.  116563.    7349. o
  -4   0  16  122639.  119702.    5302. o
   4   0 -15    1955.    1356.     405. o
  -4   0  15    2215.    1499.     557. <
   4   0 -14  315132.  323456.    5949. o
  -4   0  14  324170.  327727.    7451. o
   4   0 -13    1717.    1674.     364. o
  -4   0  13    1392.    1442.     469. o
   4   0 -12  235353.  245651.    2803. o
  -4   0  12  221738.  221658.    5775. o
   4   0 -11    3943.    3002.     380. o
  -4   0  11    3193.    2521.     394. o
   4   0 -10  273703.  254495.    5597. o
  -4   0  10  314233.  293350.    6636. o
   4   0  -9     662.     344.     180. <
  -4   0   9    1452.    1657.     379. o
   4   0  -8 1346110. 1355680.   78607. o
  -4   0   8 1367870. 1331310.   18791. o
   4   0  -7    2527.    2476.     304. o
  -4   0   7    2461.    3220.     419. o
   4   0  -6  231798.  251735.   14080. o
  -4   0   6  203642.  216061.    2267. o
   4   0  -5   27534.   26390.     781. o
  -4   0   5   25421.   23145.    1120. o
   4   0  -4  216807.  202454.    4075. o
  -4   0   4  217235.  203321.    4226. o
   4   0  -3    3436.    3719.     260. o
  -4   0   3    3848.    4398.     359. o
   4   0  -2 2412560. 2344030.   28843. o
  -4   0   2 2381100. 2343080.   21774. o
   4   0  -1    3636.    3865.     583. o
  -4   0   1    4015.    4736.     524. o
   4   0   0  214536.  203828.    4845. o
  -4   0   0  215228.  191105.    5483. o
   4   0   1   27261.   27016.    1417. o
  -4   0  -1   25062.   25258.     946. o
   4   0   2  229937.  227218.    4611. o
  -4   0  -2  201602.  213453.   12306. o
   4   0   3    2516.    2157.     335. o
  -4   0  -3    2458.    2936.     381. o
   4   0   4 1348570. 1327130.   13799. o
  -4   0  -4 1370010. 1379910.    3912. o
   4   0   5     717.     764.     212. o
  -4   0  -5    1497.    1513.     303. o
   4   0   6  273347.  261322.    5043. o
  -4   0  -6  313819.  297312.    6567. o
   4   0   7    3810.    3428.     410. o
  -4   0  -7    3029.    2632.     468. o
   4   0   8  232534.  244912.   14145. o
  -4   0  -8  218957.  226546.    3436. o
   4   0   9    1663.    1752.     333. o
  -4   0  -9    1343.    1421.     314. o
   4   0  10  316280.  325456.    3946. o
  -4   0 -10  325198.  346571.    4887. o
   4   0  11    1878.    1421.     379. o
  -4   0 -11    2139.    1875.     605. o
   4   0  12  116063.  116818.    4556. o
  -4   0 -12  121432.  112891.    7123. o
   4   0  13      60.     369.     266. <
  -4   0 -13      54.     149.     236. <
   4   0  14  191009.  184879.    9742. o
  -4   0 -14  184773.  188474.    9505. o
  -4   2  18  198358.  191056.    6437. o
   4   2 -17     548.     145.     401. <
  -4   2  17     507.     532.     266. <
   4   2 -16  149635.  151440.    4401. o
  -4   2  16  148679.  150942.    3981. o
   4   2 -15     534.     477.     254. <
  -4   2  15     610.     443.     193. <
   4   2 -14  285745.  293723.    5009. o
  -4   2  14  294096.  292278.    5493. o
   4   2 -13   14226.   15090.     706. o
  -4   2  13   13214.   13414.     943. o
   4   2 -12  245773.  237132.    4185. o
  -4   2  12  239648.  227207.    5186. o
   4   2 -11    1110.     746.     219. o
  -4   2  11    1136.     931.     220. o
   4   2 -10  394010.  390763.    4045. o
  -4   2  10  396850.  403319.    3776. o
   4   2  -9    1884.    1473.     212. o
  -4   2   9    1589.    1552.     268. o
   4   2  -8 1133540. 1089250.   16013. o
  -4   2   8 1139260. 1120640.   11801. o
   4   2  -7   33179.   33339.     899. o
  -4   2   7   32689.   34204.     999. o
   4   2  -6  203149.  205809.     799. o
  -4   2   6  195095.  193948.    2177. o
   4   2  -5   19852.   20120.     455. o
  -4   2   5   20071.   21600.     482. o
   4   2  -4  392263.  384934.    4076. o
  -4   2   4  395083.  389102.    3903. o
   4   2  -3   23373.   24609.     341. o
  -4   2   3   21912.   22884.     390. o
   4   2  -2 2162750. 2180820.  125869. o
  -4   2   2 2183640. 2227370.  127649. o
   4   2  -1   23426.   24911.     331. o
  -4   2   1   21993.   21458.     668. o
   4   2   0  393290.  386266.    4402. o
  -4   2   0  396203.  384722.    5350. o
   4   2   1   19664.   20606.     734. o
  -4   2  -1   19868.   19918.     827. o
   4   2   2  203173.  218460.   12511. o
  -4   2  -2  195185.  193858.    2884. o
   4   2   3   33036.   33917.     656. o
  -4   2  -3   32548.   33588.     983. o
   4   2   4 1123700. 1132060.   65511. o
  -4   2  -4 1129340. 1141840.   65988. o
   4   2   5    1795.    1861.     181. o
  -4   2  -5    1498.    1427.     219. o
   4   2   6  389605.  386822.    3741. o
  -4   2  -6  392803.  404463.   23388. o
   4   2   7    1052.     933.     182. o
  -4   2  -7    1077.     882.     188. o
   4   2   8  243866.  234054.    4045. o
  -4   2  -8  237784.  231392.    3899. o
   4   2   9   14190.   13898.     688. o
  -4   2  -9   13185.   13750.     864. o
   4   2  10  284378.  282521.    4876. o
  -4   2 -10  292728.  293297.    4787. o
   4   2  11     506.     530.     173. o
  -4   2 -11     583.     252.     253. <
   4   2  12  147491.  144861.    3467. o
  -4   2 -12  146724.  147826.    4516. o
   4   2  13     524.    1053.     424. <
  -4   2 -13     479.     552.     321. <
   4   2  14  199647.  196884.    7091. o
  -4   2 -14  196191.  193274.    7178. o
  -4   4  18  142412.  144259.    8698. o
   4   4 -17    1091.     944.     423. <
  -4   4  17    1049.    1641.     440. o
   4   4 -16   81722.   84285.    3469. o
  -4   4  16   83896.   84458.    3171. o
   4   4 -15    1094.      72.     296. <
  -4   4  15    1133.     934.     309. o
   4   4 -14  228937.  246410.    5812. o
  -4   4  14  228660.  238573.    3689. o
   4   4 -13    6238.    6923.    1314. o
  -4   4  13    7583.    6264.     772. o
   4   4 -12  185329.  193709.    3738. o
  -4   4  12  184284.  189900.    3349. o
   4   4 -11    1152.     739.     421. <
  -4   4  11    1122.     824.     241. o
   4   4 -10  131336.  130022.    3124. o
  -4   4  10  145743.  137702.    3642. o
   4   4  -9    3535.    3397.     290. o
  -4   4   9    3955.    4044.     465. o
   4   4  -8  760556.  770525.   44560. o
  -4   4   8  773244.  771078.    6654. o
   4   4  -7    8464.    9376.     460. o
  -4   4   7   10182.   10214.     545. o
   4   4  -6  134443.  132541.    2216. o
  -4   4   6  117749.  116058.    1914. o
   4   4  -5    3865.    3228.     310. o
  -4   4   5    3641.    3107.     269. o
   4   4  -4   72307.   65389.    1919. o
  -4   4   4   73985.   64059.    2007. o
   4   4  -3    1344.    1265.     166. o
  -4   4   3    2015.    2108.     186. o
   4   4  -2  971523.  910826.   16463. o
  -4   4   2  957907.  906619.   15054. o
   4   4  -1    1431.    1193.     148. o
  -4   4   1    2099.    1941.     189. o
   4   4   0   71745.   67372.    1920. o
  -4   4   0   73134.   66853.    2030. o
   4   4   1    3792.    3149.     349. o
  -4   4  -1    3562.    3253.     330. o
   4   4   2  135263.  136915.    2032. o
  -4   4  -2  118685.  116981.    2381. o
   4   4   3    8805.    9731.     483. o
  -4   4  -3   10496.   10575.     533. o
   4   4   4  759178.  751735.    6666. o
  -4   4  -4  771939.  761990.    7321. o
   4   4   5    3679.    3259.     315. o
  -4   4  -5    4116.    3853.     346. o
   4   4   6  132147.  122538.    3181. o
  -4   4  -6  146444.  134648.    3521. o
   4   4   7    1142.    1350.     328. o
  -4   4  -7    1117.    1019.     207. o
   4   4   8  184063.  190285.    2861. o
  -4   4  -8  183118.  182628.    2910. o
   4   4   9    6576.    5275.     589. o
  -4   4  -9    7889.    6334.     756. o
   4   4  10  228359.  239289.    2924. o
  -4   4 -10  228228.  248708.    5653. o
   4   4  11    1106.     478.     204. <
  -4   4 -11    1153.     874.     449. <
   4   4  12   80975.   80054.    3421. o
  -4   4 -12   83191.   82667.    3667. o
   4   4  13    1078.    1068.     450. <
  -4   4 -13    1036.    1671.     703. <
   4   4  14  141708.  149872.    6049. o
  -4   4 -14  140052.  136913.    6119. o
   4   6 -17      51.    -544.     823. <
  -4   6  17      51.    -103.     600. <
   4   6 -16   94717.   96857.    5036. o
  -4   6  16   92280.   97738.    4019. o
   4   6 -15     732.     989.     410. <
  -4   6  15     706.     720.     272. <
   4   6 -14  173485.  172982.    6612. o
  -4   6  14  172906.  175686.    5027. o
   4   6 -13   27826.   26534.    2548. o
  -4   6  13   26599.   28886.    1943. o
   4   6 -12  137894.  142926.    4092. o
  -4   6  12  138943.  136544.    3894. o
   4   6 -11    4715.    5180.    1058. o
  -4   6  11    4894.    4639.     620. o
   4   6 -10  242682.  243913.    5917. o
  -4   6  10  230906.  239113.    3337. o
   4   6  -9    3592.    3799.     448. o
  -4   6   9    2541.    2524.     415. o
   4   6  -8  639539.  647878.    1261. o
  -4   6   8  631692.  631094.    4455. o
   4   6  -7   49227.   49790.    1211. o
  -4   6   7   48269.   51307.     973. o
   4   6  -6   99888.  102680.    1582. o
  -4   6   6  106644.  111761.     905. o
   4   6  -5   27594.   25797.    1123. o
  -4   6   5   26782.   26134.     980. o
   4   6  -4  242376.  243646.    2774. o
  -4   6   4  243395.  249151.     819. o
   4   6  -3   32758.   32280.    1309. o
  -4   6   3   29375.   31168.     714. o
   4   6  -2 1175250. 1193470.   68972. o
  -4   6   2 1186480. 1161760.   12871. o
   4   6  -1   32378.   32594.    1059. o
  -4   6   1   28992.   32895.     797. o
   4   6   0  241106.  242601.    2479. o
  -4   6   0  242005.  255688.   14784. o
   4   6   1   27140.   25993.     957. o
  -4   6  -1   26286.   26321.    1444. o
   4   6   2  100009.  100924.    1622. o
  -4   6  -2  106881.  112310.    3227. o
   4   6   3   49263.   50913.    1668. o
  -4   6  -3   48308.   50802.     765. o
   4   6   4  634991.  629831.    6734. o
  -4   6  -4  626842.  649469.   37186. o
   4   6   5    3454.    4086.     492. o
  -4   6  -5    2366.    3163.     358. o
   4   6   6  240483.  243830.    4128. o
  -4   6  -6  228694.  228468.    3302. o
   4   6   7    4527.    4203.     474. o
  -4   6  -7    4705.    4365.     539. o
   4   6   8  136999.  130279.    3465. o
  -4   6  -8  138135.  130411.    4051. o
   4   6   9   27617.   26743.    1541. o
  -4   6  -9   26410.   26708.    2144. o
   4   6  10  173049.  174537.    4790. o
  -4   6 -10  172431.  175027.    6664. o
   4   6  11     735.     589.     339. <
  -4   6 -11     708.     472.     197. <
   4   6  12   93575.   99635.    3811. o
  -4   6 -12   91173.  102334.    5114. o
   4   6  13      49.      99.     541. <
  -4   6 -13      48.     234.     557. <
   4   6  14  121296.  124027.    8015. o
   4   8 -17     944.   -1009.    1270. <
   4   8 -16   33230.   31201.    3056. o
  -4   8  16   34811.   37535.    2762. o
   4   8 -15     351.     156.     491. <
  -4   8  15     330.     581.     353. <
   4   8 -14  109556.  113464.    5602. o
  -4   8  14  107777.  116531.    4195. o
   4   8 -13   18568.   21475.    2341. o
  -4   8  13   19155.   18036.    1554. o
   4   8 -12   83260.   95100.    4620. o
  -4   8  12   80017.   84753.    2866. o
   4   8 -11    4673.    5451.    1244. o
  -4   8  11    5578.    5100.     729. o
   4   8 -10   59630.   62826.    2884. o
  -4   8  10   63784.   62581.    1829. o
   4   8  -9    2550.    2149.     444. o
  -4   8   9    2721.    3148.     433. o
   4   8  -8  402561.  412411.    3525. o
  -4   8   8  402286.  401396.    4824. o
   4   8  -7   28936.   30881.    1090. o
  -4   8   7   29072.   29420.    1248. o
   4   8  -6   55429.   57406.    1677. o
  -4   8   6   50446.   53907.    1280. o
   4   8  -5   10958.   10515.     752. o
  -4   8   5   11304.   11222.     637. o
   4   8  -4   58363.   57458.    1779. o
  -4   8   4   55551.   57291.    1394. o
   4   8  -3   23020.   23567.    1171. o
  -4   8   3   23732.   24442.     969. o
   4   8  -2  692900.  688781.    7813. o
  -4   8   2  688530.  697722.   40448. o
   4   8  -1   23195.   25234.    1100. o
  -4   8   1   23912.   26206.     866. o
   4   8   0   57580.   53644.    2016. o
  -4   8   0   54783.   60907.    1030. o
   4   8   1   10884.    9919.     724. o
  -4   8  -1   11235.   10307.     939. o
   4   8   2   55037.   55746.    1507. o
  -4   8  -2   50046.   49751.    2342. o
   4   8   3   29155.   29175.    1087. o
  -4   8  -3   29279.   29355.    1770. o
   4   8   4  403880.  383480.    7331. o
  -4   8  -4  403468.  373719.    8292. o
   4   8   5    2591.    3005.     455. o
  -4   8  -5    2751.    3026.     412. o
   4   8   6   60042.   58243.    2085. o
  -4   8  -6   64060.   59297.    2758. o
   4   8   7    4718.    4363.     537. o
  -4   8  -7    5621.    6083.     900. o
   4   8   8   82251.   82636.    2806. o
  -4   8  -8   79053.   88121.    3643. o
   4   8   9   18785.   17987.    1730. o
  -4   8  -9   19368.   17502.    2406. o
   4   8  10  110125.  106195.    4515. o
  -4   8 -10  108348.  116798.    5906. o
   4   8  11     378.      62.     548. <
  -4   8 -11     356.    -359.     675. <
   4   8  12   33053.   34803.    2659. o
  -4   8 -12   34532.   36961.    3603. o
   4   8  13     908.     689.     502. <
  -4   8 -13    1129.    1030.     659. <
   4  10 -16   27592.   29886.    5055. o
   4  10 -15    5515.    6242.    1495. o
  -4  10  15    5616.    6241.    1208. o
   4  10 -14   59496.   71736.    4399. o
  -4  10  14   58570.   63093.    3052. o
   4  10 -13   55994.   65962.    4217. o
  -4  10  13   51060.   56389.    2749. o
   4  10 -12   61104.   69162.    4238. o
  -4  10  12   59742.   60164.    2934. o
   4  10 -11   18102.   22612.    2408. o
  -4  10  11   17419.   18182.    1254. o
   4  10 -10   76485.   85039.    3134. o
  -4  10  10   71936.   76233.    1891. o
   4  10  -9    2979.    3316.     658. o
  -4  10   9    2599.    2624.     433. o
   4  10  -8  205527.  220508.    4275. o
  -4  10   8  200581.  202535.    4283. o
   4  10  -7   87883.   92822.    2062. o
  -4  10   7   79232.   78518.    2844. o
   4  10  -6   36842.   40646.    1603. o
  -4  10   6   38027.   36439.    1758. o
   4  10  -5   90275.   87468.    2831. o
  -4  10   5   82985.   81868.    2309. o
   4  10  -4   74424.   62839.    3353. o
  -4  10   4   75508.   70194.    2443. o
   4  10  -3   43851.   40531.    2341. o
  -4  10   3   37812.   37720.    1444. o
   4  10  -2  385604.  375467.    7132. o
  -4  10   2  388284.  372135.    6925. o
   4  10  -1   43428.   43539.    1942. o
  -4  10   1   37378.   37728.    1646. o
   4  10   0   74416.   71573.    2773. o
  -4  10   0   75487.   68473.    3140. o
   4  10   1   89820.   89381.    2811. o
  -4  10  -1   82442.   71971.    2858. o
   4  10   2   36844.   36500.    1576. o
  -4  10  -2   38070.   30770.    2802. o
   4  10   3   87602.   83455.    2603. o
  -4  10  -3   78895.   71836.    5421. o
   4  10   4  203800.  186711.    5419. o
  -4  10  -4  198785.  176699.    7575. o
   4  10   5    2961.    2923.     490. o
  -4  10  -5    2543.    2184.     378. o
   4  10   6   76105.   73258.    2596. o
  -4  10  -6   71639.   60604.    3270. o
   4  10   7   17835.   17921.    1421. o
  -4  10  -7   17106.   17635.    2079. o
   4  10   8   60570.   47297.    3502. o
  -4  10  -8   59209.   52187.    4792. o
   4  10   9   55704.   54768.    3620. o
  -4  10  -9   50752.   52489.    4393. o
   4  10  10   59286.   54915.    4654. o
  -4  10 -10   58408.   57237.    4839. o
   4  10  11    5584.    2989.     872. o
  -4  10 -11    5698.    4368.    1067. o
   4  10  12   27211.   27394.    3943. o
  -4  10 -12   27282.   31565.    3571. o
  -4  12  15    2094.    2348.    1736. <
   4  12 -14   29953.   38920.    3586. o
  -4  12  14   28038.   30793.    2364. o
   4  12 -13   51718.   65355.    4310. o
  -4  12  13   54357.   53952.    3183. o
   4  12 -12   28175.   39209.    3319. o
  -4  12  12   28245.   28998.    2208. o
   4  12 -11   11821.   15222.    3378. o
  -4  12  11   10378.    8662.    1199. o
   4  12 -10    9276.   10275.    1670. o
  -4  12  10    7441.    6443.    1069. o
   4  12  -9    7381.    9332.    1603. o
  -4  12   9    6998.    7346.     875. o
   4  12  -8   72370.   75445.    4417. o
  -4  12   8   72330.   62229.    2985. o
   4  12  -7   59064.   63505.    2809. o
  -4  12   7   62189.   52354.    2766. o
   4  12  -6   18979.   19586.    1564. o
  -4  12   6   17308.   13433.    1380. o
   4  12  -5   24923.   23997.    1441. o
  -4  12   5   25523.   18062.    1722. o
   4  12  -4   11545.   10711.    1174. o
  -4  12   4    9110.    7305.     726. o
   4  12  -3   31834.   30839.    2110. o
  -4  12   3   32660.   29606.    1624. o
   4  12  -2   90414.   87507.    4486. o
  -4  12   2   90674.   83307.    3654. o
   4  12  -1   32155.   36122.    2039. o
  -4  12   1   33040.   32780.    1814. o
   4  12   0   11453.   11140.    1315. o
  -4  12   0    8980.    8392.    1042. o
   4  12   1   24921.   21114.    1886. o
  -4  12  -1   25546.   19457.    1769. o
   4  12   2   19013.   18445.    1423. o
  -4  12  -2   17348.   12764.    1400. o
   4  12   3   58783.   56374.    2327. o
  -4  12  -3   61877.   50285.    4084. o
   4  12   4   72615.   67471.    2628. o
  -4  12  -4   72614.   61650.    4489. o
   4  12   5    7506.    7391.     842. o
  -4  12  -5    7147.    4348.     919. o
   4  12   6    9246.    7492.    1033. o
  -4  12  -6    7353.    4849.     913. o
   4  12   7   11801.   10246.    1609. o
  -4  12  -7   10364.    8983.    1536. o
   4  12   8   28004.   26216.    2564. o
  -4  12  -8   28065.   24737.    2493. o
   4  12   9   51506.   45565.    4559. o
  -4  12  -9   54202.   45594.    3753. o
   4  12  10   29929.   25143.    3296. o
  -4  12 -10   28037.   27348.    3386. o
  -4  14  14   12480.   11383.    3201. o
  -4  14  13   70701.   60613.    6991. o
   4  14 -12    9819.   12516.    2168. o
  -4  14  12   10553.    7173.    1184. o
   4  14 -11   17096.   19707.    3449. o
  -4  14  11   17028.   14914.    1837. o
   4  14 -10   22338.   27318.    2879. o
  -4  14  10   22542.   17970.    2471. o
   4  14  -9    8633.    8654.    1632. o
  -4  14   9    7020.    3079.     878. o
   4  14  -8   25166.   25304.    2765. o
  -4  14   8   24236.   17239.    1742. o
   4  14  -7   98866.   90438.    7782. o
  -4  14   7   94451.   70084.    4398. o
   4  14  -6   11853.   10331.    1653. o
  -4  14   6   14238.    9999.    1274. o
   4  14  -5   59041.   59138.    4068. o
  -4  14   5   60465.   53341.    3198. o
   4  14  -4   21655.   20714.    2268. o
  -4  14   4   23621.   20985.    1887. o
   4  14  -3   53937.   54231.    3630. o
  -4  14   3   50242.   48960.    2563. o
   4  14  -2   38664.   42899.    3113. o
  -4  14   2   39088.   45456.    2096. o
   4  14  -1   54224.   56975.    2759. o
  -4  14   1   50513.   56126.    1655. o
   4  14   0   21614.   20058.    1973. o
  -4  14   0   23581.   26043.    1615. o
   4  14   1   58616.   54066.    3364. o
  -4  14  -1   60028.   56235.    3571. o
   4  14   2   11903.   10091.    1236. o
  -4  14  -2   14295.   15684.    2060. o
   4  14   3   97793.   80591.    4189. o
  -4  14  -3   93463.   95248.    5388. o
   4  14   4   24950.   26683.    2186. o
  -4  14  -4   24033.   21283.    2697. o
   4  14   5    8813.   11153.    1936. o
  -4  14  -5    7223.    4621.    1153. o
   4  14   6   22210.   22891.    2785. o
  -4  14  -6   22475.   22137.    2672. o
   4  14   7   16735.   17092.    2341. o
  -4  14  -7   16680.   15604.    2153. o
   4  14   8    9798.    6338.    1425. o
  -4  14  -8   10524.    9552.    1823. o
  -4  14  -9   69611.   75132.    7232. o
  -4  16  12    2615.    2437.    1133. <
  -4  16  11   13179.    6279.    1389. o
   4  16 -10   10281.   10887.    2019. o
  -4  16  10    8333.    4559.     865. o
   4  16  -9   11460.   11104.    2048. o
  -4  16   9   11462.    8108.    1360. o
   4  16  -8    5662.    4256.    1150. o
  -4  16   8    6220.    3974.     917. o
   4  16  -7   76074.   78634.    5080. o
  -4  16   7   76495.   71119.    4262. o
   4  16  -6    7306.    8532.    1633. o
  -4  16   6    6282.    7432.    1137. o
   4  16  -5   33106.   34756.    3225. o
  -4  16   5   35636.   35991.    2508. o
   4  16  -4   14298.   16362.    2093. o
  -4  16   4   12426.   16407.    1696. o
   4  16  -3   51385.   55534.    3725. o
  -4  16   3   52940.   62011.    2464. o
   4  16  -2    6886.    7681.    1072. o
  -4  16   2    7431.   10741.    1168. o
   4  16  -1   52463.   55936.    3462. o
  -4  16   1   53970.   64096.    2511. o
   4  16   0   14281.   14716.    1720. o
  -4  16   0   12372.   17234.    1478. o
   4  16   1   33066.   29610.    3497. o
  -4  16  -1   35596.   43232.    2483. o
   4  16   2    7357.    7220.    1455. o
  -4  16  -2    6326.    8954.    1593. o
   4  16   3   75257.   73654.    4309. o
  -4  16  -3   75767.   86148.    4941. o
   4  16   4    5482.   10061.    1952. o
  -4  16  -4    6079.    5956.    1417. o
   4  16   5   11978.   11786.    2167. o
  -4  16  -5   12015.   11387.    1984. o
   4  16   6   10201.    7286.    1953. o
  -4  16  -6    8223.    7900.    1622. o
   4  16   7   12534.    8917.    2226. o
  -4  18   9   10350.    8111.    1659. o
  -4  18   8     817.    -420.     662. <
  -4  18   7   69627.   70633.    4078. o
   4  18  -6    4850.    6556.    1564. o
  -4  18   6    5157.    5461.    1069. o
   4  18  -5   49047.   57925.    4029. o
  -4  18   5   47883.   59674.    2870. o
   4  18  -4    8969.   11952.    1904. o
  -4  18   4   10137.   12757.    1870. o
   4  18  -3   41471.   43264.    3525. o
  -4  18   3   39219.   45288.    3265. o
   4  18  -2     403.     313.     168. <
  -4  18   2     397.     305.     523. <
   4  18  -1   42073.   41835.    4573. o
  -4  18   1   39688.   41920.    3648. o
   4  18   0    8867.   12702.    2445. o
  -4  18   0   10013.   12326.    1650. o
   4  18   1   48962.   56274.    4732. o
  -4  18  -1   47781.   56581.    3270. o
  -4  18  -2    5278.    7444.    1595. o
   4  18   3   74988.   73196.    7337. o
  -4  18  -3   68917.   84251.    7272. o
   4  18   4     717.    1162.    1056. <
   4  18   5   10801.    7275.    2290. o
   4  20  -3   26384.   30641.    4230. o
  -4  20   3   27850.   43884.    6664. o
   4  20  -2    9614.   12611.    2689. o
  -4  20   2   10116.   16532.    4350. o
   4  20  -1   26874.   32601.    4129. o
  -4  20   1   28283.   38290.    6683. o
   5   1 -18      21.    -114.     329. <
  -5   1  18      58.    -475.     380. <
   5   1 -17    5675.    6228.    1249. o
  -5   1  17    5339.    4955.     921. o
   5   1 -16    2526.    2072.     649. o
  -5   1  16    2988.    2263.     581. o
   5   1 -15     257.     500.     279. <
  -5   1  15     258.     135.     209. <
   5   1 -14     481.     742.     337. <
  -5   1  14     537.     342.     292. <
   5   1 -13    2115.    2332.     261. o
  -5   1  13    1818.    1693.     339. o
   5   1 -12     391.     114.     185. <
  -5   1  12     515.     442.     217. <
   5   1 -11   20360.   17524.     900. o
  -5   1  11   19716.   19283.    1040. o
   5   1 -10    4999.    5000.     407. o
  -5   1  10    5431.    5327.     512. o
   5   1  -9    1493.    1961.     227. o
  -5   1   9     760.     806.     186. o
   5   1  -8     249.     218.      95. <
  -5   1   8     472.     219.     146. <
   5   1  -7    9270.   11129.     256. o
  -5   1   7   10722.   11240.     598. o
   5   1  -6    7990.    8294.     319. o
  -5   1   6    7611.    8044.     356. o
   5   1  -5   48899.   54133.    3036. o
  -5   1   5   49261.   53066.     466. o
   5   1  -4    5427.    5964.     210. o
  -5   1   4    7606.    7632.     329. o
   5   1  -3    1574.    1846.     142. o
  -5   1   3     926.     932.     134. o
   5   1  -2    1550.    1761.     182. o
  -5   1   2     898.     915.     152. o
   5   1  -1    5460.    5793.     334. o
  -5   1   1    7618.    6719.     486. o
   5   1   0   48720.   55791.    1048. o
  -5   1   0   49177.   51842.    1328. o
   5   1   1    8089.    8384.     618. o
  -5   1  -1    7701.    7595.     621. o
   5   1   2    9197.   10475.     568. o
  -5   1  -2   10650.   11428.     578. o
   5   1   3     250.     210.     107. <
  -5   1  -3     473.     208.     103. <
   5   1   4    1469.    1667.     193. o
  -5   1  -4     733.     595.     120. o
   5   1   5    5107.    5024.     348. o
  -5   1  -5    5511.    5137.     434. o
   5   1   6   20217.   20377.     669. o
  -5   1  -6   19549.   18868.     894. o
   5   1   7     418.     216.      99. <
  -5   1  -7     542.     407.     123. o
   5   1   8    2112.    2121.     254. o
  -5   1  -8    1814.    1740.     366. o
   5   1   9     454.     493.     125. o
  -5   1  -9     514.     460.     247. <
   5   1  10     271.     176.     117. <
  -5   1 -10     276.     500.     275. <
   5   1  11    2639.    2431.     372. o
  -5   1 -11    3098.    2883.     588. o
   5   1  12    5645.    6553.     899. o
  -5   1 -12    5290.    5901.    1136. o
   5   1  13      18.     -90.     315. <
  -5   1 -13      57.      78.     195. <
  -5   1 -14     653.     549.     429. <
  -5   3  18    2323.    1812.     589. o
   5   3 -17    4050.    4527.    1073. o
  -5   3  17    3968.    4878.     788. o
   5   3 -16   17056.   17536.    1603. o
  -5   3  16   17422.   17648.    1458. o
   5   3 -15   10050.   12806.    1337. o
  -5   3  15    9635.   10561.    1049. o
   5   3 -14    7542.    8514.    1408. o
  -5   3  14    7940.    7484.     849. o
   5   3 -13    5452.    5656.     450. o
  -5   3  13    4918.    5362.     669. o
   5   3 -12   15842.   15614.     755. o
  -5   3  12   16533.   17593.    1022. o
   5   3 -11   19663.   19385.     978. o
  -5   3  11   20186.   22182.     953. o
   5   3 -10   10810.   10545.     624. o
  -5   3  10   13533.   14084.     764. o
   5   3  -9    1902.    1956.     194. o
  -5   3   9    2987.    2905.     436. o
   5   3  -8   17714.   18098.     618. o
  -5   3   8   17260.   16300.     921. o
   5   3  -7   14036.   13714.     591. o
  -5   3   7   15088.   14522.     692. o
   5   3  -6   83215.   83022.    1169. o
  -5   3   6   82027.   81404.    1417. o
   5   3  -5   73106.   76499.     482. o
  -5   3   5   70631.   75852.    4350. o
   5   3  -4   11968.   13105.     359. o
  -5   3   4   17187.   19133.     345. o
   5   3  -3    6404.    6796.     298. o
  -5   3   3    3138.    2998.     220. o
   5   3  -2    6594.    6482.     316. o
  -5   3   2    3367.    3023.     275. o
   5   3  -1   11776.   13757.     359. o
  -5   3   1   17025.   18223.     695. o
   5   3   0   73759.   77733.    1171. o
  -5   3   0   71221.   76824.    1077. o
   5   3   1   82338.   87363.    1163. o
  -5   3  -1   81051.   78708.    1756. o
   5   3   2   13848.   13800.     759. o
  -5   3  -2   14832.   14523.     697. o
   5   3   3   17538.   17679.     707. o
  -5   3  -3   17179.   16647.     733. o
   5   3   4    1920.    1707.     247. o
  -5   3  -4    2999.    2753.     312. o
   5   3   5   10471.   10669.     618. o
  -5   3  -5   13286.   14570.     672. o
   5   3   6   19695.   19478.    1016. o
  -5   3  -6   20230.   20966.    1130. o
   5   3   7   15393.   16814.     782. o
  -5   3  -7   16009.   17422.     892. o
   5   3   8    5522.    5743.     518. o
  -5   3  -8    4937.    6177.     687. o
   5   3   9    7297.    7439.     634. o
  -5   3  -9    7729.    7531.     775. o
   5   3  10   10112.   10901.     826. o
  -5   3 -10    9647.   11073.    1179. o
   5   3  11   16573.   16954.    1059. o
  -5   3 -11   17007.   16919.    1562. o
   5   3  12    4059.    4172.     970. o
  -5   3 -12    3985.    4994.     835. o
   5   3  13    1950.     968.     507. <
  -5   3 -13    2169.    2086.     760. <
   5   3  14    2147.    1901.    1080. <
  -5   3 -14    1739.    1229.     324. o
  -5   5  18    4765.    4389.    1505. <
   5   5 -17   34832.   37031.    3070. o
  -5   5  17   36302.   37612.    2599. o
   5   5 -16   33342.   35326.    3007. o
  -5   5  16   33741.   33792.    2445. o
   5   5 -15   12576.   13268.    1920. o
  -5   5  15   13298.   13901.    1464. o
   5   5 -14    1579.    1946.     681. <
  -5   5  14    1864.    2134.     490. o
   5   5 -13    3742.    3996.     781. o
  -5   5  13    3607.    3615.     593. o
   5   5 -12   17161.   17519.    2066. o
  -5   5  12   16168.   15995.    1221. o
   5   5 -11  111230.  116310.    4995. o
  -5   5  11  114359.  107695.    3503. o
   5   5 -10   69126.   69962.    2531. o
  -5   5  10   73149.   71035.    2461. o
   5   5  -9   27447.   27782.     939. o
  -5   5   9   26489.   27032.     955. o
   5   5  -8    7175.    7393.     434. o
  -5   5   8    8621.    9323.     467. o
   5   5  -7    6248.    7331.     462. o
  -5   5   7    5582.    5947.     387. o
   5   5  -6   76733.   73348.    1893. o
  -5   5   6   71604.   71877.    1495. o
   5   5  -5  197755.  194846.    2705. o
  -5   5   5  198185.  190581.    3323. o
   5   5  -4   51742.   54207.     865. o
  -5   5   4   56427.   55345.    1161. o
   5   5  -3   37338.   36541.    1055. o
  -5   5   3   39745.   38765.     991. o
   5   5  -2   36746.   37696.     778. o
  -5   5   2   39056.   38658.     900. o
   5   5  -1   51774.   53391.     980. o
  -5   5   1   56428.   58292.    1205. o
   5   5   0  196438.  200895.    2172. o
  -5   5   0  197115.  194243.    3296. o
   5   5   1   76702.   77578.    1776. o
  -5   5  -1   71655.   71220.    2021. o
   5   5   2    6274.    7014.     553. o
  -5   5  -2    5581.    5802.     463. o
   5   5   3    7054.    7489.     569. o
  -5   5  -3    8531.    8862.     602. o
   5   5   4   27115.   28420.     905. o
  -5   5  -4   26114.   26486.    1092. o
   5   5   5   69146.   69757.    1666. o
  -5   5  -5   73083.   70907.    2272. o
   5   5   6  109560.  104856.    2877. o
  -5   5  -6  112756.  110629.    3508. o
   5   5   7   17196.   16145.    1150. o
  -5   5  -7   16297.   15842.    1122. o
   5   5   8    3752.    3778.     481. o
  -5   5  -8    3655.    3855.     563. o
   5   5   9    1533.    1405.     310. o
  -5   5  -9    1827.    2236.     514. o
   5   5  10   12880.   11148.    1091. o
  -5   5 -10   13593.   14168.    1885. o
   5   5  11   33194.   32255.    1886. o
  -5   5 -11   33560.   32502.    2322. o
   5   5  12   34366.   37159.    2341. o
  -5   5 -12   35856.   35638.    2505. o
   5   5  13    4149.    4807.    1115. o
  -5   5 -13    4636.    3545.     891. o
   5   7 -17   29197.   24901.    4071. o
  -5   7  17   30586.   33546.    4237. o
   5   7 -16   58790.   56960.    4152. o
  -5   7  16   56844.   58513.    3378. o
   5   7 -15   29675.   31867.    2959. o
  -5   7  15   30340.   33509.    2371. o
   5   7 -14   15635.   16385.    2150. o
  -5   7  14   16558.   16604.    1473. o
   5   7 -13   10010.   13303.    1932. o
  -5   7  13   11865.   12369.    1199. o
   5   7 -12   50198.   54733.    3705. o
  -5   7  12   48546.   49845.    2225. o
   5   7 -11  110249.  120752.    5005. o
  -5   7  11  114342.  117088.    3168. o
   5   7 -10   80494.   80436.    3337. o
  -5   7  10   84283.   87280.    2575. o
   5   7  -9   39116.   41457.    1913. o
  -5   7   9   34925.   37756.    1039. o
   5   7  -8   40641.   41031.    1414. o
  -5   7   8   39621.   40215.    1245. o
   5   7  -7    7292.    7783.     480. o
  -5   7   7    9919.   11732.     524. o
   5   7  -6  182092.  179354.    3046. o
  -5   7   6  181204.  178534.    2748. o
   5   7  -5  233193.  232498.    3358. o
  -5   7   5  230599.  237802.    1467. o
   5   7  -4   37580.   36257.    1529. o
  -5   7   4   40536.   41410.    1124. o
   5   7  -3   52657.   54557.    1605. o
  -5   7   3   48804.   49422.    1489. o
   5   7  -2   53106.   57849.    1406. o
  -5   7   2   49200.   47473.    1461. o
   5   7  -1   37471.   34251.    1393. o
  -5   7   1   40484.   43793.     960. o
   5   7   0  232671.  225230.    4009. o
  -5   7   0  229903.  226527.    5223. o
   5   7   1  181201.  173912.    3906. o
  -5   7  -1  180248.  163486.    5422. o
   5   7   2    7338.    7716.     725. o
  -5   7  -2    9915.    8392.     969. o
   5   7   3   40176.   42370.    1578. o
  -5   7  -3   39286.   38466.    2222. o
   5   7   4   39596.   40354.    2161. o
  -5   7  -4   35416.   32848.    1499. o
   5   7   5   79496.   78521.    2901. o
  -5   7  -5   83357.   87416.    3023. o
   5   7   6  109719.  109870.    3341. o
  -5   7  -6  113849.  117301.    3729. o
   5   7   7   49073.   50060.    2274. o
  -5   7  -7   47304.   48571.    3493. o
   5   7   8   10247.   10752.    1296. o
  -5   7  -8   12027.   12571.    1775. o
   5   7   9   15269.   15842.    1542. o
  -5   7  -9   16230.   16207.    2118. o
   5   7  10   30158.   30211.    2269. o
  -5   7 -10   30765.   33674.    3155. o
   5   7  11   57505.   59229.    3255. o
  -5   7 -11   55574.   59232.    4246. o
   5   7  12   29195.   32642.    2424. o
  -5   7 -12   30587.   33314.    3320. o
   5   7  13   10649.   10554.    2331. o
  -5   7 -13   10572.    9544.    1960. o
   5   9 -17   61932.   60298.    7243. o
   5   9 -16   67591.   78254.    4748. o
  -5   9  16   70346.   77011.    3979. o
   5   9 -15   24194.   26385.    2930. o
  -5   9  15   25325.   26301.    2054. o
   5   9 -14    4734.    5751.    1413. o
  -5   9  14    4344.    4732.     856. o
   5   9 -13   10844.   13998.    2048. o
  -5   9  13    9761.    9676.    1164. o
   5   9 -12   43167.   49059.    3620. o
  -5   9  12   43459.   44792.    2352. o
   5   9 -11  202944.  224984.    6143. o
  -5   9  11  201698.  201809.    3995. o
   5   9 -10  115266.  123209.    3669. o
  -5   9  10  117595.  123763.    2444. o
   5   9  -9   29226.   31942.    1946. o
  -5   9   9   28972.   33058.    1111. o
   5   9  -8   24050.   25392.    1390. o
  -5   9   8   24932.   26127.    1123. o
   5   9  -7   29997.   30534.    1532. o
  -5   9   7   31665.   32695.    1635. o
   5   9  -6  158376.  162443.    3024. o
  -5   9   6  156101.  168755.    1346. o
   5   9  -5  325848.  319223.    5579. o
  -5   9   5  330712.  341957.   19789. o
   5   9  -4   81935.   75870.    2924. o
  -5   9   4   87662.   87459.    2005. o
   5   9  -3   46666.   49646.    1673. o
  -5   9   3   47734.   50622.    1324. o
   5   9  -2   47146.   53356.    1469. o
  -5   9   2   48044.   52263.    1165. o
   5   9  -1   81451.   81654.    1983. o
  -5   9   1   87228.   94211.    1183. o
   5   9   0  324292.  315584.    5681. o
  -5   9   0  329226.  321452.    5803. o
   5   9   1  157989.  158971.    2702. o
  -5   9  -1  155812.  144899.    4457. o
   5   9   2   30490.   30705.    1299. o
  -5   9  -2   32120.   28888.    1974. o
   5   9   3   23917.   23751.    1433. o
  -5   9  -3   24806.   22603.    1613. o
   5   9   4   29872.   30402.    1892. o
  -5   9  -4   29534.   25239.    1577. o
   5   9   5  115017.  108096.    3898. o
  -5   9  -5  117235.  111074.    6062. o
   5   9   6  201738.  187424.    5779. o
  -5   9  -6  200414.  183864.    6717. o
   5   9   7   42348.   41524.    2194. o
  -5   9  -7   42756.   45763.    3692. o
   5   9   8   10864.   11549.    1560. o
  -5   9  -8    9780.    9617.    1724. o
   5   9   9    4635.    4199.     815. o
  -5   9  -9    4223.    5064.    1248. o
   5   9  10   24787.   23872.    2859. o
  -5   9 -10   25968.   26903.    3063. o
   5   9  11   67250.   65875.    4979. o
  -5   9 -11   69969.   77788.    5286. o
   5   9  12   61804.   69435.    5973. o
  -5   9 -12   60118.   70345.    5068. o
   5  11 -15   32508.   44373.    6054. o
  -5  11  15   32405.   31508.    2900. o
   5  11 -14   14170.   17370.    2377. o
  -5  11  14   14285.   14177.    1585. o
   5  11 -13    9482.   12554.    2025. o
  -5  11  13    9005.    9456.    1162. o
   5  11 -12   58676.   65240.    4309. o
  -5  11  12   58858.   58478.    3060. o
   5  11 -11   98693.  112578.    5065. o
  -5  11  11   98531.  100352.    3777. o
   5  11 -10   73634.   81749.    4365. o
  -5  11  10   74342.   77001.    3153. o
   5  11  -9   30130.   31995.    2798. o
  -5  11   9   31882.   32518.    1699. o
   5  11  -8   36520.   36930.    1803. o
  -5  11   8   35438.   33460.    1791. o
   5  11  -7   24240.   24435.    1445. o
  -5  11   7   26252.   24901.    1523. o
   5  11  -6  150207.  138820.    4421. o
  -5  11   6  152215.  142546.    3983. o
   5  11  -5  175644.  147496.    6361. o
  -5  11   5  177305.  159635.    5247. o
   5  11  -4   37539.   31303.    2241. o
  -5  11   4   41286.   38451.    1892. o
   5  11  -3   29323.   27426.    1903. o
  -5  11   3   28285.   27010.    1554. o
   5  11  -2   30026.   31340.    2414. o
  -5  11   2   28831.   25942.    1686. o
   5  11  -1   37384.   37964.    2009. o
  -5  11   1   41232.   32496.    2021. o
   5  11   0  175351.  151654.    7057. o
  -5  11   0  176790.  125071.    6645. o
   5  11   1  148899.  134359.    5445. o
  -5  11  -1  151164.  118723.    5328. o
   5  11   2   24676.   22545.    1379. o
  -5  11  -2   26594.   18299.    2289. o
   5  11   3   36019.   34505.    1642. o
  -5  11  -3   35098.   26224.    2789. o
   5  11   4   30998.   30341.    1794. o
  -5  11  -4   32673.   22006.    2327. o
   5  11   5   73066.   65623.    3325. o
  -5  11  -5   73871.   61680.    4208. o
   5  11   6   98016.   87923.    3987. o
  -5  11  -6   97886.   87248.    5008. o
   5  11   7   56978.   49816.    3804. o
  -5  11  -7   57188.   50632.    4573. o
   5  11   8    9632.   10123.    1637. o
  -5  11  -8    9091.    9179.    1703. o
   5  11   9   13718.   12433.    1610. o
  -5  11  -9   13907.   13140.    2304. o
   5  11  10   33022.   30201.    3522. o
  -5  11 -10   32848.   35953.    3799. o
  -5  13  14    3186.    3037.    1446. <
   5  13 -13    6846.   10033.    2826. o
  -5  13  13    5814.    5766.    1037. o
   5  13 -12   40093.   48453.    5938. o
  -5  13  12   39804.   36077.    2719. o
   5  13 -11  112556.  133851.    9236. o
  -5  13  11  110477.  100802.    4789. o
   5  13 -10   84076.   93117.    7781. o
  -5  13  10   81883.   72462.    3976. o
   5  13  -9   32785.   38364.    3242. o
  -5  13   9   32804.   29752.    2547. o
   5  13  -8   11080.    9627.    1565. o
  -5  13   8    9672.    7067.    1006. o
   5  13  -7   29131.   27588.    2717. o
  -5  13   7   28708.   23796.    1970. o
   5  13  -6   85642.   79567.    5008. o
  -5  13   6   86080.   71428.    3924. o
   5  13  -5  140864.  132663.    6397. o
  -5  13   5  141108.  116197.    6173. o
   5  13  -4   76650.   70840.    4428. o
  -5  13   4   75079.   58330.    4148. o
   5  13  -3   31862.   32252.    2727. o
  -5  13   3   33039.   26154.    2154. o
   5  13  -2   32347.   34957.    2127. o
  -5  13   2   33351.   28161.    1946. o
   5  13  -1   76654.   75986.    3759. o
  -5  13   1   74999.   68250.    3555. o
   5  13   0  140081.  133833.    5130. o
  -5  13   0  140318.  136220.    4787. o
   5  13   1   85487.   80341.    3778. o
  -5  13  -1   86169.   86554.    3580. o
   5  13   2   29756.   25543.    1856. o
  -5  13  -2   29258.   24092.    2639. o
   5  13   3   11130.   10301.    1378. o
  -5  13  -3    9744.    7895.    1294. o
   5  13   4   33527.   31169.    2551. o
  -5  13  -4   33466.   26980.    3019. o
   5  13   5   84276.   74614.    4203. o
  -5  13  -5   81909.   66040.    4802. o
   5  13   6  111263.  101711.    5995. o
  -5  13  -6  109267.   89216.    5807. o
   5  13   7   39441.   32186.    3273. o
  -5  13  -7   39286.   33752.    4022. o
   5  13   8    7060.    4331.    1004. o
  -5  13  -8    6046.    4401.    1120. o
  -5  13  -9    3065.    1821.    1055. <
  -5  15  13    4717.    2072.     720. <
  -5  15  12   46879.   31936.    3492. o
  -5  15  11   57143.   43995.    3433. o
  -5  15  10   48476.   34033.    3003. o
   5  15  -9   34095.   37144.    5102. o
  -5  15   9   32730.   21424.    2486. o
   5  15  -8   10113.    9003.    1601. o
  -5  15   8    8384.    4600.     906. o
   5  15  -7   19627.   17050.    2241. o
  -5  15   7   20039.   13045.    1561. o
   5  15  -6   85723.   83110.    7274. o
  -5  15   6   87264.   67469.    4207. o
   5  15  -5   89324.   86771.    5106. o
  -5  15   5   87740.   74539.    4751. o
   5  15  -4   45669.   44437.    3455. o
  -5  15   4   44250.   39939.    2752. o
   5  15  -3   22666.   23703.    2431. o
  -5  15   3   20845.   19951.    1834. o
   5  15  -2   23053.   23416.    1847. o
  -5  15   2   21228.   20509.    1892. o
   5  15  -1   45362.   45737.    3072. o
  -5  15   1   43920.   49172.    2348. o
   5  15   0   88969.   75660.    6376. o
  -5  15   0   87306.   93912.    3609. o
   5  15   1   85489.   72230.    6055. o
  -5  15  -1   87042.   91684.    5041. o
   5  15   2   19984.   14438.    1873. o
  -5  15  -2   20346.   19784.    2482. o
   5  15   3   10185.    7695.    1264. o
  -5  15  -3    8474.    9648.    1667. o
   5  15   4   34749.   37819.    3643. o
  -5  15  -4   33423.   34357.    3259. o
   5  15   5   49519.   54651.    4313. o
  -5  15  -5   47917.   48165.    3956. o
   5  15   6   57782.   62002.    4636. o
  -5  15  -6   56997.   54135.    5822. o
   5  15   7   46096.   35398.    4583. o
  -5  15  -7   45696.   38160.    5726. o
  -5  17  11   48257.   56046.    7251. o
  -5  17  10   36605.   35147.    3243. o
  -5  17   9   23054.   22761.    2480. o
   5  17  -8    2148.    1239.     818. <
  -5  17   8    2434.    2475.     905. <
   5  17  -7   25253.   27440.    3051. o
  -5  17   7   25392.   26151.    2433. o
   5  17  -6   42129.   48894.    3789. o
  -5  17   6   42013.   44189.    2768. o
   5  17  -5   54709.   58683.    4117. o
  -5  17   5   56340.   58032.    3184. o
   5  17  -4   47409.   52500.    3792. o
  -5  17   4   46508.   52328.    3592. o
   5  17  -3   17171.   19485.    2270. o
  -5  17   3   17860.   22185.    2451. o
   5  17  -2   17395.   16673.    2826. o
  -5  17   2   18061.   21912.    2463. o
   5  17  -1   47103.   46182.    4809. o
  -5  17   1   46215.   53695.    3744. o
   5  17   0   54203.   52063.    5037. o
  -5  17   0   55917.   64240.    4129. o
   5  17   1   42028.   45442.    4433. o
  -5  17  -1   41877.   55827.    3627. o
   5  17   2   25736.   24716.    2698. o
  -5  17  -2   25833.   32515.    3109. o
   5  17   3    2231.    2575.    1215. <
  -5  17  -3    2519.    3928.    1381. <
   5  17   4   22922.   20804.    3794. o
  -5  17  -4   23482.   29463.    3140. o
   5  17   5   37011.   27387.    4355. o
   5  17   6   48352.   34693.    4992. o
  -5  19   7   13980.   25845.    4410. o
  -5  19   6   29634.   31959.    4691. o
  -5  19   5   17812.   17347.    2500. o
   5  19  -4   19330.   21982.    3735. o
  -5  19   4   20062.   23439.    3329. o
   5  19  -3    9961.   10101.    2482. o
  -5  19   3    9673.   10111.    2259. o
   5  19  -2   10163.    7807.    2081. o
  -5  19   2    9843.   16619.    4837. o
   5  19  -1   19132.   20512.    3284. o
  -5  19   1   19940.   30388.    6322. o
   5  19   0   17677.   15326.    2849. o
  -5  19   0   17631.   22706.    5528. o
   6   0 -18   96617.  103526.    7228. o
  -6   0  18   97663.  101255.    7426. o
   6   0 -17    5031.    5843.    1740. o
  -6   0  17    4274.    5774.    1730. o
   6   0 -16  189252.  186527.    9171. o
  -6   0  16  182599.  177762.    9389. o
   6   0 -15    1153.    1813.     692. <
  -6   0  15     761.     962.     416. <
   6   0 -14  457563.  487975.    4076. o
  -6   0  14  463212.  461388.    9450. o
   6   0 -13    1047.      42.     536. <
  -6   0  13    1094.     932.     435. <
   6   0 -12  509911.  503288.    8590. o
  -6   0  12  522287.  513353.   10042. o
   6   0 -11   14980.   13787.     899. o
  -6   0  11   13280.   13824.    1384. o
   6   0 -10  160726.  161866.    2572. o
  -6   0  10  171961.  176411.    4375. o
   6   0  -9     359.      85.      94. <
  -6   0   9     217.     380.     189. <
   6   0  -8  827277.  845132.   48569. o
  -6   0   8  823852.  839580.    5466. o
   6   0  -7    6036.    5768.     418. o
  -6   0   7    5728.    5250.     571. o
   6   0  -6 2093420. 2156040.  122883. o
  -6   0   6 2089220. 2145540.  122962. o
   6   0  -5   26315.   27921.     687. o
  -6   0   5   26292.   28621.    1017. o
   6   0  -4  718582.  735337.   42285. o
  -6   0   4  735088.  768796.   43685. o
   6   0  -3    7009.    7952.     438. o
  -6   0   3    7367.    8117.     587. o
   6   0  -2  719380.  765935.   43781. o
  -6   0   2  735207.  747429.    4429. o
   6   0  -1   27194.   28948.    1989. o
  -6   0   1   27200.   28830.    2352. o
   6   0   0 2084980. 2232140.  125164. o
  -6   0   0 2080860. 2205480.  124997. o
   6   0   1    5642.    5949.     984. o
  -6   0  -1    5334.    5603.     632. o
   6   0   2  822773.  824829.    7255. o
  -6   0  -2  819732.  839010.   48424. o
   6   0   3     343.     373.     188. <
  -6   0  -3     197.     296.     160. <
   6   0   4  158622.  158453.    3161. o
  -6   0  -4  169783.  177753.    2567. o
   6   0   5   14979.   15001.    1034. o
  -6   0  -5   13327.   14526.    1034. o
   6   0   6  506694.  516677.    1656. o
  -6   0  -6  518931.  548094.    1245. o
   6   0   7     970.     872.     228. o
  -6   0  -7    1014.     984.     337. <
   6   0   8  452790.  460414.    3504. o
  -6   0  -8  458303.  484337.    4525. o
   6   0   9    1099.     849.     281. o
  -6   0  -9     694.     491.     320. <
   6   0  10  185379.  187631.    5272. o
  -6   0 -10  178680.  182381.    5542. o
   6   0  11    5033.    5497.     789. o
  -6   0 -11    4317.    5461.    1548. o
   6   0  12   97987.   96723.    6620. o
  -6   0 -12   99061.   97192.    6606. o
  -6   0 -13     785.     881.     683. <
  -6   2  19    3425.    3268.    1398. <
   6   2 -18   86973.   97444.    4623. o
  -6   2  18   87418.   95937.    3738. o
   6   2 -17    1837.    2097.     687. o
  -6   2  17    1689.    1152.     485. <
   6   2 -16  129367.  134202.    4076. o
  -6   2  16  129912.  129523.    4497. o
   6   2 -15    1268.     852.     403. <
  -6   2  15    1188.    1289.     419. o
   6   2 -14  344268.  350429.    3312. o
  -6   2  14  345414.  339992.    6391. o
   6   2 -13    6011.    5637.     434. o
  -6   2  13    6567.    7287.     777. o
   6   2 -12  384851.  383075.    4417. o
  -6   2  12  390800.  399063.    4095. o
   6   2 -11    2697.    2328.     249. o
  -6   2  11    1817.    2167.     369. o
   6   2 -10  140272.  140127.    2281. o
  -6   2  10  145089.  143934.    2901. o
   6   2  -9   10771.   11330.     373. o
  -6   2   9   10694.   11170.     783. o
   6   2  -8  524781.  510975.    6302. o
  -6   2   8  522599.  502094.    8453. o
   6   2  -7    5834.    6064.     304. o
  -6   2   7    5915.    5651.     429. o
   6   2  -6 1078600. 1072240.    6686. o
  -6   2   6 1080840. 1083550.    3819. o
   6   2  -5    4622.    4185.     265. o
  -6   2   5    3201.    3254.     247. o
   6   2  -4  362408.  359198.    3220. o
  -6   2   4  362797.  362569.    2620. o
   6   2  -3   32786.   34612.     419. o
  -6   2   3   32684.   35592.     468. o
   6   2  -2  361135.  354961.    3942. o
  -6   2   2  361448.  366016.    2927. o
   6   2  -1    4643.    4375.     346. o
  -6   2   1    3262.    2769.     293. o
   6   2   0 1077560. 1080950.    3503. o
  -6   2   0 1079270. 1060830.   11316. o
   6   2   1    5829.    5425.     396. o
  -6   2  -1    5921.    4622.     570. o
   6   2   2  523204.  515791.    6119. o
  -6   2  -2  521076.  497580.    8549. o
   6   2   3   10722.   11524.     611. o
  -6   2  -3   10640.   10990.     673. o
   6   2   4  137828.  134293.    2307. o
  -6   2  -4  142629.  144870.    2306. o
   6   2   5    2633.    2660.     256. o
  -6   2  -5    1747.    1807.     332. o
   6   2   6  383068.  379696.    4413. o
  -6   2  -6  388870.  402218.   23260. o
   6   2   7    5842.    6067.     422. o
  -6   2  -7    6390.    7162.     613. o
   6   2   8  341104.  338142.    4396. o
  -6   2  -8  342148.  346074.    4653. o
   6   2   9    1201.     823.     172. o
  -6   2  -9    1122.     827.     266. o
   6   2  10  126506.  124904.    3015. o
  -6   2 -10  127015.  130410.    3970. o
   6   2  11    1868.    1569.     426. o
  -6   2 -11    1701.    1681.     479. o
   6   2  12   88258.   94547.    4224. o
  -6   2 -12   88606.   91923.    4401. o
   6   2  13    3240.    1687.     874. <
  -6   2 -13    3309.    3461.     927. o
  -6   4  18   69876.   70450.    4335. o
   6   4 -17    8524.   10553.    1313. o
  -6   4  17    8636.    9439.    1272. o
   6   4 -16  153344.  154239.    6216. o
  -6   4  16  154271.  154723.    5007. o
   6   4 -15    1574.    1206.     493. <
  -6   4  15    1660.    1631.     510. o
   6   4 -14  333549.  336464.    8966. o
  -6   4  14  330063.  334993.    6167. o
   6   4 -13     252.      -1.     182. <
  -6   4  13     165.     350.     158. <
   6   4 -12  363351.  373624.    3272. o
  -6   4  12  370519.  374055.    5148. o
   6   4 -11   22506.   22739.    1092. o
  -6   4  11   24896.   27141.    1363. o
   6   4 -10  164936.  166256.    2719. o
  -6   4  10  171323.  175179.    2622. o
   6   4  -9    4965.    4906.     328. o
  -6   4   9    4651.    4520.     464. o
   6   4  -8  504785.  512622.   29624. o
  -6   4   8  504803.  494612.    6205. o
   6   4  -7    7343.    7678.     424. o
  -6   4   7    5639.    6335.     422. o
   6   4  -6 1101230. 1094140.    7887. o
  -6   4   6 1101140. 1087520.    9795. o
   6   4  -5   27511.   27393.     718. o
  -6   4   5   27493.   28677.     645. o
   6   4  -4  380333.  377838.    3265. o
  -6   4   4  391836.  386920.    4090. o
   6   4  -3   12897.   12688.     520. o
  -6   4   3   13571.   13485.     508. o
   6   4  -2  379425.  378313.    3197. o
  -6   4   2  390997.  388543.    4254. o
   6   4  -1   28078.   28217.     951. o
  -6   4   1   28112.   28407.    1060. o
   6   4   0 1092600. 1125960.   64299. o
  -6   4   0 1093000. 1121950.   64443. o
   6   4   1    7145.    8502.     658. o
  -6   4  -1    5417.    6259.     490. o
   6   4   2  504149.  513835.   29762. o
  -6   4  -2  504247.  506208.    3485. o
   6   4   3    5076.    4581.     422. o
  -6   4  -3    4736.    4205.     399. o
   6   4   4  164292.  165405.    2780. o
  -6   4  -4  170832.  165808.    3358. o
   6   4   5   22510.   23305.    1090. o
  -6   4  -5   24895.   25133.    1108. o
   6   4   6  358567.  355771.    4432. o
  -6   4  -6  365855.  374481.    4887. o
   6   4   7     243.     472.     195. <
  -6   4  -7     156.     128.     153. <
   6   4   8  329945.  329780.    5187. o
  -6   4  -8  326573.  333900.    5281. o
   6   4   9    1608.    1643.     316. o
  -6   4  -9    1692.    1656.     439. o
   6   4  10  150361.  149809.    4501. o
  -6   4 -10  151325.  149700.    4870. o
   6   4  11    8467.    7572.    1077. o
  -6   4 -11    8586.    8304.    1111. o
   6   4  12   71476.   74470.    4233. o
  -6   4 -12   70297.   69732.    3999. o
   6   4  13     216.    -138.     333. <
  -6   4 -13     340.      -8.     239. <
   6   6 -17    5153.    6006.    1477. o
  -6   6  17    5576.    5521.    1084. o
   6   6 -16   70848.   71298.    4506. o
  -6   6  16   73569.   76021.    3638. o
   6   6 -15    2367.    2929.    1074. <
  -6   6  15    1593.     784.     344. <
   6   6 -14  214583.  231228.    7156. o
  -6   6  14  213165.  214367.    4895. o
   6   6 -13    3867.    4854.    1115. o
  -6   6  13    3592.    4047.     627. o
   6   6 -12  219007.  244555.    6126. o
  -6   6  12  217798.  225223.    3769. o
   6   6 -11    3038.    2180.     895. <
  -6   6  11    4124.    3799.     580. o
   6   6 -10   91500.   89696.    2429. o
  -6   6  10   93042.   94652.    2161. o
   6   6  -9    4873.    5245.     510. o
  -6   6   9    3162.    2939.     353. o
   6   6  -8  318794.  323056.    1618. o
  -6   6   8  316916.  321833.    2140. o
   6   6  -7   10272.   11103.     501. o
  -6   6   7   10285.   10610.     544. o
   6   6  -6  448634.  456094.     478. o
  -6   6   6  455678.  460205.    2422. o
   6   6  -5    3107.    3233.     297. o
  -6   6   5    4249.    3810.     369. o
   6   6  -4  192612.  189061.    2988. o
  -6   6   4  187723.  184040.    2847. o
   6   6  -3    7091.    7499.     511. o
  -6   6   3    4033.    4024.     347. o
   6   6  -2  191630.  186554.    3114. o
  -6   6   2  186603.  177365.    3543. o
   6   6  -1    2924.    3048.     364. o
  -6   6   1    4098.    4103.     376. o
   6   6   0  448278.  452029.    4014. o
  -6   6   0  455262.  463751.    3192. o
   6   6   1   10346.   10418.     768. o
  -6   6  -1   10361.    9859.     853. o
   6   6   2  318208.  320193.    4557. o
  -6   6  -2  316397.  310155.    6299. o
   6   6   3    4921.    5590.     762. o
  -6   6  -3    3230.    3526.     415. o
   6   6   4   90202.   95344.    2628. o
  -6   6  -4   91749.   95260.    2256. o
   6   6   5    3040.    3333.     714. o
  -6   6  -5    4145.    4052.     584. o
   6   6   6  218300.  213734.    6235. o
  -6   6  -6  217071.  222931.    3444. o
   6   6   7    3788.    4193.     513. o
  -6   6  -7    3499.    3562.     684. o
   6   6   8  213159.  204519.    6238. o
  -6   6  -8  211597.  215480.    5006. o
   6   6   9    2313.    2197.     575. o
  -6   6  -9    1526.    1599.     771. <
   6   6  10   69170.   70325.    2798. o
  -6   6 -10   71895.   77642.    4463. o
   6   6  11    5133.    4672.     866. o
  -6   6 -11    5553.    4722.     847. o
   6   6  12   58325.   63612.    4242. o
  -6   6 -12   57761.   60298.    3340. o
   6   6  13    1156.    1402.    1146. <
   6   8 -18   42608.   37067.    5571. o
   6   8 -17   15998.   17441.    3744. o
   6   8 -16   71102.   75148.    4882. o
  -6   8  16   69669.   74879.    3771. o
   6   8 -15    1265.    2608.     964. <
  -6   8  15    1397.    1376.     475. <
   6   8 -14  157636.  163556.    7746. o
  -6   8  14  160797.  164256.    4481. o
   6   8 -13    2267.    3035.     839. o
  -6   8  13    2543.    1902.     487. o
   6   8 -12  180468.  191358.    6716. o
  -6   8  12  181259.  182721.    4458. o
   6   8 -11   40855.   41992.    3097. o
  -6   8  11   37563.   39854.    1951. o
   6   8 -10   74526.   72142.    4130. o
  -6   8  10   72683.   77137.    1507. o
   6   8  -9   17295.   16186.    1107. o
  -6   8   9   17525.   19261.     899. o
   6   8  -8  269342.  274903.    3838. o
  -6   8   8  269932.  284539.   16356. o
   6   8  -7    9889.   10035.     865. o
  -6   8   7    9915.   10228.     582. o
   6   8  -6  496656.  509296.   29520. o
  -6   8   6  504675.  539283.   30318. o
   6   8  -5   50426.   50111.    1867. o
  -6   8   5   49107.   51848.    1084. o
   6   8  -4  179840.  174564.    3921. o
  -6   8   4  178016.  179285.    2260. o
   6   8  -3   47688.   51393.    1550. o
  -6   8   3   45064.   44142.    1484. o
   6   8  -2  179041.  186250.    2260. o
  -6   8   2  176933.  178070.    2579. o
   6   8  -1   50751.   51322.    1394. o
  -6   8   1   49620.   55434.    1376. o
   6   8   0  493686.  511561.   29560. o
  -6   8   0  501927.  529198.   30676. o
   6   8   1    9571.    9686.     783. o
  -6   8  -1    9533.    8047.     837. o
   6   8   2  268694.  274307.    3291. o
  -6   8  -2  269591.  259330.    7114. o
   6   8   3   17276.   17946.    1225. o
  -6   8  -3   17549.   17279.    1604. o
   6   8   4   73589.   72399.    2571. o
  -6   8  -4   71728.   72941.    4366. o
   6   8   5   40457.   40499.    1803. o
  -6   8  -5   37237.   36851.    2298. o
   6   8   6  179198.  168432.    6500. o
  -6   8  -6  180025.  180776.    7128. o
   6   8   7    2309.    1634.     685. <
  -6   8  -7    2568.    2336.     701. o
   6   8   8  156448.  146442.    6188. o
  -6   8  -8  159622.  176189.    6538. o
   6   8   9    1272.     955.     539. <
  -6   8  -9    1422.    1514.    1741. <
   6   8  10   69431.   70477.    4838. o
  -6   8 -10   68017.   72481.    4881. o
   6   8  11   15652.   16953.    1861. o
  -6   8 -11   14958.   17615.    2567. o
  -6   8 -12   42980.   48630.    4104. o
   6  10 -16   28965.   39645.    5936. o
  -6  10  16   30101.   27987.    4588. o
   6  10 -15    6171.    8961.    1833. o
  -6  10  15    4832.    6583.    1091. o
   6  10 -14   58021.   66041.    4401. o
  -6  10  14   59095.   61417.    3077. o
   6  10 -13    6647.    7540.    1601. o
  -6  10  13    6897.    6795.    1018. o
   6  10 -12   75029.   82441.    4565. o
  -6  10  12   74412.   75673.    3216. o
   6  10 -11   18072.   20208.    2196. o
  -6  10  11   16555.   17043.    1462. o
   6  10 -10   43618.   43581.    3330. o
  -6  10  10   38758.   42485.    1405. o
   6  10  -9   26988.   27216.    1737. o
  -6  10   9   23013.   24650.    1365. o
   6  10  -8   86188.   85007.    2870. o
  -6  10   8   85716.   90382.    2323. o
   6  10  -7   10558.    9989.     919. o
  -6  10   7   11559.   11616.     742. o
   6  10  -6  112955.  101080.    4137. o
  -6  10   6  120769.  121389.    2658. o
   6  10  -5   13220.   13353.    1242. o
  -6  10   5   12680.   13466.     873. o
   6  10  -4   61142.   60937.    2611. o
  -6  10   4   51963.   53917.    1700. o
   6  10  -3   43434.   46893.    2120. o
  -6  10   3   36517.   37360.    1328. o
   6  10  -2   60672.   69392.    2098. o
  -6  10   2   51431.   55057.    1518. o
   6  10  -1   13168.   12776.    1068. o
  -6  10   1   12571.   13470.     864. o
   6  10   0  112862.  104822.    3541. o
  -6  10   0  120619.  115109.    3727. o
   6  10   1   10362.    9910.     815. o
  -6  10  -1   11412.   10239.    1290. o
   6  10   2   86175.   85972.    3019. o
  -6  10  -2   85724.   73304.    5493. o
   6  10   3   27010.   27700.    1668. o
  -6  10  -3   23056.   20055.    2589. o
   6  10   4   43022.   45734.    2008. o
  -6  10  -4   38102.   32966.    3460. o
   6  10   5   18113.   18172.    1464. o
  -6  10  -5   16545.   16142.    2300. o
   6  10   6   74908.   67767.    3305. o
  -6  10  -6   74272.   73081.    5141. o
   6  10   7    6593.    6060.    1233. o
  -6  10  -7    6842.    6239.    1289. o
   6  10   8   57586.   55056.    3870. o
  -6  10  -8   58628.   59974.    4771. o
   6  10   9    6071.    6306.    1097. o
  -6  10  -9    4691.    6549.    1648. o
   6  10  10   28268.   30014.    4367. o
  -6  10 -10   29390.   33639.    3704. o
  -6  10 -11   13462.   17940.    3262. o
  -6  12  15    8619.   10069.    3098. o
   6  12 -14   34591.   42887.    3714. o
  -6  12  14   34937.   36193.    2611. o
   6  12 -13    6638.    9102.    1822. o
  -6  12  13    6825.    6086.     997. o
   6  12 -12   46853.   57318.    3974. o
  -6  12  12   45712.   46554.    2778. o
   6  12 -11   67325.   75828.    4518. o
  -6  12  11   67901.   72529.    3232. o
   6  12 -10   35112.   37100.    3188. o
  -6  12  10   34056.   32488.    2308. o
   6  12  -9   42266.   43916.    5255. o
  -6  12   9   39772.   41203.    2020. o
   6  12  -8   51210.   46118.    3666. o
  -6  12   8   53213.   49658.    2423. o
   6  12  -7   10929.    7921.    1215. o
  -6  12   7   11092.    8691.    1073. o
   6  12  -6   89587.   76994.    4065. o
  -6  12   6   90288.   87405.    3024. o
   6  12  -5   55156.   51098.    2898. o
  -6  12   5   54010.   54040.    2233. o
   6  12  -4   38096.   38122.    2935. o
  -6  12   4   38651.   35143.    1954. o
   6  12  -3   70760.   78284.    3747. o
  -6  12   3   70689.   70957.    2532. o
   6  12  -2   38287.   41566.    2105. o
  -6  12   2   38895.   35602.    2050. o
   6  12  -1   55345.   54831.    2812. o
  -6  12   1   54205.   42005.    2865. o
   6  12   0   88968.   81200.    4047. o
  -6  12   0   89647.   76523.    4333. o
   6  12   1   10564.    8197.    1065. o
  -6  12  -1   10736.    7046.     780. o
   6  12   2   50952.   43941.    4697. o
  -6  12  -2   52909.   35983.    2668. o
   6  12   3   42314.   44292.    2798. o
  -6  12  -3   39876.   29006.    3500. o
   6  12   4   35034.   33008.    2523. o
  -6  12  -4   34016.   23964.    3328. o
   6  12   5   66591.   64193.    3254. o
  -6  12  -5   67133.   58130.    5139. o
   6  12   6   46425.   38087.    3546. o
  -6  12  -6   45241.   39137.    4282. o
   6  12   7    6546.    5632.    1143. o
  -6  12  -7    6713.    5153.    1245. o
   6  12   8   34194.   30156.    3103. o
  -6  12  -8   34562.   30897.    3784. o
  -6  12  -9    8563.    9400.    2290. o
  -6  14  13    7497.    5250.    1184. o
   6  14 -12    9843.   10797.    2876. o
  -6  14  12    9568.    6589.    1120. o
   6  14 -11   42810.   50987.    6122. o
  -6  14  11   45649.   39986.    2972. o
   6  14 -10   10038.   10815.    1781. o
  -6  14  10   10489.    8815.    1201. o
   6  14  -9   28762.   23777.    2814. o
  -6  14   9   27288.   19038.    1956. o
   6  14  -8   19227.   16919.    2240. o
  -6  14   8   19363.   13324.    1564. o
   6  14  -7   17872.   14111.    1870. o
  -6  14   7   18370.   13513.    1555. o
   6  14  -6    8880.    9088.    1460. o
  -6  14   6   11278.    8079.    1130. o
   6  14  -5   35119.   34264.    3064. o
  -6  14   5   38510.   26319.    2400. o
   6  14  -4   16193.   17218.    2032. o
  -6  14   4   14973.   12871.    1156. o
   6  14  -3   35136.   33269.    2946. o
  -6  14   3   34668.   27294.    2641. o
   6  14  -2   16555.   18775.    1538. o
  -6  14   2   15323.   14939.    1144. o
   6  14  -1   35104.   33370.    2482. o
  -6  14   1   38355.   38111.    2544. o
   6  14   0    9003.    7464.    1080. o
  -6  14   0   11403.   12325.    1656. o
   6  14   1   17701.   14809.    1943. o
  -6  14  -1   18309.   15938.    2517. o
   6  14   2   18726.   17042.    2022. o
  -6  14  -2   18873.   18375.    2969. o
   6  14   3   28391.   24244.    2458. o
  -6  14  -3   26961.   20993.    3224. o
   6  14   4   10128.   10971.    1564. o
  -6  14  -4   10568.    8511.    2062. o
   6  14   5   42454.   46619.    3981. o
  -6  14  -5   45210.   38857.    4626. o
   6  14   6    9880.    8782.    1769. o
  -6  14  -6    9589.    7116.    1733. o
   6  14   7    8425.    5876.    1551. o
  -6  14  -7    7489.    5175.    1072. o
  -6  16  12    5419.    5489.    2481. <
  -6  16  11   69595.   54124.    4500. o
   6  16 -10    5133.    2695.     553. o
  -6  16  10    5370.    3494.     822. o
   6  16  -9   50033.   51063.    4354. o
  -6  16   9   51129.   44756.    3198. o
   6  16  -8    7885.    5324.    1244. o
  -6  16   8    8545.    8280.    1490. o
   6  16  -7   16268.   14383.    2123. o
  -6  16   7   16978.   12887.    1600. o
   6  16  -6   11550.   11526.    1799. o
  -6  16   6   10491.    9437.    1253. o
   6  16  -5   62541.   65517.    4315. o
  -6  16   5   61833.   57075.    3394. o
   6  16  -4    9037.    9921.    1515. o
  -6  16   4    9871.   10275.    1615. o
   6  16  -3   82478.   88545.    4753. o
  -6  16   3   82102.   86245.    4634. o
   6  16  -2    9388.    6486.    1207. o
  -6  16   2   10218.   11314.    1801. o
   6  16  -1   62523.   54415.    5623. o
  -6  16   1   61760.   70822.    4224. o
   6  16   0   11491.    7924.    1393. o
  -6  16   0   10424.   17622.    2244. o
   6  16   1   16362.   13533.    1906. o
  -6  16  -1   17095.   22048.    3321. o
   6  16   2    7642.    5600.    1056. o
  -6  16  -2    8313.   11811.    2770. o
   6  16   3   49738.   38539.    5257. o
  -6  16  -3   50777.   60622.    5480. o
   6  16   4    5259.    8245.    1878. o
  -6  16  -4    5492.    8544.    2566. o
   6  16   5   71662.   56717.    6488. o
  -6  16  -5   68767.   69073.    7249. o
   6  16   6    5494.    3700.    1344. <
  -6  18   9   32838.   39815.    5820. o
  -6  18   8   14224.   21717.    4189. o
  -6  18   7   15264.   17197.    2688. o
   6  18  -6    5711.    9612.    1729. o
  -6  18   6    6269.   12761.    2298. o
   6  18  -5   26892.   29658.    3000. o
  -6  18   5   27492.   30872.    3775. o
   6  18  -4    8079.    8801.    1515. o
  -6  18   4    7435.    9796.    2228. o
   6  18  -3   49825.   46715.    5419. o
  -6  18   3   45205.   50926.    4988. o
   6  18  -2    8280.    7682.    2006. o
  -6  18   2    7606.   11158.    2483. o
   6  18  -1   26902.   25182.    3650. o
  -6  18   1   27355.   35762.    4228. o
   6  18   0    5628.    8138.    1623. o
  -6  18   0    6213.   10831.    2556. o
   6  18   1   14033.   16426.    3553. o
   6  18   2   14582.   14873.    3513. o
   7   1 -18    1001.     684.     462. <
  -7   1  18     998.     301.     340. <
   7   1 -17    1806.    1289.     539. <
  -7   1  17    1588.    1050.     427. <
   7   1 -16     803.    1169.     479. <
  -7   1  16    1107.     971.     368. <
   7   1 -15    1124.    1106.     328. o
  -7   1  15     647.     668.     282. <
   7   1 -14    2632.     989.     605. <
  -7   1  14    3122.    3179.     632. o
   7   1 -13    1082.     603.     322. <
  -7   1  13    1442.    1074.     335. o
   7   1 -12    4231.    3653.     355. o
  -7   1  12    4065.    2812.     535. o
   7   1 -11    5646.    5066.     446. o
  -7   1  11    5104.    4265.     596. o
   7   1 -10    4710.    5099.     347. o
  -7   1  10    4832.    5090.     585. o
   7   1  -9    1622.    1470.     155. o
  -7   1   9    2281.    2322.     330. o
   7   1  -8     277.     216.      79. <
  -7   1   8     259.      77.      87. <
   7   1  -7    7410.    7177.     346. o
  -7   1   7    7329.    6866.     462. o
   7   1  -6   11260.   10915.     426. o
  -7   1   6   10311.    9993.     587. o
   7   1  -5    4861.    5533.     249. o
  -7   1   5    4684.    5450.     355. o
   7   1  -4    9757.   10600.     381. o
  -7   1   4   10371.   11678.     501. o
   7   1  -3    9515.   10489.     513. o
  -7   1   3   10148.   12064.     561. o
   7   1  -2    4879.    5132.     481. o
  -7   1   2    4702.    5615.     503. o
   7   1  -1   11050.   10388.     735. o
  -7   1   1   10099.    9605.     667. o
   7   1   0    7461.    7499.     846. o
  -7   1   0    7377.    6538.     531. o
   7   1   1     279.     272.     151. <
  -7   1  -1     274.     119.     146. <
   7   1   2    1794.    1237.     252. o
  -7   1  -2    2401.    2322.     281. o
   7   1   3    4706.    5235.     417. o
  -7   1  -3    4811.    5371.     432. o
   7   1   4    5378.    4673.     428. o
  -7   1  -4    4824.    4651.     541. o
   7   1   5    4142.    3818.     361. o
  -7   1  -5    3996.    3550.     478. o
   7   1   6    1088.    1270.     216. o
  -7   1  -6    1442.    1576.     356. o
   7   1   7    2559.    2338.     234. o
  -7   1  -7    3077.    3397.     544. o
   7   1   8    1108.    1265.     233. o
  -7   1  -8     623.     836.     288. <
   7   1   9     857.     743.     189. o
  -7   1  -9    1152.    1417.     344. o
   7   1  10    1721.    1360.     316. o
  -7   1 -10    1498.    1436.     528. <
   7   1  11     956.     608.     285. <
  -7   1 -11     957.     619.     546. <
  -7   1 -12     234.     372.     274. <
   7   3 -18    3910.    3265.     890. o
  -7   3  18    3397.    2061.     763. <
   7   3 -17    3305.    4172.     897. o
  -7   3  17    2802.    2865.     841. o
   7   3 -16    4042.    4235.     800. o
  -7   3  16    3800.    2829.     806. o
   7   3 -15   25719.   21974.    2357. o
  -7   3  15   23598.   22982.    1846. o
   7   3 -14   21623.   21773.    1246. o
  -7   3  14   21800.   22619.    1707. o
   7   3 -13    6865.    6615.     502. o
  -7   3  13    7793.    8513.     884. o
   7   3 -12    7106.    6482.     516. o
  -7   3  12    5999.    5768.     700. o
   7   3 -11   22041.   23944.     909. o
  -7   3  11   20479.   20534.    1252. o
   7   3 -10   30328.   32651.     919. o
  -7   3  10   29369.   29035.    1215. o
   7   3  -9   60805.   59349.    1168. o
  -7   3   9   58582.   56427.    1711. o
   7   3  -8   21717.   22196.     558. o
  -7   3   8   22275.   21781.     846. o
   7   3  -7   10410.   10512.     428. o
  -7   3   7   11380.   11818.     553. o
   7   3  -6   10058.   10648.     378. o
  -7   3   6   10339.   10937.     607. o
   7   3  -5   40524.   42186.     673. o
  -7   3   5   42003.   42110.     995. o
   7   3  -4   68790.   72324.     194. o
  -7   3   4   67626.   68778.    1280. o
   7   3  -3   69135.   69024.    1064. o
  -7   3   3   68025.   69297.    1227. o
   7   3  -2   40499.   40994.     821. o
  -7   3   2   42027.   40128.    1391. o
   7   3  -1   10353.   10105.     435. o
  -7   3   1   10593.    9399.     754. o
   7   3   0   10043.   10945.     756. o
  -7   3   0   10982.   11948.     606. o
   7   3   1   21894.   22576.    1039. o
  -7   3  -1   22311.   21352.    1151. o
   7   3   2   60055.   59980.    1951. o
  -7   3  -2   57920.   55379.    1604. o
   7   3   3   30518.   32446.    1123. o
  -7   3  -3   29632.   28724.    1169. o
   7   3   4   22438.   23465.    1027. o
  -7   3  -4   20853.   20363.    1119. o
   7   3   5    7020.    7044.     627. o
  -7   3  -5    5882.    5418.     735. o
   7   3   6    6899.    7401.     672. o
  -7   3  -6    7803.    8203.     769. o
   7   3   7   21273.   21990.    1136. o
  -7   3  -7   21408.   22056.    1123. o
   7   3   8   25586.   24630.    1184. o
  -7   3  -8   23458.   23900.    1415. o
   7   3   9    4039.    3765.     566. o
  -7   3  -9    3800.    3594.     526. o
   7   3  10    3372.    3085.     674. o
  -7   3 -10    2875.    2665.     670. o
   7   3  11    3744.    3110.     671. o
  -7   3 -11    3222.    2749.     607. o
   7   3  12    4168.    3857.    1461. <
  -7   3 -12    3928.    3994.     954. o
  -7   5  18    3722.    4065.    1557. <
   7   5 -17    7374.    7795.    1579. o
  -7   5  17    6712.    8216.    1264. o
   7   5 -16    4075.    3554.    1040. o
  -7   5  16    3416.    3693.     821. o
   7   5 -15   32040.   34140.    3157. o
  -7   5  15   30432.   30984.    2170. o
   7   5 -14   52234.   51885.    3854. o
  -7   5  14   54539.   51483.    2508. o
   7   5 -13    4972.    4821.     535. o
  -7   5  13    4171.    5048.     714. o
   7   5 -12   17282.   15418.    1274. o
  -7   5  12   18730.   17900.    1299. o
   7   5 -11   11445.   11108.     895. o
  -7   5  11    9999.   10349.     906. o
   7   5 -10   31988.   33106.    1346. o
  -7   5  10   32093.   33234.    1259. o
   7   5  -9   63696.   63557.    1665. o
  -7   5   9   66024.   67367.    1463. o
   7   5  -8   58265.   57489.    1383. o
  -7   5   8   56311.   56337.    1248. o
   7   5  -7   20835.   20720.     729. o
  -7   5   7   22773.   22890.     818. o
   7   5  -6   41311.   40773.    1040. o
  -7   5   6   41469.   39508.    1269. o
   7   5  -5   20060.   18642.     713. o
  -7   5   5   16136.   15391.     742. o
   7   5  -4   80920.   80683.    1353. o
  -7   5   4   87598.   89333.    1372. o
   7   5  -3   80546.   82438.     913. o
  -7   5   3   87295.   86793.    1888. o
   7   5  -2   20215.   18500.     854. o
  -7   5   2   16261.   15360.     781. o
   7   5  -1   40833.   40843.    1126. o
  -7   5   1   41075.   41398.    1510. o
   7   5   0   21015.   20507.     976. o
  -7   5   0   22953.   23082.    1132. o
   7   5   1   57510.   59740.    1660. o
  -7   5  -1   55703.   56707.    1852. o
   7   5   2   63184.   64431.    1877. o
  -7   5  -2   65441.   65534.    2090. o
   7   5   3   31847.   29530.    1284. o
  -7   5  -3   31914.   31543.    1432. o
   7   5   4   11423.   10607.     780. o
  -7   5  -4    9994.    9667.     836. o
   7   5   5   16743.   15892.     967. o
  -7   5  -5   18273.   17939.    1134. o
   7   5   6    4994.    4719.     522. o
  -7   5  -6    4202.    5190.     841. o
   7   5   7   50985.   46630.    2231. o
  -7   5  -7   53368.   52278.    2604. o
   7   5   8   31400.   30855.    2124. o
  -7   5  -8   29815.   32432.    1982. o
   7   5   9    3937.    3914.     740. o
  -7   5  -9    3253.    2784.     537. o
   7   5  10    7281.    7816.    1092. o
  -7   5 -10    6633.    6415.    1026. o
   7   5  11    2410.    2006.     639. o
  -7   5 -11    3561.    2632.     647. o
   7   5  12    6820.    7071.    1494. o
  -7   5 -12    7605.    7110.    1312. o
   7   7 -18    6613.    6981.    2448. <
   7   7 -17    9224.    9685.    1849. o
  -7   7  17    9846.   10008.    1450. o
   7   7 -16   15870.   17478.    2387. o
  -7   7  16   14334.   13978.    1689. o
   7   7 -15   91734.  102606.    5295. o
  -7   7  15   89602.   87628.    3582. o
   7   7 -14   80864.   87103.    4860. o
  -7   7  14   81110.   77325.    3336. o
   7   7 -13   22714.   26493.    2511. o
  -7   7  13   22898.   24542.    1605. o
   7   7 -12   14347.   12926.    1657. o
  -7   7  12   13370.   14326.    1209. o
   7   7 -11   22432.   21638.    1175. o
  -7   7  11   20844.   21289.    1172. o
   7   7 -10   65495.   66585.    2421. o
  -7   7  10   62124.   62716.    1659. o
   7   7  -9  189741.  190362.    3454. o
  -7   7   9  186026.  187187.    2689. o
   7   7  -8  122992.  129368.    1486. o
  -7   7   8  119814.  122849.    1642. o
   7   7  -7   58588.   64398.     814. o
  -7   7   7   62499.   64333.    1189. o
   7   7  -6   37484.   38840.    1237. o
  -7   7   6   40972.   42664.    1164. o
   7   7  -5   83555.   86036.    1746. o
  -7   7   5   73918.   77092.    1875. o
   7   7  -4  161819.  167033.    1585. o
  -7   7   4  161489.  162897.    2582. o
   7   7  -3  162855.  172943.    9962. o
  -7   7   3  162392.  160848.    2386. o
   7   7  -2   84763.   83656.    2017. o
  -7   7   2   75109.   70202.    2001. o
   7   7  -1   37975.   38743.    1359. o
  -7   7   1   41363.   47641.    1947. o
   7   7   0   57989.   61268.    1719. o
  -7   7   0   61928.   66133.    1967. o
   7   7   1  121612.  125567.    2991. o
  -7   7  -1  118281.  120548.    3719. o
   7   7   2  187826.  186392.    4247. o
  -7   7  -2  184367.  176131.    4695. o
   7   7   3   65465.   65796.    2459. o
  -7   7  -3   62073.   60582.    2394. o
   7   7   4   23083.   21811.    1694. o
  -7   7  -4   21509.   20750.    1398. o
   7   7   5   14023.   13614.    1333. o
  -7   7  -5   12945.   13940.    1053. o
   7   7   6   22971.   23903.    2099. o
  -7   7  -6   23166.   24865.    1834. o
   7   7   7   79229.   74973.    4016. o
  -7   7  -7   79314.   85166.    3225. o
   7   7   8   91108.   83862.    4210. o
  -7   7  -8   89015.   98145.    4959. o
   7   7   9   15600.   14670.    1635. o
  -7   7  -9   14057.   14717.    2089. o
   7   7  10    9244.    8359.    1666. o
  -7   7 -10    9916.   12522.    2021. o
   7   7  11    6221.    4216.    1269. o
  -7   7 -11    5312.    4648.     945. o
   7   9 -17   13889.   17538.    4006. o
   7   9 -16    9727.   11052.    2059. o
  -7   9  16    9881.   10847.    1366. o
   7   9 -15   74904.   86335.    4952. o
  -7   9  15   72433.   80550.    3143. o
   7   9 -14   90317.   96330.    5220. o
  -7   9  14   94123.   97314.    3594. o
   7   9 -13    9058.    7930.    1327. o
  -7   9  13    8443.    9700.    1118. o
   7   9 -12   24250.   24876.    2491. o
  -7   9  12   25583.   26635.    1794. o
   7   9 -11   30230.   29285.    2671. o
  -7   9  11   30769.   32564.    1548. o
   7   9 -10   69398.   65108.    4004. o
  -7   9  10   68007.   68581.    1945. o
   7   9  -9  158094.  157847.    4173. o
  -7   9   9  163093.  172859.    1203. o
   7   9  -8   89598.   89713.    2718. o
  -7   9   8   89782.   94070.    1993. o
   7   9  -7   12991.   13595.    1017. o
  -7   9   7   12025.   12382.     735. o
   7   9  -6   43879.   42062.    2118. o
  -7   9   6   42141.   43855.    1209. o
   7   9  -5   41917.   40711.    1937. o
  -7   9   5   43760.   47597.    1047. o
   7   9  -4  171721.  179232.    3063. o
  -7   9   4  174270.  178343.    1709. o
   7   9  -3  171539.  181854.    2054. o
  -7   9   3  173936.  174374.    3344. o
   7   9  -2   42612.   39217.    1498. o
  -7   9   2   44395.   47153.    1436. o
   7   9  -1   43301.   42624.    2144. o
  -7   9   1   41569.   46083.    1281. o
   7   9   0   13216.   11943.    1124. o
  -7   9   0   12314.   12456.    1138. o
   7   9   1   87673.   88207.    3540. o
  -7   9  -1   88116.   86751.    3148. o
   7   9   2  158318.  156826.    4150. o
  -7   9  -2  163210.  151956.    7358. o
   7   9   3   68702.   65495.    2776. o
  -7   9  -3   67112.   61931.    4536. o
   7   9   4   29993.   29835.    1761. o
  -7   9  -4   30569.   30994.    3086. o
   7   9   5   23633.   22768.    1721. o
  -7   9  -5   24995.   24394.    2837. o
   7   9   6    9031.    7990.    1010. o
  -7   9  -6    8482.    8635.    1739. o
   7   9   7   88259.   80830.    4788. o
  -7   9  -7   92250.   97961.    5612. o
   7   9   8   74643.   75520.    4273. o
  -7   9  -8   72133.   83508.    5164. o
   7   9   9    9280.    7557.    1220. o
  -7   9  -9    9387.   11987.    2306. o
   7   9  10   13612.   15215.    2907. o
  -7   9 -10   13063.   15786.    2591. o
  -7   9 -11    5826.    8384.    2261. o
   7  11 -15   89919.  106995.    5449. o
  -7  11  15   90309.   94791.    4083. o
   7  11 -14   84277.   93766.    5306. o
  -7  11  14   84210.   87474.    3818. o
   7  11 -13   22384.   28096.    2841. o
  -7  11  13   23485.   27093.    2004. o
   7  11 -12   13260.   15154.    2058. o
  -7  11  12   13325.   14772.    1451. o
   7  11 -11   31275.   33636.    3012. o
  -7  11  11   31416.   32289.    2159. o
   7  11 -10   72667.   72631.    4468. o
  -7  11  10   69800.   72876.    2473. o
   7  11  -9  164133.  176065.    8287. o
  -7  11   9  165425.  169785.    3000. o
   7  11  -8  103366.  102614.    3873. o
  -7  11   8  103363.  106325.    2236. o
   7  11  -7   20184.   18545.    1602. o
  -7  11   7   23050.   24178.    1114. o
   7  11  -6   19077.   17634.    1569. o
  -7  11   6   21156.   21992.    1182. o
   7  11  -5   74867.   74046.    3111. o
  -7  11   5   76400.   79507.    2072. o
   7  11  -4  150895.  157672.    5168. o
  -7  11   4  147573.  153616.    3037. o
   7  11  -3  151259.  161046.    4938. o
  -7  11   3  147812.  152004.    2648. o
   7  11  -2   75958.   76799.    2522. o
  -7  11   2   77411.   80037.    2222. o
   7  11  -1   19307.   18392.    1361. o
  -7  11   1   21334.   22575.    1637. o
   7  11   0   19899.   20125.    1918. o
  -7  11   0   22742.   23198.    1283. o
   7  11   1  101699.   95723.    4451. o
  -7  11  -1  101672.   98884.    4259. o
   7  11   2  162861.  157257.    5622. o
  -7  11  -2  164368.  141727.    8322. o
   7  11   3   71844.   72153.    3513. o
  -7  11  -3   69057.   59999.    5148. o
   7  11   4   31898.   30377.    2281. o
  -7  11  -4   32015.   27654.    3393. o
   7  11   5   12815.   11260.    1212. o
  -7  11  -5   12883.   12021.    2200. o
   7  11   6   22576.   21604.    2421. o
  -7  11  -6   23674.   24008.    3121. o
   7  11   7   82579.   75531.    4937. o
  -7  11  -7   82528.   85966.    6043. o
   7  11   8   89195.   85114.    5232. o
  -7  11  -8   89646.   93465.    6437. o
   7  11   9   15669.   17868.    3570. o
  -7  11  -9   15695.   17816.    3162. o
  -7  13  14   66297.   59285.    4435. o
   7  13 -13   11443.   12684.    1994. o
  -7  13  13   10714.   10826.    1429. o
   7  13 -12   12120.   14089.    2071. o
  -7  13  12   13014.   13668.    1620. o
   7  13 -11   17570.   19651.    2409. o
  -7  13  11   18223.   19185.    1822. o
   7  13 -10   45461.   40134.    3630. o
  -7  13  10   45778.   40919.    2808. o
   7  13  -9   94633.   92363.    5469. o
  -7  13   9   95246.   90591.    3543. o
   7  13  -8   79403.   70211.    4998. o
  -7  13   8   78623.   72290.    3227. o
   7  13  -7    7362.    4296.     839. o
  -7  13   7    7160.    6567.     676. o
   7  13  -6   15127.   14855.    1936. o
  -7  13   6   13722.   13157.    1168. o
   7  13  -5   39097.   41227.    3164. o
  -7  13   5   38928.   39575.    1984. o
   7  13  -4   95246.  101805.    4587. o
  -7  13   4   93641.   92516.    3627. o
   7  13  -3   95544.  104887.    3094. o
  -7  13   3   93893.   86946.    4727. o
   7  13  -2   39723.   38257.    2304. o
  -7  13   2   39539.   37335.    2119. o
   7  13  -1   15136.   12759.    2603. o
  -7  13   1   13724.   13003.    1455. o
   7  13   0    7348.    5708.    1157. o
  -7  13   0    7161.    6813.    1203. o
   7  13   1   77779.   76405.    4203. o
  -7  13  -1   77097.   63656.    5334. o
   7  13   2   94025.   93792.    4540. o
  -7  13  -2   94578.   75752.    6179. o
   7  13   3   44996.   41545.    3092. o
  -7  13  -3   45256.   30668.    3890. o
   7  13   4   17670.   21459.    1999. o
  -7  13  -4   18336.   12670.    2605. o
   7  13   5   11762.   12596.    1993. o
  -7  13  -5   12705.    8823.    1792. o
   7  13   6   11514.    9700.    1700. o
  -7  13  -6   10825.    6269.    1033. o
   7  13   7   65247.   54761.    4589. o
  -7  13  -7   65151.   58142.    6269. o
  -7  13  -8   54694.   50967.    5999. o
  -7  15  13   18312.   10426.    2983. o
   7  15 -12    5340.    4930.    1401. o
  -7  15  12    4587.    2679.     609. o
   7  15 -11   19690.   21056.    2604. o
  -7  15  11   20042.   16187.    1866. o
   7  15 -10   40048.   39732.    3867. o
  -7  15  10   38827.   29353.    2649. o
   7  15  -9   90431.   86995.    5821. o
  -7  15   9   87855.   73081.    4871. o
   7  15  -8   82539.   72872.    5417. o
  -7  15   8   81418.   61597.    3824. o
   7  15  -7   16492.   15762.    2127. o
  -7  15   7   16866.   12765.    1392. o
   7  15  -6    4351.    3776.     977. o
  -7  15   6    4784.    2384.     601. o
   7  15  -5   62767.   62046.    4220. o
  -7  15   5   60841.   47062.    3864. o
   7  15  -4   74577.   76258.    4564. o
  -7  15   4   71426.   59095.    4335. o
   7  15  -3   75482.   76882.    4491. o
  -7  15   3   72235.   60736.    4364. o
   7  15  -2   63979.   54983.    5576. o
  -7  15   2   62125.   58841.    5332. o
   7  15  -1    4483.    2729.     603. o
  -7  15   1    4872.    7530.    1358. o
   7  15   0   16511.   14120.    1925. o
  -7  15   0   16892.   18800.    2877. o
   7  15   1   80884.   68009.    4824. o
  -7  15  -1   79603.   75932.    6015. o
   7  15   2   89522.   77795.    5062. o
  -7  15  -2   87010.   80416.    6324. o
   7  15   3   39818.   34966.    4838. o
  -7  15  -3   38562.   36968.    4456. o
   7  15   4   20203.   25963.    3151. o
  -7  15  -4   20546.   16426.    2973. o
   7  15   5    5150.    4075.    1375. <
  -7  15  -5    4374.     827.     730. <
   7  15   6   18869.   14760.    3029. o
  -7  15  -6   18675.   12453.    3231. o
  -7  17  11   13947.   13000.    3370. o
  -7  17  10   22122.   16615.    2647. o
   7  17  -9   37665.   34429.    5203. o
  -7  17   9   38846.   35658.    2807. o
   7  17  -8   41736.   41743.    3912. o
  -7  17   8   41945.   41553.    3372. o
   7  17  -7    4879.    4946.    1152. o
  -7  17   7    4914.    5380.    1268. o
   7  17  -6    1863.    2518.    1394. <
  -7  17   6    2076.    1809.     926. <
   7  17  -5   30652.   34272.    3148. o
  -7  17   5   31995.   31688.    3784. o
   7  17  -4   36077.   32531.    3137. o
  -7  17   4   36111.   37696.    4355. o
   7  17  -3   36691.   27492.    4237. o
  -7  17   3   36714.   39338.    4391. o
   7  17  -2   31358.   27455.    3998. o
  -7  17   2   32725.   37071.    4374. o
   7  17  -1    1830.     837.     813. <
  -7  17   1    2040.    5201.    1907. <
   7  17   0    5039.    2840.     835. o
  -7  17   0    5084.    6883.    1605. o
   7  17   1   40504.   34888.    3455. o
  -7  17  -1   40770.   48811.    4888. o
   7  17   2   37190.   26892.    4665. o
  -7  17  -2   38279.   41608.    5168. o
   7  17   3   21712.   14741.    3356. o
   7  17   4   13053.    7983.    2068. o
  -7  19   6    2831.    7473.    2502. <
  -7  19   4   18080.   21070.    4790. o
   7  19  -3   18594.   15936.    3264. o
  -7  19   3   18506.   25263.    5789. o
   7  19  -2   35338.   36728.    4740. o
   7  19  -1    2567.    -114.    1199. <
   8   0 -18  336216.  336164.   13086. o
  -8   0  18  334615.  338631.   13440. o
   8   0 -17    5442.    5701.    1758. o
  -8   0  17    5946.    6955.    1814. o
   8   0 -16   74435.   81718.    3860. o
  -8   0  16   68754.   70683.    5707. o
   8   0 -15    4336.    2507.    1021. <
  -8   0  15    3188.    3007.    1219. <
   8   0 -14   51492.   43599.    2651. o
  -8   0  14   50771.   48197.    4399. o
   8   0 -13    6599.    4858.     586. o
  -8   0  13    5802.    4562.    1258. o
   8   0 -12  806809.  797743.   10463. o
  -8   0  12  780564.  775261.   16697. o
   8   0 -11    8226.    8122.     630. o
  -8   0  11    8417.    8742.    1165. o
   8   0 -10  326884.  325764.    4696. o
  -8   0  10  300126.  317034.    3799. o
   8   0  -9    8816.    8740.     489. o
  -8   0   9    6273.    6428.     823. o
   8   0  -8  189833.  181937.    3578. o
  -8   0   8  204020.  188681.    5791. o
   8   0  -7   37040.   37870.     943. o
  -8   0   7   38729.   41329.    1428. o
   8   0  -6  802183.  802861.    4636. o
  -8   0   6  787453.  790760.    6058. o
   8   0  -5    3367.    3638.     323. o
  -8   0   5    3639.    3908.     620. o
   8   0  -4  593242.  637133.   36700. o
  -8   0   4  590551.  625589.   35759. o
   8   0  -3    3306.    3661.     526. o
  -8   0   3    3578.    3694.     601. o
   8   0  -2  801283.  812760.   10667. o
  -8   0   2  787065.  790450.    8528. o
   8   0  -1   36837.   38452.    2760. o
  -8   0   1   38598.   40966.    2172. o
   8   0   0  188125.  183858.    5465. o
  -8   0   0  202006.  188548.    8166. o
   8   0   1    8865.    9649.    1213. o
  -8   0  -1    6361.    6443.     669. o
   8   0   2  325067.  321757.    5714. o
  -8   0  -2  298093.  302998.    5109. o
   8   0   3    8152.    7643.     898. o
  -8   0  -3    8338.    8523.    1034. o
   8   0   4  797968.  795646.    9690. o
  -8   0  -4  771856.  777731.    9087. o
   8   0   5    6623.    5598.     623. o
  -8   0  -5    5857.    5387.     975. o
   8   0   6   49844.   50876.    1655. o
  -8   0  -6   48991.   49472.    2748. o
   8   0   7    4379.    3570.     624. o
  -8   0  -7    3257.    3324.     757. o
   8   0   8   74749.   74888.    2781. o
  -8   0  -8   69053.   69734.    3575. o
   8   0   9    5304.    5843.    1046. o
  -8   0  -9    5816.    6232.    1189. o
   8   0  10  330177.  267374.   14018. o
  -8   0 -10  328306.  327097.   11169. o
   8   0  11     672.     138.     355. <
  -8   0 -11     364.     158.     430. <
   8   2 -18  296001.  302889.    8158. o
  -8   2  18  297468.  297950.    9043. o
   8   2 -17    1268.    2102.     694. o
  -8   2  17     897.    1158.     441. <
   8   2 -16   79900.   80195.    3554. o
  -8   2  16   76099.   77801.    3399. o
   8   2 -15    4272.    3236.     717. o
  -8   2  15    4655.    5343.     861. o
   8   2 -14   85640.   82932.    2689. o
  -8   2  14   85892.   85857.    4137. o
   8   2 -13    2138.    2167.     290. o
  -8   2  13    2024.    2082.     547. o
   8   2 -12  649621.  660116.   38262. o
  -8   2  12  649381.  669731.   13233. o
   8   2 -11    3697.    4189.     377. o
  -8   2  11    3536.    4625.     673. o
   8   2 -10  387570.  377600.    5179. o
  -8   2  10  385818.  382484.    5829. o
   8   2  -9    8601.    8924.     432. o
  -8   2   9    8499.    8581.     671. o
   8   2  -8  209452.  212198.     790. o
  -8   2   8  213861.  218572.    1561. o
   8   2  -7    1538.    1559.     166. o
  -8   2   7    1192.    1469.     221. o
   8   2  -6  690995.  694050.    1240. o
  -8   2   6  694176.  693415.    5175. o
   8   2  -5    9244.    9692.     383. o
  -8   2   5    9766.   10012.     699. o
   8   2  -4  735924.  734734.    4588. o
  -8   2   4  735208.  752907.   43426. o
   8   2  -3    9151.    9275.     437. o
  -8   2   3    9653.   11030.     628. o
   8   2  -2  688325.  684209.    5388. o
  -8   2   2  691480.  704406.     364. o
   8   2  -1    1499.    1580.     274. o
  -8   2   1    1119.    1023.     162. o
   8   2   0  209174.  214168.    3277. o
  -8   2   0  213646.  222153.   12831. o
   8   2   1    8687.    7828.     578. o
  -8   2  -1    8618.    8437.     609. o
   8   2   2  384012.  386415.    4313. o
  -8   2  -2  382495.  382408.    5670. o
   8   2   3    3634.    3741.     428. o
  -8   2  -3    3495.    4058.     488. o
   8   2   4  644996.  639070.    7523. o
  -8   2  -4  644468.  651806.    4692. o
   8   2   5    2107.    2409.     322. o
  -8   2  -5    1961.    1824.     358. o
   8   2   6   83744.   86436.    1793. o
  -8   2  -6   84009.   90928.    1617. o
   8   2   7    4348.    4638.     422. o
  -8   2  -7    4741.    5111.     659. o
   8   2   8   79430.   76122.    2535. o
  -8   2  -8   75772.   73831.    2752. o
   8   2   9    1249.    1081.     356. o
  -8   2  -9     882.    1246.     364. o
   8   2  10  290326.  279274.   12249. o
  -8   2 -10  291893.  299099.    5798. o
   8   2  11    1112.    1474.     766. <
  -8   2 -11    1109.     907.     453. <
   8   4 -18  263855.  253269.    8860. o
  -8   4  18  258733.  260037.    8656. o
   8   4 -17    2999.    3024.     659. o
  -8   4  17    3252.    3952.    1019. o
   8   4 -16   58215.   62201.    4293. o
  -8   4  16   56099.   59282.    2992. o
   8   4 -15    4010.    2402.     891. <
  -8   4  15    4602.    4117.     812. o
   8   4 -14   57883.   54881.    2433. o
  -8   4  14   59458.   56728.    2589. o
   8   4 -13   12254.   11359.     986. o
  -8   4  13   12122.   12140.    1100. o
   8   4 -12  575910.  568299.    7161. o
  -8   4  12  556928.  547864.    8404. o
   8   4 -11    4210.    4585.     497. o
  -8   4  11    3760.    3817.     422. o
   8   4 -10  216820.  227696.     626. o
  -8   4  10  199823.  202950.    2359. o
   8   4  -9    3898.    3821.     310. o
  -8   4   9    3867.    3464.     360. o
   8   4  -8  165148.  160734.    2604. o
  -8   4   8  170371.  163868.    3194. o
   8   4  -7   18498.   18454.     681. o
  -8   4   7   19499.   20009.     694. o
   8   4  -6  498685.  496234.    3850. o
  -8   4   6  503476.  490480.    6599. o
   8   4  -5    6215.    5833.     368. o
  -8   4   5    5025.    4215.     486. o
   8   4  -4  355559.  383388.   21380. o
  -8   4   4  337199.  359630.   20383. o
   8   4  -3    6282.    6013.     448. o
  -8   4   3    5090.    4394.     478. o
   8   4  -2  498542.  495058.    5110. o
  -8   4   2  502929.  512581.    2897. o
   8   4  -1   17978.   18560.     755. o
  -8   4   1   18983.   19147.     907. o
   8   4   0  164213.  166693.    2172. o
  -8   4   0  169543.  158701.    4102. o
   8   4   1    3874.    3428.     471. o
  -8   4  -1    3817.    3593.     482. o
   8   4   2  214494.  226564.    3292. o
  -8   4  -2  197454.  200074.    2527. o
   8   4   3    4245.    4368.     532. o
  -8   4  -3    3813.    4161.     491. o
   8   4   4  568328.  559536.    7345. o
  -8   4  -4  549433.  542077.    7375. o
   8   4   5   11798.   11614.     885. o
  -8   4  -5   11660.   10854.     907. o
   8   4   6   56710.   53293.    2162. o
  -8   4  -6   58233.   55932.    2701. o
   8   4   7    3993.    3491.     662. o
  -8   4  -7    4561.    3897.     594. o
   8   4   8   58028.   59424.    2841. o
  -8   4  -8   55809.   57246.    2304. o
   8   4   9    2929.    3001.     604. o
  -8   4  -9    3216.    3029.     638. o
   8   4  10  257939.  260841.    7844. o
  -8   4 -10  252847.  265912.    7332. o
   8   4  11    1168.    -238.     686. <
  -8   4 -11    1117.     684.     339. <
   8   6 -18  183695.  176013.   12212. o
   8   6 -17     234.     633.     584. <
  -8   6  17     227.    1049.     589. <
   8   6 -16   55477.   63042.    4339. o
  -8   6  16   55092.   57868.    3100. o
   8   6 -15   15849.   15732.    2163. o
  -8   6  15   17386.   18627.    1504. o
   8   6 -14   51307.   55750.    3854. o
  -8   6  14   52988.   57953.    2359. o
   8   6 -13    1346.    -130.    1077. <
  -8   6  13    1924.    1355.     403. o
   8   6 -12  365294.  357418.    7383. o
  -8   6  12  372850.  386264.    3831. o
   8   6 -11    3268.    3585.     628. o
  -8   6  11    3426.    3702.     457. o
   8   6 -10  218097.  221080.    5662. o
  -8   6  10  217449.  228029.   13214. o
   8   6  -9   31730.   32954.    1459. o
  -8   6   9   34251.   37090.     935. o
   8   6  -8  156277.  164625.    9492. o
  -8   6   8  160445.  166149.     997. o
   8   6  -7    3561.    3316.     325. o
  -8   6   7    6836.    6806.     528. o
   8   6  -6  396257.  408434.   23448. o
  -8   6   6  404171.  410821.    2783. o
   8   6  -5   21450.   21977.     676. o
  -8   6   5   23788.   25628.     873. o
   8   6  -4  373968.  398617.   22364. o
  -8   6   4  361404.  369078.     735. o
   8   6  -3   21569.   21326.     798. o
  -8   6   3   23841.   24667.    1029. o
   8   6  -2  393849.  407233.   23426. o
  -8   6   2  401592.  400909.    5465. o
   8   6  -1    3515.    3086.     452. o
  -8   6   1    6802.    7148.     779. o
   8   6   0  156981.  162320.    2587. o
  -8   6   0  161199.  171020.    2891. o
   8   6   1   31426.   33115.    1408. o
  -8   6  -1   34019.   33452.    1715. o
   8   6   2  216623.  221386.    3343. o
  -8   6  -2  216248.  221797.    4505. o
   8   6   3    3226.    3331.     498. o
  -8   6  -3    3391.    4259.     624. o
   8   6   4  362185.  363322.    5657. o
  -8   6  -4  369564.  360002.    6083. o
   8   6   5    1338.    1631.     550. <
  -8   6  -5    1928.    1454.     483. o
   8   6   6   50270.   51849.    3065. o
  -8   6  -6   51938.   57320.    2549. o
   8   6   7   15548.   14791.    1680. o
  -8   6  -7   17095.   19027.    1617. o
   8   6   8   55116.   53182.    3089. o
  -8   6  -8   54813.   54997.    3901. o
   8   6   9     235.     186.     235. <
  -8   6  -9     230.    -603.     635. <
   8   6  10  180300.  191759.    6998. o
  -8   6 -10  179926.  194158.    6933. o
   8   6  11    1735.    1866.     903. <
  -8   6 -11    1782.     875.     737. <
   8   8 -18  120238.  142098.   10806. o
   8   8 -17    8407.    8152.    1827. o
  -8   8  17    7971.    8720.    1768. o
   8   8 -16   37957.   45093.    3810. o
  -8   8  16   38882.   42174.    2475. o
   8   8 -15   15010.   15561.    2224. o
  -8   8  15   13621.   12894.    1391. o
   8   8 -14   18533.   18992.    2244. o
  -8   8  14   18876.   18675.    1596. o
   8   8 -13    9434.    8040.    1257. o
  -8   8  13   10693.   11135.    1162. o
   8   8 -12  242041.  239059.    7960. o
  -8   8  12  241167.  242363.    4252. o
   8   8 -11    9694.   10484.    1514. o
  -8   8  11   10076.   11174.     772. o
   8   8 -10   96057.  101096.    2817. o
  -8   8  10   90870.   99746.    1116. o
   8   8  -9   15401.   16211.    1087. o
  -8   8   9   14403.   15016.     838. o
   8   8  -8   93858.   98327.    1971. o
  -8   8   8   96832.   99055.    2189. o
   8   8  -7   34477.   35659.    1332. o
  -8   8   7   34414.   37684.     869. o
   8   8  -6  248330.  248324.    3461. o
  -8   8   6  244862.  255589.   14703. o
   8   8  -5    9949.    9305.     676. o
  -8   8   5   11634.   11556.     658. o
   8   8  -4  146807.  166030.    9323. o
  -8   8   4  140154.  153776.    1912. o
   8   8  -3    9773.    9938.     878. o
  -8   8   3   11482.   10889.     961. o
   8   8  -2  247428.  243258.    5320. o
  -8   8   2  244190.  244911.    5262. o
   8   8  -1   33977.   34908.    1770. o
  -8   8   1   33920.   40097.    1997. o
   8   8   0   93614.   95719.    2791. o
  -8   8   0   96362.  110561.    3369. o
   8   8   1   15351.   15699.    1208. o
  -8   8  -1   14344.   13178.    1520. o
   8   8   2   95808.   90580.    5686. o
  -8   8  -2   90617.   88929.    3215. o
   8   8   3    9660.    8666.    1684. o
  -8   8  -3   10078.   10684.    1260. o
   8   8   4  238299.  227406.   11670. o
  -8   8  -4  237653.  252742.    4740. o
   8   8   5    8993.    7297.    1313. o
  -8   8  -5   10280.   10992.    1354. o
   8   8   6   17994.   17319.    1989. o
  -8   8  -6   18230.   19700.    2502. o
   8   8   7   14685.   14173.    1853. o
  -8   8  -7   13295.   14562.    2222. o
   8   8   8   38143.   33442.    2787. o
  -8   8  -8   39046.   42820.    3767. o
   8   8   9    8366.    6977.    1184. o
  -8   8  -9    7929.    9893.    2105. o
   8   8  10  117950.  138580.    8019. o
  -8   8 -10  117367.  130762.    6395. o
   8  10 -16   30856.   36708.    3515. o
  -8  10  16   31689.   31481.    2859. o
   8  10 -15   26118.   30176.    3087. o
  -8  10  15   25269.   29260.    2133. o
   8  10 -14   27702.   30696.    2969. o
  -8  10  14   27164.   31255.    2117. o
   8  10 -13   17181.   17047.    2073. o
  -8  10  13   19807.   20542.    1755. o
   8  10 -12   89248.   92930.    5045. o
  -8  10  12   97149.  102470.    3450. o
   8  10 -11    6407.    5039.    1068. o
  -8  10  11    6953.    7699.     875. o
   8  10 -10   87498.   84393.    4622. o
  -8  10  10   90107.   90738.    2796. o
   8  10  -9   37219.   39115.    2924. o
  -8  10   9   35565.   41164.    1166. o
   8  10  -8   67601.   69761.    2306. o
  -8  10   8   65572.   69843.    1601. o
   8  10  -7   43265.   45237.    1816. o
  -8  10   7   46874.   48306.    1519. o
   8  10  -6  106524.  108326.    2803. o
  -8  10   6  108536.  114361.    2091. o
   8  10  -5   16521.   18460.    1366. o
  -8  10   5   17289.   18590.    1037. o
   8  10  -4  124487.  130672.    2668. o
  -8  10   4  121689.  128502.    2099. o
   8  10  -3   16071.   17004.     911. o
  -8  10   3   16809.   17732.    1502. o
   8  10  -2  106130.  108696.    4302. o
  -8  10   2  108150.  118238.    2710. o
   8  10  -1   43562.   44645.    2776. o
  -8  10   1   47195.   50976.    1826. o
   8  10   0   67453.   67742.    3400. o
  -8  10   0   65409.   71640.    3041. o
   8  10   1   37392.   39045.    2494. o
  -8  10  -1   35766.   37972.    3536. o
   8  10   2   86775.   80877.    3961. o
  -8  10  -2   89405.   84121.    5746. o
   8  10   3    6268.    5501.     944. o
  -8  10  -3    6805.    6787.    1765. o
   8  10   4   88346.   84374.    3908. o
  -8  10  -4   96246.   96154.    5993. o
   8  10   5   17183.   15754.    1495. o
  -8  10  -5   19826.   19528.    2814. o
   8  10   6   27099.   25338.    2702. o
  -8  10  -6   26577.   29286.    3379. o
   8  10   7   25855.   26066.    2740. o
  -8  10  -7   25009.   29829.    3402. o
   8  10   8   30630.   29689.    2973. o
  -8  10  -8   31476.   33967.    3786. o
   8  10   9    6399.    8353.    2403. o
  -8  10  -9    6382.    8052.    1939. o
   8  12 -15   24293.   29104.    4079. o
  -8  12  15   25283.   21678.    4602. o
   8  12 -14   11976.   13948.    2040. o
  -8  12  14   12188.   13573.    1629. o
   8  12 -13   28809.   31664.    3114. o
  -8  12  13   28366.   30607.    2297. o
   8  12 -12   54011.   59162.    4160. o
  -8  12  12   54029.   57914.    3020. o
   8  12 -11    9479.    9596.    1551. o
  -8  12  11    9846.   10359.    1285. o
   8  12 -10   14964.   14201.    1855. o
  -8  12  10   14067.   15718.    1268. o
   8  12  -9   26056.   24228.    2593. o
  -8  12   9   27194.   29611.    1454. o
   8  12  -8   33761.   31648.    3001. o
  -8  12   8   33512.   35457.    1606. o
   8  12  -7   66678.   61415.    4239. o
  -8  12   7   66506.   68721.    2155. o
   8  12  -6   50364.   49824.    3497. o
  -8  12   6   51077.   53386.    1924. o
   8  12  -5   10551.   13014.    1707. o
  -8  12   5   10337.   10776.     908. o
   8  12  -4   14733.   15886.    1543. o
  -8  12   4   12039.   13495.     999. o
   8  12  -3   10235.   11316.    1001. o
  -8  12   3   10034.   10210.     826. o
   8  12  -2   50109.   50928.    3339. o
  -8  12   2   50811.   55785.    1817. o
   8  12  -1   66159.   66345.    3824. o
  -8  12   1   65927.   71627.    3374. o
   8  12   0   33659.   35649.    2687. o
  -8  12   0   33409.   36240.    1908. o
   8  12   1   26121.   26718.    2347. o
  -8  12  -1   27216.   30117.    3412. o
   8  12   2   14854.   15310.    1826. o
  -8  12  -2   13915.   11180.    2212. o
   8  12   3    9475.    9647.    1425. o
  -8  12  -3    9852.    7442.    1573. o
   8  12   4   53069.   52352.    3067. o
  -8  12  -4   53124.   44529.    4855. o
   8  12   5   28092.   21712.    2774. o
  -8  12  -5   27619.   25600.    3605. o
   8  12   6   11853.   11017.    1844. o
  -8  12  -6   12078.    9971.    2268. o
   8  12   7   23887.   21965.    2675. o
  -8  12  -7   24873.   22115.    3579. o
  -8  12  -8   12855.   10528.    2393. o
  -8  14  14   10137.    6604.    2624. <
   8  14 -13   24627.   29631.    4433. o
  -8  14  13   27675.   25400.    2389. o
   8  14 -12   10574.    9771.    1682. o
  -8  14  12   12299.   11033.    1519. o
   8  14 -11    7574.    5773.    1069. o
  -8  14  11    7531.    6985.    1087. o
   8  14 -10   15270.   11178.    1863. o
  -8  14  10   15321.   12895.    1549. o
   8  14  -9   54006.   50253.    4336. o
  -8  14   9   57952.   55074.    2793. o
   8  14  -8   17489.   13041.    1958. o
  -8  14   8   18171.   15714.    1433. o
   8  14  -7   56849.   53304.    4111. o
  -8  14   7   65466.   58004.    3074. o
   8  14  -6   15432.   15017.    1999. o
  -8  14   6   17335.   14085.    1370. o
   8  14  -5   24948.   29648.    2670. o
  -8  14   5   25568.   25453.    1509. o
   8  14  -4   17049.   18689.    2154. o
  -8  14   4   16549.   14677.    1306. o
   8  14  -3   24784.   22795.    2514. o
  -8  14   3   25299.   27635.    2006. o
   8  14  -2   15215.   12766.    1818. o
  -8  14   2   17120.   15765.    1989. o
   8  14  -1   56482.   62165.    5103. o
  -8  14   1   65146.   72908.    3494. o
   8  14   0   17578.   17323.    2149. o
  -8  14   0   18315.   15317.    2345. o
   8  14   1   53849.   56584.    3715. o
  -8  14  -1   57930.   54950.    4729. o
   8  14   2   15006.   15114.    1954. o
  -8  14  -2   15040.   11324.    1927. o
   8  14   3    7769.    9937.    1593. o
  -8  14  -3    7671.    4365.    1586. <
   8  14   4   10573.   13637.    2381. o
  -8  14  -4   12269.    6842.    1812. o
   8  14   5   24058.   21111.    3444. o
  -8  14  -5   27164.   20338.    3804. o
   8  14   6    9491.    7849.    2079. o
  -8  14  -6   10104.    5802.    1734. o
  -8  16  12   10092.    6028.    2375. <
  -8  16  11   10796.    6277.    1234. o
   8  16 -10    2106.   -1323.    1393. <
  -8  16  10    2773.    1180.     633. <
   8  16  -9   27226.   24515.    3004. o
  -8  16   9   27690.   19960.    2131. o
   8  16  -8    5565.    5140.    1299. o
  -8  16   8    5457.    4804.    1116. o
   8  16  -7   84545.   84654.    5314. o
  -8  16   7   82213.   64858.    4247. o
   8  16  -6   12267.   14080.    1974. o
  -8  16   6   11907.    8452.    1253. o
   8  16  -5   13123.   12396.    1870. o
  -8  16   5   13124.    9348.    1505. o
   8  16  -4    3641.    5259.    1004. o
  -8  16   4    4620.    4120.     988. o
   8  16  -3   13181.   10334.    1735. o
  -8  16   3   13156.    9327.    1603. o
   8  16  -2   12071.    8623.    1585. o
  -8  16   2   11741.   12911.    2572. o
   8  16  -1   83789.   69783.    5224. o
  -8  16   1   81410.   85076.    4936. o
   8  16   0    5697.    4529.     872. o
  -8  16   0    5590.    8237.    1570. o
   8  16   1   27160.   21109.    2603. o
  -8  16  -1   27648.   28737.    3648. o
   8  16   2    2061.    2409.     659. o
  -8  16  -2    2729.    6658.    2091. o
   8  16   3   10876.    9076.    2536. o
  -8  16  -3   11121.   12334.    2849. o
   8  16   4   10001.    8440.    2553. o
  -8  16  -4    9936.   12266.    2977. o
  -8  18   8    2917.    4399.    1960. <
  -8  18   7   65139.   72710.    7369. o
   8  18  -6    4228.    6321.    2278. <
  -8  18   6    4288.    5983.    2315. <
   8  18  -5   13379.   13973.    1912. o
  -8  18   5   13220.   12195.    3502. o
   8  18  -4    9517.    4246.     976. o
  -8  18   4    8545.    9043.    3685. <
   8  18  -3   13532.    9166.    2153. o
  -8  18   3   13302.   14156.    4287. o
   8  18  -2    4120.    -333.    1830. <
  -8  18   2    4181.    6878.    2942. <
   8  18  -1   64420.   59918.    6325. o
   9   1 -18    1885.    1503.     514. <
  -9   1  18    1558.    1470.     510. <
   9   1 -17    1700.    2089.     530. o
  -9   1  17    1635.    1115.     591. <
   9   1 -16    5184.    3343.    1051. o
  -9   1  16    4899.    5866.    1232. o
   9   1 -15    1267.     355.     554. <
  -9   1  15    1431.    1735.     648. <
   9   1 -14    4248.    4004.     499. o
  -9   1  14    4378.    3363.     859. o
   9   1 -13    3346.    3638.     387. o
  -9   1  13    3460.    3468.     792. o
   9   1 -12     485.     288.     127. <
  -9   1  12     398.     542.     282. <
   9   1 -11    1530.    1823.     224. o
  -9   1  11    2243.    1645.     336. o
   9   1 -10    4335.    4406.     337. o
  -9   1  10    4104.    4393.     494. o
   9   1  -9    7961.    9240.     426. o
  -9   1   9    8816.    9695.     688. o
   9   1  -8   14736.   15666.     461. o
  -9   1   8   14514.   14166.     769. o
   9   1  -7    8607.    7755.     419. o
  -9   1   7    7598.    6379.     611. o
   9   1  -6    3156.    3378.     250. o
  -9   1   6    4446.    4898.     449. o
   9   1  -5     592.     599.      89. o
  -9   1   5     386.     216.     143. <
   9   1  -4     627.     400.     138. <
  -9   1   4     427.     214.     128. <
   9   1  -3    3409.    3179.     447. o
  -9   1   3    4677.    4911.     423. o
   9   1  -2    8708.    7896.     699. o
  -9   1   2    7688.    6712.     548. o
   9   1  -1   14511.   15894.     876. o
  -9   1   1   14311.   14278.     807. o
   9   1   0    7796.    9082.     927. o
  -9   1   0    8650.    9595.     555. o
   9   1   1    4286.    4048.     535. o
  -9   1  -1    4046.    4050.     471. o
   9   1   2    1507.    1522.     286. o
  -9   1  -2    2224.    1520.     286. o
   9   1   3     497.     455.     191. <
  -9   1  -3     396.     359.     190. <
   9   1   4    3389.    3024.     369. o
  -9   1  -4    3525.    3199.     484. o
   9   1   5    4175.    3534.     453. o
  -9   1  -5    4312.    4062.     571. o
   9   1   6    1326.    1225.     239. o
  -9   1  -6    1477.    1508.     419. o
   9   1   7    5060.    5200.     574. o
  -9   1  -7    4767.    4969.     673. o
   9   1   8    1672.    1840.     408. o
  -9   1  -8    1594.    1632.     412. o
   9   1   9    1800.    1444.     397. o
  -9   1  -9    1470.    1224.     420. <
   9   1  10    1571.     938.     378. <
   9   3 -18   12333.   14048.    1865. o
  -9   3  18   12552.   12969.    1898. o
   9   3 -17     307.     781.     500. <
  -9   3  17     313.     -28.     198. <
   9   3 -16    6271.    4910.     896. o
  -9   3  16    6014.    4321.    1002. o
   9   3 -15   10668.    7865.    1052. o
  -9   3  15   10548.    8403.    1394. o
   9   3 -14    2107.    1988.     404. o
  -9   3  14    2763.    2823.     650. o
   9   3 -13   29310.   31239.    1306. o
  -9   3  13   29857.   30992.    1963. o
   9   3 -12   25502.   27815.    1098. o
  -9   3  12   23582.   23420.    1634. o
   9   3 -11    7613.    7582.     521. o
  -9   3  11    6051.    5177.     603. o
   9   3 -10   20552.   19935.     897. o
  -9   3  10   19334.   18322.     963. o
   9   3  -9   17824.   17400.     756. o
  -9   3   9   19814.   19413.     949. o
   9   3  -8   12839.   12984.     518. o
  -9   3   8   13828.   14812.     682. o
   9   3  -7   26914.   29234.     515. o
  -9   3   7   30000.   32300.    1116. o
   9   3  -6   19859.   20795.     616. o
  -9   3   6   21380.   22092.    1146. o
   9   3  -5   17722.   16964.     643. o
  -9   3   5   14796.   13240.     766. o
   9   3  -4   17869.   17471.     701. o
  -9   3   4   14952.   13809.     802. o
   9   3  -3   20141.   19995.     714. o
  -9   3   3   21653.   22709.     920. o
   9   3  -2   27101.   28313.     754. o
  -9   3   2   30104.   32700.    1041. o
   9   3  -1   12646.   11669.     637. o
  -9   3   1   13725.   12772.     768. o
   9   3   0   17292.   17252.    1315. o
  -9   3   0   19314.   18408.     979. o
   9   3   1   20279.   19637.    1673. o
  -9   3  -1   19088.   18168.    1092. o
   9   3   2    7832.    8182.    1106. o
  -9   3  -2    6271.    5303.     508. o
   9   3   3   25454.   27461.    1591. o
  -9   3  -3   23537.   25511.    1024. o
   9   3   4   28973.   30281.    1384. o
  -9   3  -4   29483.   31162.    1182. o
   9   3   5    2053.    1766.     408. o
  -9   3  -5    2719.    2254.     419. o
   9   3   6   10217.    8466.     865. o
  -9   3  -6   10122.    9032.     912. o
   9   3   7    6258.    5416.     743. o
  -9   3  -7    6010.    4589.     650. o
   9   3   8     321.     173.     216. <
  -9   3  -8     333.     260.     199. <
   9   3   9   12293.   12424.    1394. o
  -9   3  -9   12556.   13362.    1372. o
   9   3  10   11994.   11559.    1705. o
  -9   3 -10   11778.   15597.    3172. o
   9   5 -18   32394.   30126.    2583. o
  -9   5  18   29708.   27652.    2937. o
   9   5 -17    5498.    6051.    1326. o
  -9   5  17    5542.    6230.    1320. o
   9   5 -16   18211.   18158.    2300. o
  -9   5  16   18006.   18715.    1557. o
   9   5 -15    9262.    9147.     920. o
  -9   5  15   11290.   12248.    1204. o
   9   5 -14   13582.   12535.    1271. o
  -9   5  14   14176.   13299.    1231. o
   9   5 -13   69335.   68185.    2483. o
  -9   5  13   70019.   69151.    2687. o
   9   5 -12   52881.   53023.    1717. o
  -9   5  12   48712.   47745.    1859. o
   9   5 -11    5977.    7057.     742. o
  -9   5  11    7902.    7659.     597. o
   9   5 -10   30122.   30270.    1287. o
  -9   5  10   31936.   32288.    1066. o
   9   5  -9   20071.   20759.     885. o
  -9   5   9   18005.   19106.     796. o
   9   5  -8   49523.   49376.    1216. o
  -9   5   8   53512.   52012.    1633. o
   9   5  -7   84118.   80182.    1846. o
  -9   5   7   81982.   75654.    2308. o
   9   5  -6   59229.   59843.    1241. o
  -9   5   6   50948.   49240.    1444. o
   9   5  -5   14779.   16213.     562. o
  -9   5   5   17359.   19379.     817. o
   9   5  -4   14421.   15481.     590. o
  -9   5   4   17032.   19373.     727. o
   9   5  -3   59680.   58371.    1512. o
  -9   5   3   51298.   50068.    1819. o
   9   5  -2   82947.   80175.    2158. o
  -9   5   2   80877.   75851.    2617. o
   9   5  -1   49435.   50116.    1464. o
  -9   5   1   53397.   47886.    2279. o
   9   5   0   19975.   20147.     978. o
  -9   5   0   17907.   18827.    1253. o
   9   5   1   29805.   27846.    1301. o
  -9   5  -1   31560.   30692.    1624. o
   9   5   2    5901.    5998.     715. o
  -9   5  -2    7821.    8021.     922. o
   9   5   3   52431.   44482.    2349. o
  -9   5  -3   48142.   46058.    1922. o
   9   5   4   67906.   61948.    2520. o
  -9   5  -4   68677.   66806.    2485. o
   9   5   5   13416.   13080.    1268. o
  -9   5  -5   14013.   12830.    1284. o
   9   5   6    9320.    9031.    1060. o
  -9   5  -6   11351.   12008.    1263. o
   9   5   7   17614.   16508.    1817. o
  -9   5  -7   17400.   17755.    1356. o
   9   5   8    5581.    5788.     991. o
  -9   5  -8    5603.    5878.     857. o
   9   5   9   31336.   27678.    2280. o
  -9   5  -9   28580.   26624.    2147. o
   9   5  10   27134.   27478.    4412. o
  -9   5 -10   28458.   29726.    4802. o
   9   7 -18   44414.   53342.    7116. o
   9   7 -17    1053.     904.     679. <
  -9   7  17    1125.    1611.     558. <
   9   7 -16   12338.   13338.    2148. o
  -9   7  16   12566.   12871.    1399. o
   9   7 -15   21808.   23123.    1865. o
  -9   7  15   23246.   24194.    1804. o
   9   7 -14    5131.    3839.     774. o
  -9   7  14    6491.    7369.     941. o
   9   7 -13  111772.  112429.    4006. o
  -9   7  13  111131.  113906.    3425. o
   9   7 -12   94757.   95750.    2773. o
  -9   7  12   92444.   93812.    2575. o
   9   7 -11    8700.    9276.     851. o
  -9   7  11    7818.    7364.     626. o
   9   7 -10   41054.   42416.    1699. o
  -9   7  10   41851.   43542.    1365. o
   9   7  -9   31633.   35261.    1203. o
  -9   7   9   29296.   31266.    1158. o
   9   7  -8   41263.   42874.    1049. o
  -9   7   8   47841.   51403.    1161. o
   9   7  -7  111986.  115980.    1276. o
  -9   7   7  115915.  122702.     651. o
   9   7  -6   97233.   99805.    1609. o
  -9   7   6   91387.   98518.     870. o
   9   7  -5   40503.   42562.    1008. o
  -9   7   5   41815.   42824.    1505. o
   9   7  -4   40454.   40159.    1199. o
  -9   7   4   41801.   40254.    1995. o
   9   7  -3   97188.   98114.    2534. o
  -9   7   3   91386.   91481.    2209. o
   9   7  -2  110620.  114887.    2337. o
  -9   7   2  114509.  104886.    3355. o
   9   7  -1   41720.   43511.    1899. o
  -9   7   1   48284.   52558.    2061. o
   9   7   0   31254.   32900.    1683. o
  -9   7   0   28940.   32527.    2057. o
   9   7   1   40628.   40934.    1978. o
  -9   7  -1   41394.   40636.    2490. o
   9   7   2    8745.    8417.     921. o
  -9   7  -2    7864.    6073.     803. o
   9   7   3   93902.   83480.    5756. o
  -9   7  -3   91590.   89471.    3148. o
   9   7   4  109720.  103226.    5042. o
  -9   7  -4  109014.  115845.    3176. o
   9   7   5    5261.    4705.    1012. o
  -9   7  -5    6601.    6013.     879. o
   9   7   6   21184.   19775.    2171. o
  -9   7  -6   22717.   23330.    1914. o
   9   7   7   12111.   10611.    1574. o
  -9   7  -7   12314.   11764.    1483. o
   9   7   8    1026.     665.     508. <
  -9   7  -8    1134.    1114.     967. <
   9   7   9   43700.   44721.    2945. o
  -9   7  -9   43919.   48390.    3834. o
   9   9 -17    8612.   11774.    2065. o
   9   9 -16   29419.   31586.    3193. o
  -9   9  16   28226.   31175.    2239. o
   9   9 -15   25960.   28443.    2980. o
  -9   9  15   27995.   30285.    2144. o
   9   9 -14   20863.   20954.    2370. o
  -9   9  14   21346.   22450.    1784. o
   9   9 -13  113965.  114594.    5621. o
  -9   9  13  114724.  117825.    3786. o
   9   9 -12   81932.   81750.    4545. o
  -9   9  12   80905.   82758.    2610. o
   9   9 -11    5167.    6655.    1214. o
  -9   9  11    5997.    8090.     747. o
   9   9 -10   42257.   47680.    2993. o
  -9   9  10   43274.   47936.    1582. o
   9   9  -9   62221.   64572.    2132. o
  -9   9   9   63802.   67060.    1644. o
   9   9  -8   98265.  101317.    2304. o
  -9   9   8   99050.  101672.    2052. o
   9   9  -7  152523.  149434.    3420. o
  -9   9   7  150949.  152766.    2367. o
   9   9  -6   88580.   86909.    2477. o
  -9   9   6   88473.   89824.    1844. o
   9   9  -5   27690.   30392.    1323. o
  -9   9   5   27298.   29692.     958. o
   9   9  -4   27621.   28985.    1305. o
  -9   9   4   27285.   26239.    1415. o
   9   9  -3   88947.   81356.    3508. o
  -9   9   3   88726.   75414.    4437. o
   9   9  -2  150842.  141939.    4652. o
  -9   9   2  149302.  147934.    3877. o
   9   9  -1   98419.   96864.    3331. o
  -9   9   1   99061.  110315.    2509. o
   9   9   0   61577.   59530.    3236. o
  -9   9   0   63201.   75020.    3170. o
   9   9   1   41976.   41286.    2648. o
  -9   9  -1   42902.   47834.    2896. o
   9   9   2    5075.    5555.     921. o
  -9   9  -2    5907.    7031.    1660. o
   9   9   3   80744.   73565.    3825. o
  -9   9  -3   79650.   79577.    5216. o
   9   9   4  112568.   98723.    4551. o
  -9   9  -4  113302.  112233.    6285. o
   9   9   5   20717.   18956.    1680. o
  -9   9  -5   21162.   22344.    2853. o
   9   9   6   25817.   25731.    1947. o
  -9   9  -6   27811.   32118.    3439. o
   9   9   7   28687.   29607.    2852. o
  -9   9  -7   27418.   31789.    3404. o
   9   9   8    8702.    9155.    1452. o
  -9   9  -8    8769.   11236.    2035. o
   9   9   9   52197.   58712.    5896. o
   9  11 -15   30798.   34109.    3286. o
  -9  11  15   30006.   30768.    2384. o
   9  11 -14    7338.    7300.    1322. o
  -9  11  14    8484.    9527.    1269. o
   9  11 -13   98262.  102446.    5481. o
  -9  11  13  100560.  108090.    3780. o
   9  11 -12   92365.   93302.    5241. o
  -9  11  12   93332.   99576.    3594. o
   9  11 -11    5788.    5738.     983. o
  -9  11  11    4728.    6309.     852. o
   9  11 -10   31917.   33200.    2925. o
  -9  11  10   32783.   36653.    1557. o
   9  11  -9   62659.   62065.    3912. o
  -9  11   9   63544.   69004.    1947. o
   9  11  -8   59379.   56525.    3822. o
  -9  11   8   60927.   64344.    1963. o
   9  11  -7  114957.  113094.    5293. o
  -9  11   7  119720.  133748.    1637. o
   9  11  -6   91480.   94057.    3697. o
  -9  11   6   94655.  105354.    1784. o
   9  11  -5   29874.   33313.    2103. o
  -9  11   5   29038.   31301.    1352. o
   9  11  -4   29674.   33203.    1556. o
  -9  11   4   28894.   32589.    1637. o
   9  11  -3   91372.   88933.    4492. o
  -9  11   3   94599.  104685.    2946. o
   9  11  -2  113519.  119387.    6196. o
  -9  11   2  118219.  136282.    4934. o
   9  11  -1   59726.   60134.    3474. o
  -9  11   1   61278.   69485.    3142. o
   9  11   0   61933.   61295.    3510. o
  -9  11   0   62865.   69092.    4476. o
   9  11   1   31785.   34559.    2520. o
  -9  11  -1   32687.   34889.    3694. o
   9  11   2    5694.    6286.    1070. o
  -9  11  -2    4650.    4643.    1489. o
   9  11   3   91228.   89160.    4209. o
  -9  11  -3   92294.   89675.    6392. o
   9  11   4   96194.   86637.    4258. o
  -9  11  -4   98358.   84549.    7450. o
   9  11   5    7403.    4874.    1134. o
  -9  11  -5    8551.    9962.    2188. o
   9  11   6   30204.   26375.    2967. o
  -9  11  -6   29452.   28554.    3801. o
   9  11   7   14938.   16247.    2308. o
  -9  11  -7   15216.   12876.    2526. o
  -9  11  -8    2903.    1710.     447. o
   9  13 -14   17211.   21977.    3622. o
  -9  13  14   17274.   18510.    2857. o
   9  13 -13   73388.   75430.    7935. o
  -9  13  13   73813.   75655.    3812. o
   9  13 -12   74147.   75642.    5073. o
  -9  13  12   75371.   75282.    3757. o
   9  13 -11    8909.    8760.    1408. o
  -9  13  11   10014.   11845.    1400. o
   9  13 -10   22131.   19297.    2452. o
  -9  13  10   21900.   24251.    1678. o
   9  13  -9   60309.   53189.    4344. o
  -9  13   9   56819.   54635.    2356. o
   9  13  -8   64330.   61279.    4422. o
  -9  13   8   64742.   63356.    2462. o
   9  13  -7   98532.   98686.    7519. o
  -9  13   7   95650.   93051.    3025. o
   9  13  -6   89033.   79764.    5196. o
  -9  13   6   88737.   85699.    2931. o
   9  13  -5   15213.   17896.    1698. o
  -9  13   5   15515.   17805.    1171. o
   9  13  -4   14923.   17530.    1671. o
  -9  13   4   15289.   19738.    1393. o
   9  13  -3   88826.   83922.    4888. o
  -9  13   3   88415.   93098.    3564. o
   9  13  -2   96931.   94138.    5045. o
  -9  13   2   94089.   99688.    3819. o
   9  13  -1   64693.   65473.    4001. o
  -9  13   1   65078.   75186.    4297. o
   9  13   0   60002.   59038.    3823. o
  -9  13   0   56535.   57842.    4861. o
   9  13   1   22094.   24580.    2408. o
  -9  13  -1   21835.   26468.    3336. o
   9  13   2    8833.   11707.    1655. o
  -9  13  -2    9919.   11352.    2165. o
   9  13   3   73127.   70423.    4124. o
  -9  13  -3   74258.   64195.    5832. o
   9  13   4   71914.   68338.    5121. o
  -9  13  -4   72328.   62802.    5916. o
   9  13   5   17204.   14982.    2372. o
  -9  13  -5   17263.   10243.    2485. o
   9  13   6   23221.   20032.    3554. o
  -9  13  -6   22056.   14085.    3153. o
  -9  15  13   53334.   33193.    5628. o
   9  15 -12   60866.   60142.    6872. o
  -9  15  12   63131.   56881.    4171. o
   9  15 -11    5843.    1430.    1366. <
  -9  15  11    4786.    4082.     804. o
   9  15 -10   11211.    9286.    1526. o
  -9  15  10   10384.    8965.    1321. o
   9  15  -9   47218.   44111.    4037. o
  -9  15   9   45187.   38102.    2847. o
   9  15  -8   23894.   21681.    2694. o
  -9  15   8   24808.   21803.    2076. o
   9  15  -7   57043.   57521.    4255. o
  -9  15   7   57012.   51082.    3292. o
   9  15  -6   72696.   73288.    3941. o
  -9  15   6   72886.   67026.    4465. o
   9  15  -5   12657.   12805.    1482. o
  -9  15   5   11831.    9656.    1568. o
   9  15  -4   12695.   11220.    1760. o
  -9  15   4   11916.   10254.    1590. o
   9  15  -3   71964.   67785.    4785. o
  -9  15   3   72120.   66490.    6011. o
   9  15  -2   55919.   54424.    4156. o
  -9  15   2   55918.   53970.    5328. o
   9  15  -1   24428.   22577.    2641. o
  -9  15   1   25306.   23954.    2643. o
   9  15   0   47152.   45799.    3734. o
  -9  15   0   45230.   45032.    3635. o
   9  15   1   11279.   11813.    1829. o
  -9  15  -1   10452.   10233.    1847. o
   9  15   2    5934.    7334.    2275. o
  -9  15  -2    4927.    7889.    2279. o
   9  15   3   60084.   54401.    6288. o
  -9  15  -3   62340.   68112.    6475. o
   9  15   4   53801.   46643.    5805. o
  -9  15  -4   52320.   54492.    6128. o
   9  17  -9   40120.   39265.    5346. o
  -9  17   9   39950.   31941.    5129. o
   9  17  -8   24200.   26285.    4242. o
  -9  17   8   24336.   19006.    3771. o
   9  17  -7   33511.   37643.    4824. o
  -9  17   7   34042.   27745.    4433. o
   9  17  -6   53329.   53455.    4257. o
  -9  17   6   54637.   36642.    4355. o
   9  17  -5    3183.    3079.    1108. <
  -9  17   5    3469.     425.    2015. <
   9  17  -4    3282.    -272.    1724. <
  -9  17   4    3591.     216.    2208. <
   9  17  -3   52630.   41162.    5448. o
  -9  17   3   53895.   46181.    8023. o
   9  17  -2   32903.   25584.    4081. o
  -9  17   2   33475.   25404.    5982. o
   9  17  -1   24310.   16475.    3015. o
   9  17   0   40181.   32992.    4444. o
  -9  17   0   40050.   43537.    5123. o
  -9  17  -1    2936.    5331.    1848. <
  10   0 -19    1114.     773.     564. <
  10   0 -18   16290.   18231.    2866. o
 -10   0  18   16427.   15623.    3077. o
  10   0 -17    2655.    2135.     875. <
 -10   0  17    2091.    2781.    1123. <
  10   0 -16  456462.  470197.   12623. o
 -10   0  16  467209.  469005.   15006. o
  10   0 -15    8773.    8048.    1374. o
 -10   0  15    8919.    9162.    2075. o
  10   0 -14   94306.   86467.    3470. o
  10   0 -13    1017.    1027.     337. o
  10   0 -12   66017.   74109.    1704. o
 -10   0  12   62289.   75300.    3957. o
  10   0 -11    9655.   10972.     764. o
 -10   0  11    6713.    7789.     979. o
  10   0 -10  682876.  697072.   40378. o
 -10   0  10  688493.  710387.    3939. o
  10   0  -9   11699.   12630.     844. o
 -10   0   9   13730.   14718.    1255. o
  10   0  -8  205472.  197762.    3848. o
 -10   0   8  227135.  224310.    4384. o
  10   0  -7    2585.    2679.     296. o
 -10   0   7    2980.    2695.     453. o
  10   0  -6  382147.  386060.    2370. o
 -10   0   6  359537.  370258.    2946. o
  10   0  -5   23381.   26706.    1123. o
 -10   0   5   18965.   21748.    1104. o
  10   0  -4  382798.  387331.    5545. o
 -10   0   4  360286.  367367.    4266. o
  10   0  -3    2451.    2792.     550. o
 -10   0   3    2838.    2784.     606. o
  10   0  -2  204434.  192909.    7653. o
 -10   0   2  226014.  225245.    5640. o
  10   0  -1   11756.   12260.    1804. o
 -10   0   1   13816.   15211.    1468. o
  10   0   0  678561.  708296.   10483. o
 -10   0   0  684038.  698398.   14866. o
  10   0   1    9637.    9775.    1742. o
 -10   0  -1    6604.    6024.     858. o
  10   0   2   65330.   71512.    2572. o
 -10   0  -2   61554.   63908.    2855. o
  10   0   3    1079.     769.     351. <
 -10   0  -3     756.     852.     358. <
  10   0   4   93432.   89489.    3657. o
 -10   0  -4   97227.   95338.    3979. o
  10   0   5    8459.    9245.    1156. o
 -10   0  -5    8617.   10136.    1298. o
  10   0   6  450248.  434487.   13427. o
 -10   0  -6  461039.  466878.    8531. o
  10   0   7    2665.    2987.     809. o
 -10   0  -7    2084.    1907.     578. o
  10   0   8   15466.   14701.    2629. o
 -10   0  -8   15628.   17000.    2923. o
  10   0   9    1158.    1254.     765. <
  10   0  10   27531.   21922.    3399. o
  10   2 -19    3304.    3317.     965. o
  10   2 -18   19336.   19564.    2143. o
 -10   2  18   18594.   18009.    3395. o
  10   2 -17    4185.    2542.    1098. <
 -10   2  17    4693.    4520.    1473. o
  10   2 -16  513603.  484897.   12283. o
 -10   2  16  513386.  498282.   12412. o
  10   2 -15    6376.    5847.     774. o
 -10   2  15    6788.    6415.    1197. o
  10   2 -14   80210.   83036.    2176. o
 -10   2  14   80780.   81770.    3325. o
  10   2 -13    8645.    8381.     587. o
 -10   2  13    7649.    7024.     968. o
  10   2 -12   59465.   54908.    1834. o
 -10   2  12   54819.   49947.    2204. o
  10   2 -11   20743.   19944.     909. o
 -10   2  11   22604.   22795.    1251. o
  10   2 -10  756723.  737452.    9841. o
 -10   2  10  755573.  756273.    8614. o
  10   2  -9    3344.    3361.     335. o
 -10   2   9    3463.    3865.     471. o
  10   2  -8  241825.  253538.   14485. o
 -10   2   8  241760.  257263.   14798. o
  10   2  -7    7655.    6968.     431. o
 -10   2   7    6965.    6180.     537. o
  10   2  -6  401847.  394791.    4821. o
 -10   2   6  393894.  377273.    6666. o
  10   2  -5   32812.   32069.    1026. o
 -10   2   5   35407.   38366.     963. o
  10   2  -4  399886.  382603.    6627. o
 -10   2   4  391668.  384870.    5585. o
  10   2  -3    7930.    6807.     528. o
 -10   2   3    7229.    6248.     673. o
  10   2  -2  239327.  246411.    1806. o
 -10   2   2  239279.  264091.   14996. o
  10   2  -1    3281.    3337.     488. o
 -10   2   1    3396.    4123.     648. o
  10   2   0  749853.  746668.   10929. o
 -10   2   0  749137.  741048.    8870. o
  10   2   1   20338.   19289.    1281. o
 -10   2  -1   22224.   22529.     989. o
  10   2   2   58775.   52203.    2191. o
 -10   2  -2   54116.   49873.    2090. o
  10   2   3    8602.    7581.     706. o
 -10   2  -3    7594.    6816.     718. o
  10   2   4   78625.   79373.    1935. o
 -10   2  -4   79050.   79268.    2505. o
  10   2   5    6363.    5678.     702. o
 -10   2  -5    6798.    6322.     778. o
  10   2   6  503075.  485067.   11032. o
 -10   2  -6  503069.  490147.    8550. o
  10   2   7    4102.    3509.     618. o
 -10   2  -7    4620.    5158.     763. o
  10   2   8   18516.   17740.    1700. o
 -10   2  -8   17767.   18368.    3456. o
  10   2   9    3287.    2498.     783. o
 -10   2  -9    2869.    4050.    2321. <
  10   2  10   27654.   24218.    3594. o
  10   4 -18   19802.   18158.    1902. o
 -10   4  18   20771.   21143.    2545. o
  10   4 -17    6095.    4615.     782. o
 -10   4  17    6001.    6019.    1216. o
  10   4 -16  366546.  383847.    9763. o
 -10   4  16  367895.  366003.    9821. o
  10   4 -15    3301.    3085.     526. o
 -10   4  15    2682.    3169.     717. o
  10   4 -14   63516.   65789.    2312. o
 -10   4  14   67530.   66974.    3158. o
  10   4 -13    4458.    5130.     634. o
 -10   4  13    4800.    5931.     874. o
  10   4 -12   78929.   86678.    1395. o
 -10   4  12   72613.   77297.    2215. o
  10   4 -11    5728.    5359.     511. o
 -10   4  11    5247.    5101.     527. o
  10   4 -10  514945.  527099.   30464. o
 -10   4  10  523195.  513533.    7287. o
  10   4  -9    5498.    6282.     460. o
 -10   4   9    4853.    5612.     562. o
  10   4  -8  160716.  161627.    2025. o
 -10   4   8  171456.  164339.    3838. o
  10   4  -7    5946.    6811.     372. o
 -10   4   7    5158.    5097.     462. o
  10   4  -6  288084.  293431.    1267. o
 -10   4   6  280178.  286118.    2867. o
  10   4  -5    5328.    5714.     356. o
 -10   4   5    2996.    3663.     470. o
  10   4  -4  288497.  285484.    3728. o
 -10   4   4  281356.  294740.    2849. o
  10   4  -3    5987.    6511.     455. o
 -10   4   3    5162.    5274.     637. o
  10   4  -2  159539.  159950.    2716. o
 -10   4   2  170200.  168024.    5115. o
  10   4  -1    5433.    6120.     539. o
 -10   4   1    4815.    5658.     620. o
  10   4   0  511865.  525862.    3035. o
 -10   4   0  519409.  529848.    4733. o
  10   4   1    5613.    5847.     950. o
 -10   4  -1    5077.    4252.     571. o
  10   4   2   78214.   81912.    3579. o
 -10   4  -2   72045.   74292.    1517. o
  10   4   3    4681.    4910.     613. o
 -10   4  -3    5005.    4953.     616. o
  10   4   4   62688.   61109.    2774. o
 -10   4  -4   66735.   65950.    2431. o
  10   4   5    3208.    3078.     643. o
 -10   4  -5    2584.    3417.     542. o
  10   4   6  360889.  366260.    7773. o
 -10   4  -6  362252.  375153.    5605. o
  10   4   7    5950.    5130.     827. o
 -10   4  -7    5832.    6039.     810. o
  10   4   8   19096.   17461.    1827. o
 -10   4  -8   20108.   20244.    3679. o
  10   4   9    2327.    2113.     732. <
 -10   4  -9    2460.    2185.     871. <
  10   6 -18   11496.   13276.    2181. o
  10   6 -17    6264.    5707.    1194. o
 -10   6  17    6576.    6578.    1212. o
  10   6 -16  320313.  332857.    9669. o
 -10   6  16  313371.  313574.    7720. o
  10   6 -15    5678.    4556.     810. o
 -10   6  15    5733.    6010.     906. o
  10   6 -14   36727.   39411.    2257. o
 -10   6  14   34663.   37136.    1994. o
  10   6 -13   17628.   17337.    1243. o
 -10   6  13   18831.   18445.    1222. o
  10   6 -12   44220.   41785.    1952. o
 -10   6  12   44638.   41604.    1714. o
  10   6 -11   27567.   27110.    1519. o
 -10   6  11   27879.   29468.    1172. o
  10   6 -10  459615.  463557.    4556. o
 -10   6  10  451871.  460698.    2733. o
  10   6  -9    4334.    3881.     435. o
 -10   6   9    4003.    3843.     463. o
  10   6  -8  139487.  150245.    8562. o
 -10   6   8  130992.  144987.    8231. o
  10   6  -7   16350.   15697.     724. o
 -10   6   7   17119.   17134.    1003. o
  10   6  -6  267279.  264450.    3672. o
 -10   6   6  270298.  273833.    2914. o
  10   6  -5   42586.   42818.    1097. o
 -10   6   5   43656.   45198.    1632. o
  10   6  -4  266764.  256792.    4708. o
 -10   6   4  269891.  268582.    4484. o
  10   6  -3   16774.   14895.     971. o
 -10   6   3   17552.   15829.    1243. o
  10   6  -2  138496.  146964.    1496. o
 -10   6   2  129976.  132484.    3018. o
  10   6  -1    4310.    3068.     437. o
 -10   6   1    3944.    2805.     487. o
  10   6   0  455537.  455771.    6406. o
 -10   6   0  447800.  456475.    6592. o
  10   6   1   26771.   26352.    1610. o
 -10   6  -1   27085.   27674.    1691. o
  10   6   2   43788.   39177.    2845. o
 -10   6  -2   44261.   39704.    2537. o
  10   6   3   17430.   15338.    1782. o
 -10   6  -3   18628.   18143.    1564. o
  10   6   4   36120.   38833.    2228. o
 -10   6  -4   33982.   36696.    2183. o
  10   6   5    5737.    5679.     920. o
 -10   6  -5    5813.    6209.     970. o
  10   6   6  314639.  340194.   10142. o
 -10   6  -6  307722.  317942.    5954. o
  10   6   7    6017.    5171.    1051. o
 -10   6  -7    6346.    6793.    1352. o
  10   6   8   11064.   10467.    1389. o
 -10   6  -8   10338.   10250.    2951. o
  10   6   9    7509.    5612.    1396. o
 -10   6  -9    7568.    7923.    2386. o
  10   8 -18    9774.   12654.    3426. o
  10   8 -17    5406.    5683.    1291. o
 -10   8  17    6429.    6929.    1582. o
  10   8 -16  151361.  168233.    6747. o
 -10   8  16  151274.  162589.    4178. o
  10   8 -15    3551.    2172.     720. o
 -10   8  15    3111.    2799.     689. o
  10   8 -14   26746.   24591.    2038. o
 -10   8  14   27234.   28133.    1931. o
  10   8 -13   11577.   11879.    1314. o
 -10   8  13   10934.   11204.    1007. o
  10   8 -12   38772.   44773.    2295. o
 -10   8  12   40485.   45810.    1625. o
  10   8 -11   13103.   13787.    1375. o
 -10   8  11   14332.   14093.    1030. o
  10   8 -10  213201.  225161.    2605. o
 -10   8  10  207863.  225621.   12904. o
  10   8  -9    7299.    8541.     716. o
 -10   8   9    7124.    7633.     568. o
  10   8  -8   69062.   67327.    1819. o
 -10   8   8   74319.   73482.    1788. o
  10   8  -7    9228.    9754.     676. o
 -10   8   7    9360.    9026.     629. o
  10   8  -6  151817.  167199.     305. o
 -10   8   6  148550.  158555.    1081. o
  10   8  -5   23085.   23668.    1196. o
 -10   8   5   22326.   20845.    1394. o
  10   8  -4  152343.  150128.    4283. o
 -10   8   4  149271.  141314.    5341. o
  10   8  -3    9386.    9497.    1015. o
 -10   8   3    9488.    7950.     809. o
  10   8  -2   69145.   66225.    2751. o
 -10   8   2   74366.   64514.    3460. o
  10   8  -1    7170.    8069.     905. o
 -10   8   1    6995.    8661.    1117. o
  10   8   0  212027.  215814.    5401. o
 -10   8   0  206456.  233111.    3312. o
  10   8   1   13067.   10423.    2004. o
 -10   8  -1   14315.   13542.    1264. o
  10   8   2   38351.   36915.    3845. o
 -10   8  -2   40081.   42450.    2653. o
  10   8   3   11716.   11983.    2225. o
 -10   8  -3   11080.   10216.    1364. o
  10   8   4   26672.   23103.    2508. o
 -10   8  -4   27225.   25285.    2134. o
  10   8   5    3574.    3136.     860. o
 -10   8  -5    3104.    2135.     441. o
  10   8   6  149835.  152274.    6133. o
 -10   8  -6  149695.  162661.    6808. o
  10   8   7    5296.    6007.    1198. o
 -10   8  -7    6336.    4007.     894. o
  10   8   8    9389.   10734.    1673. o
  10  10 -16  103355.  114730.    5975. o
 -10  10  16  100393.  114737.    5998. o
  10  10 -15   11731.   10457.    1347. o
 -10  10  15   11670.   13882.    1496. o
  10  10 -14   12499.   11896.    1404. o
 -10  10  14   12186.   14004.    1470. o
  10  10 -13   25863.   22651.    2109. o
 -10  10  13   22812.   22706.    1851. o
  10  10 -12   24845.   25812.    2077. o
 -10  10  12   25028.   25584.    1627. o
  10  10 -11   69293.   73194.    3324. o
 -10  10  11   65931.   75100.    1841. o
  10  10 -10  143059.  144646.    4705. o
 -10  10  10  136470.  142214.    2775. o
  10  10  -9    2531.    2057.     564. o
 -10  10   9    2161.    2051.     381. o
  10  10  -8   42430.   40565.    2565. o
 -10  10   8   40788.   42977.    1480. o
  10  10  -7   16904.   15668.    1541. o
 -10  10   7   13947.   12784.     879. o
  10  10  -6   98285.  106187.    3397. o
 -10  10   6   99278.  106299.    1721. o
  10  10  -5  122571.  125350.    4981. o
 -10  10   5  114915.  128594.    1315. o
  10  10  -4   97752.   99224.    4425. o
 -10  10   4   98640.   93118.    3282. o
  10  10  -3   17068.   15873.    1791. o
 -10  10   3   14069.   11418.    1377. o
  10  10  -2   42136.   42036.    2872. o
 -10  10   2   40455.   45650.    1984. o
  10  10  -1    2439.    3272.     906. o
 -10  10   1    2064.    2892.     903. o
  10  10   0  141825.  133120.    5554. o
 -10  10   0  135334.  151490.    6429. o
  10  10   1   68528.   66467.    3669. o
 -10  10  -1   65043.   77024.    4909. o
  10  10   2   24498.   20809.    2057. o
 -10  10  -2   24644.   23427.    3107. o
  10  10   3   25550.   22791.    2185. o
 -10  10  -3   22457.   22565.    3167. o
  10  10   4   12462.   11675.    1383. o
 -10  10  -4   12101.   11748.    2362. o
  10  10   5   11641.   11004.    1842. o
 -10  10  -5   11623.   10584.    2144. o
  10  10   6  101172.   94161.    5682. o
 -10  10  -6   98249.   99878.    6576. o
  10  10   7   13655.   15151.    2123. o
  10  12 -15    7397.    9770.    2375. o
 -10  12  15    7725.    9781.    2168. o
  10  12 -14    8103.    6650.    1209. o
 -10  12  14    8547.    8924.    1288. o
  10  12 -13   18101.   17658.    2337. o
 -10  12  13   18805.   21804.    1931. o
  10  12 -12   23400.   22818.    2647. o
 -10  12  12   22854.   28100.    2041. o
  10  12 -11   41083.   40462.    3495. o
 -10  12  11   41452.   44410.    2553. o
  10  12 -10   41121.   38986.    2898. o
 -10  12  10   40632.   44853.    1816. o
  10  12  -9    4791.    3599.     756. o
 -10  12   9    3944.    5711.     743. o
  10  12  -8   15382.   13012.    1560. o
 -10  12   8   14945.   14182.    1086. o
  10  12  -7   13659.   16033.    1609. o
 -10  12   7   12665.   13240.     980. o
  10  12  -6   36244.   38315.    3178. o
 -10  12   6   36656.   39251.    1607. o
  10  12  -5   56465.   64481.    2886. o
 -10  12   5   58818.   63576.    1928. o
  10  12  -4   36313.   40559.    3069. o
 -10  12   4   36816.   41707.    1914. o
  10  12  -3   13616.   14681.    1884. o
 -10  12   3   12578.   15789.    1533. o
  10  12  -2   15369.   14152.    1854. o
 -10  12   2   14928.   15062.    2036. o
  10  12  -1    4740.    6342.    1288. o
 -10  12   1    3902.    6628.    1211. o
  10  12   0   40954.   43870.    3137. o
 -10  12   0   40358.   49507.    4265. o
  10  12   1   40721.   39634.    3016. o
 -10  12  -1   41084.   49844.    4382. o
  10  12   2   23270.   24978.    2286. o
 -10  12  -2   22756.   26858.    3511. o
  10  12   3   17909.   18002.    1982. o
 -10  12  -3   18613.   21182.    3319. o
  10  12   4    8017.    5203.    1411. o
 -10  12  -4    8471.    8077.    2171. o
  10  12   5    7453.    7154.    1647. o
  10  12   6   33430.   32715.    4499. o
 -10  14  14    2290.    -257.    1154. <
  10  14 -13   28033.   22874.    3864. o
 -10  14  13   29281.   27542.    2788. o
  10  14 -12    7964.    2238.     806. o
 -10  14  12    8472.    9096.    1360. o
  10  14 -11   71451.   63213.    5213. o
 -10  14  11   70066.   66872.    3647. o
  10  14 -10   25183.   19830.    2735. o
 -10  14  10   25095.   22293.    2025. o
  10  14  -9    6513.    2132.     866. <
 -10  14   9    5789.    4933.     829. o
  10  14  -8    1951.    1421.     763. <
 -10  14   8    1251.    1620.     606. <
  10  14  -7   20024.   18921.    1939. o
 -10  14   7   20486.   18231.    2128. o
  10  14  -6   19381.   17548.    2392. o
 -10  14   6   21048.   19481.    2137. o
  10  14  -5  112873.  129152.    4922. o
 -10  14   5  113500.  122896.    3967. o
  10  14  -4   19420.   20135.    2476. o
 -10  14   4   21033.   23521.    1955. o
  10  14  -3   19730.   19504.    2402. o
 -10  14   3   20258.   19291.    2266. o
  10  14  -2    1913.    3551.    1079. o
 -10  14   2    1216.    2812.    1341. <
  10  14  -1    6744.    7033.    1527. o
 -10  14   1    6050.    7381.    1554. o
  10  14   0   24918.   26452.    2763. o
 -10  14   0   24917.   26963.    2834. o
  10  14   1   70102.   70543.    4394. o
 -10  14  -1   68667.   72366.    5551. o
  10  14   2    8041.    8259.    1417. o
 -10  14  -2    8540.   10348.    2439. o
  10  14   3   27240.   21337.    3802. o
 -10  14  -3   28542.   28964.    4249. o
  10  14   4    1853.    1422.     240. o
 -10  14  -4    2224.    3235.    1585. <
  10  16 -11   47156.   49387.    6189. o
 -10  16  11   49038.   48016.    6375. o
  10  16 -10    3428.    2856.    1257. <
 -10  16  10    3006.    1160.     775. <
  10  16  -9    7714.    7926.    2414. o
 -10  16   9    6715.    3941.    1229. o
  10  16  -8   12891.   14920.    2119. o
 -10  16   8   12455.   11417.    2466. o
  10  16  -7   11810.   11833.    1877. o
 -10  16   7   11916.    5942.    1171. o
  10  16  -6    5414.    5114.     954. o
 -10  16   6    5101.    2223.    1090. <
  10  16  -5   72014.   67886.    5177. o
 -10  16   5   74391.   63085.    5956. o
  10  16  -4    5545.    4688.    1126. o
 -10  16   4    5229.     640.    1649. <
  10  16  -3   11482.    9736.    1777. o
  10  16  -2   12676.   15115.    2943. o
  10  16  -1    7916.    7795.    2077. o
  10  16   0    3388.    4034.    1538. <
 -10  16   0    2960.    4133.    1695. <
 -10  16  -1   48649.   59305.    5856. o
 -10  16  -2    5464.   10517.    2847. o
 -10  18   5   94622.  100246.   11458. o
  11   1 -19    1962.    1536.     660. <
  11   1 -18     672.     734.     514. <
 -11   1  18     579.    1010.     843. <
  11   1 -17    4089.    2958.     829. o
 -11   1  17    4206.    4608.    1519. o
  11   1 -16    1240.     872.     368. <
  11   1 -15    2094.    3313.     695. o
  11   1 -14    1851.    1684.     410. o
 -11   1  14    1579.    2377.    1128. <
  11   1 -13    5339.    4338.     448. o
 -11   1  13    5827.    4837.     979. o
  11   1 -12     753.     679.     178. o
 -11   1  12     778.     523.     304. <
  11   1 -11    4371.    4969.     407. o
 -11   1  11    4674.    5049.     602. o
  11   1 -10    3532.    3274.     363. o
 -11   1  10    4531.    4245.     544. o
  11   1  -9    8126.    7687.     564. o
 -11   1   9    7270.    6085.     587. o
  11   1  -8    3445.    3316.     334. o
 -11   1   8    2696.    2349.     373. o
  11   1  -7    9777.    9984.     504. o
 -11   1   7   12056.   12540.     695. o
  11   1  -6    2004.    1893.     229. o
 -11   1   6    1638.    2073.     289. o
  11   1  -5    2117.    2089.     314. o
 -11   1   5    1770.    2080.     358. o
  11   1  -4    9663.    9585.     657. o
 -11   1   4   11960.   12070.     916. o
  11   1  -3    3492.    3092.     498. o
 -11   1   3    2742.    2324.     400. o
  11   1  -2    8118.    7832.     796. o
 -11   1   2    7278.    5903.     663. o
  11   1  -1    3612.    3774.     550. o
 -11   1   1    4595.    4254.     566. o
  11   1   0    4323.    4857.     657. o
 -11   1   0    4633.    5157.     752. o
  11   1   1     798.     773.     244. o
 -11   1  -1     820.     999.     224. o
  11   1   2    5233.    4249.     542. o
 -11   1  -2    5730.    4762.     626. o
  11   1   3    1886.    1433.     340. o
 -11   1  -3    1614.    1090.     239. o
  11   1   4    2105.    1879.     428. o
 -11   1  -4    1893.    1882.     407. o
  11   1   5    1288.    1529.     370. o
 -11   1  -5    1459.    1474.     427. o
  11   1   6    3995.    3978.     784. o
 -11   1  -6    4108.    4164.     996. o
  11   1   7     660.     407.     280. <
 -11   1  -7     560.     774.     404. <
  11   1   8    1893.    1719.     775. <
 -11   1  -8    1840.    1854.     954. <
  11   1   9    1000.     602.     412. <
  11   3 -19    5953.    6427.    1250. o
  11   3 -18     403.     287.     482. <
 -11   3  18     507.     460.     664. <
  11   3 -17    7151.    6393.    1042. o
 -11   3  17    7878.    7746.    1421. o
  11   3 -16   10174.    8018.    1111. o
 -11   3  16    9620.    7806.    1430. o
  11   3 -15     382.     552.     449. <
 -11   3  15     429.     559.     388. <
  11   3 -14   16752.   18972.    1229. o
 -11   3  14   16992.   18465.    1596. o
  11   3 -13   12452.   12796.     839. o
 -11   3  13   13909.   15948.    1138. o
  11   3 -12   12710.   11624.     792. o
 -11   3  12   11489.   10392.     931. o
  11   3 -11   19093.   19278.    1053. o
 -11   3  11   18379.   19322.    1268. o
  11   3 -10    5983.    5295.     524. o
 -11   3  10    7913.    7481.     791. o
  11   3  -9    5687.    6128.     531. o
 -11   3   9    4181.    5034.     554. o
  11   3  -8   16975.   17280.     694. o
 -11   3   8   15531.   16175.     973. o
  11   3  -7   15521.   16354.     606. o
 -11   3   7   19966.   21044.     953. o
  11   3  -6   36554.   33580.    1223. o
 -11   3   6   32631.   29654.    1454. o
  11   3  -5   35986.   33207.    1205. o
 -11   3   5   32027.   29923.    1473. o
  11   3  -4   15005.   14721.     780. o
 -11   3   4   19447.   20618.    1213. o
  11   3  -3   16749.   16712.     813. o
 -11   3   3   15305.   16329.    1110. o
  11   3  -2    5814.    5480.     475. o
 -11   3   2    4325.    4858.     633. o
  11   3  -1    6027.    6332.     990. o
 -11   3   1    7948.    8496.     855. o
  11   3   0   19266.   18636.    1795. o
 -11   3   0   18513.   16835.    1045. o
  11   3   1   12373.   11670.    1470. o
 -11   3  -1   11129.    9096.     710. o
  11   3   2   12172.   12693.    1214. o
 -11   3  -2   13581.   15313.     873. o
  11   3   3   16434.   17452.    1132. o
 -11   3  -3   16716.   19808.    1182. o
  11   3   4     361.     297.     144. <
 -11   3  -4     407.     399.     223. <
  11   3   5    9777.    8066.    1032. o
 -11   3  -5    9242.    8721.    1168. o
  11   3   6    7106.    6917.     992. o
 -11   3  -6    7866.    8685.    1535. o
  11   3   7     419.     164.     254. <
 -11   3  -7     521.    1398.     927. <
  11   3   8    5925.    4773.    1073. o
 -11   3  -8    5923.    7799.    2354. o
  11   3   9    6918.    7593.    1885. o
  11   5 -18     282.      77.     628. <
  11   5 -17   40971.   42030.    3725. o
 -11   5  17   42615.   43641.    2893. o
  11   5 -16   33008.   35289.    3060. o
 -11   5  16   34304.   34592.    2518. o
  11   5 -15    4507.    5053.     831. o
 -11   5  15    4222.    4091.     846. o
  11   5 -14   16626.   16898.    1265. o
 -11   5  14   16926.   16676.    1631. o
  11   5 -13   24582.   24618.    1429. o
 -11   5  13   24308.   21425.    1541. o
  11   5 -12    2298.    2680.     594. o
 -11   5  12    2814.    2396.     344. o
  11   5 -11   71325.   72273.    1943. o
 -11   5  11   71170.   71198.    2286. o
  11   5 -10   57836.   57852.    1764. o
 -11   5  10   62130.   62286.    1827. o
  11   5  -9   32237.   30410.    1253. o
 -11   5   9   32205.   28963.    1505. o
  11   5  -8   31514.   30248.    1057. o
 -11   5   8   31997.   30764.    1355. o
  11   5  -7   49065.   51604.    1015. o
 -11   5   7   49912.   52654.    1444. o
  11   5  -6   35675.   38038.     998. o
 -11   5   6   35263.   37026.    1675. o
  11   5  -5   36104.   35096.    1282. o
 -11   5   5   35728.   36871.    1511. o
  11   5  -4   49071.   48430.    1418. o
 -11   5   4   49895.   51786.    1774. o
  11   5  -3   31807.   29772.    1373. o
 -11   5   3   32256.   28574.    1833. o
  11   5  -2   31295.   30217.    1326. o
 -11   5   2   31279.   27327.    1816. o
  11   5  -1   57612.   57126.    1814. o
 -11   5   1   61924.   59952.    2322. o
  11   5   0   69725.   69129.    3523. o
 -11   5   0   69623.   76411.    2931. o
  11   5   1    2262.    2316.     702. o
 -11   5  -1    2806.    2895.     479. o
  11   5   2   24336.   22803.    2152. o
 -11   5  -2   24073.   23100.    1838. o
  11   5   3   16338.   14658.    1462. o
 -11   5  -3   16641.   15773.    1228. o
  11   5   4    4330.    4334.     735. o
 -11   5  -4    4019.    4001.     623. o
  11   5   5   32643.   31340.    2189. o
 -11   5  -5   33943.   35263.    2275. o
  11   5   6   39813.   38085.    2467. o
 -11   5  -6   41434.   44657.    3437. o
  11   5   7     280.     663.     525. <
 -11   5  -7     260.     597.     664. <
  11   5   8   17910.   13821.    2254. o
 -11   5  -8   18136.   16268.    3646. o
  11   7 -18     801.    -643.     949. <
  11   7 -17   36497.   37181.    3543. o
 -11   7  17   37025.   39778.    2892. o
  11   7 -16   43615.   39914.    3608. o
 -11   7  16   43625.   40956.    2980. o
  11   7 -15    1022.     655.     498. <
 -11   7  15    1102.    1225.     497. <
  11   7 -14   36282.   40324.    2319. o
 -11   7  14   38828.   42804.    2178. o
  11   7 -13   27651.   29704.    1969. o
 -11   7  13   29407.   34949.    1454. o
  11   7 -12   16820.   17007.    1500. o
 -11   7  12   17093.   16994.    1146. o
  11   7 -11   81028.   82130.    3085. o
 -11   7  11   76334.   79207.    2030. o
  11   7 -10   47954.   48086.    2336. o
 -11   7  10   49745.   50688.    1690. o
  11   7  -9   18792.   19355.    1232. o
 -11   7   9   18079.   18847.     925. o
  11   7  -8   47046.   48843.    1289. o
 -11   7   8   48138.   51694.    1599. o
  11   7  -7   33000.   31806.    1157. o
 -11   7   7   34315.   37494.    1651. o
  11   7  -6   72985.   73108.    1723. o
 -11   7   6   70444.   70863.    2488. o
  11   7  -5   72658.   68474.    2113. o
 -11   7   5   70022.   67154.    2482. o
  11   7  -4   32634.   31099.    1376. o
 -11   7   4   33919.   34324.    1638. o
  11   7  -3   46867.   47131.    1646. o
 -11   7   3   47995.   46542.    2055. o
  11   7  -2   18459.   17340.    1349. o
 -11   7   2   17698.   14886.    1344. o
  11   7  -1   47526.   45019.    2945. o
 -11   7   1   49368.   50353.    2732. o
  11   7   0   80282.   75354.    4035. o
 -11   7   0   75516.   76739.    4295. o
  11   7   1   16421.   14337.    1740. o
 -11   7  -1   16627.   16474.    1663. o
  11   7   2   27290.   27349.    2426. o
 -11   7  -2   29004.   31639.    2281. o
  11   7   3   35537.   37440.    2396. o
 -11   7  -3   38102.   42249.    2543. o
  11   7   4     999.    1048.     520. <
 -11   7  -4    1064.     382.     521. <
  11   7   5   42360.   38163.    3165. o
 -11   7  -5   42398.   41651.    3039. o
  11   7   6   36043.   33575.    2953. o
 -11   7  -6   36577.   41812.    5992. o
  11   7   7     773.     567.     471. <
 -11   7  -7     823.     719.    1087. <
  11   9 -17   62648.   66601.    4864. o
  11   9 -16   51410.   55540.    4166. o
 -11   9  16   52458.   57411.    2945. o
  11   9 -15    6874.    7206.     984. o
 -11   9  15    6045.    7268.    1053. o
  11   9 -14   38760.   38459.    2646. o
 -11   9  14   37499.   37077.    2382. o
  11   9 -13   57375.   59718.    3066. o
 -11   9  13   59460.   61430.    2820. o
  11   9 -12    7666.    8458.    1150. o
 -11   9  12    7097.    8198.     827. o
  11   9 -11   95981.  100799.    3585. o
 -11   9  11   95980.  104489.    2166. o
  11   9 -10   78821.   84220.    3173. o
 -11   9  10   82691.   89778.    2073. o
  11   9  -9   46123.   44976.    2550. o
 -11   9   9   44478.   44752.    1671. o
  11   9  -8   55760.   52320.    2863. o
 -11   9   8   55026.   56468.    1750. o
  11   9  -7   83386.   90989.    3061. o
 -11   9   7   89910.   97191.    1986. o
  11   9  -6   56077.   60898.    2587. o
 -11   9   6   54411.   57993.    1806. o
  11   9  -5   56113.   60418.    2511. o
 -11   9   5   54589.   57816.    1849. o
  11   9  -4   83286.   84603.    4023. o
 -11   9   4   89807.   83498.    3540. o
  11   9  -3   55827.   56576.    3306. o
 -11   9   3   55195.   46657.    2836. o
  11   9  -2   45538.   44754.    2956. o
 -11   9   2   43808.   41085.    3101. o
  11   9  -1   78512.   78240.    3882. o
 -11   9   1   82414.   97007.    4916. o
  11   9   0   94815.   93364.    4304. o
 -11   9   0   94777.  112970.    5316. o
  11   9   1    7562.    7090.    1183. o
 -11   9  -1    7059.    8133.    1572. o
  11   9   2   56851.   52500.    3361. o
 -11   9  -2   58973.   64939.    4618. o
  11   9   3   38393.   36025.    2782. o
 -11   9  -3   37103.   35451.    3691. o
  11   9   4    6734.    7367.    1015. o
 -11   9  -4    5881.    6395.    1389. o
  11   9   5   50659.   51679.    3858. o
 -11   9  -5   51746.   53626.    7458. o
  11   9   6   61633.   58340.    4292. o
  11   9   7     673.    1232.     557. <
  11  11 -16   52441.   60766.    5670. o
  11  11 -15    1659.     481.     726. <
 -11  11  15    1875.    2271.     755. <
  11  11 -14   47412.   47856.    3168. o
 -11  11  14   48602.   52852.    2896. o
  11  11 -13   51004.   52147.    3233. o
 -11  11  13   52294.   58777.    2870. o
  11  11 -12   20661.   18528.    1971. o
 -11  11  12   20220.   20318.    1576. o
  11  11 -11   68990.   68179.    3634. o
 -11  11  11   69481.   76316.    2189. o
  11  11 -10   60227.   57569.    3372. o
 -11  11  10   60365.   64209.    2134. o
  11  11  -9   17187.   16756.    1755. o
 -11  11   9   16908.   19709.    1173. o
  11  11  -8   46982.   50807.    2822. o
 -11  11   8   47829.   52652.    1539. o
  11  11  -7   63587.   67175.    3150. o
 -11  11   7   68338.   70249.    2217. o
  11  11  -6   65983.   71058.    3101. o
 -11  11   6   64957.   69197.    2124. o
  11  11  -5   65378.   62962.    3999. o
 -11  11   5   64469.   64896.    2583. o
  11  11  -4   63182.   60676.    3878. o
 -11  11   4   67907.   69913.    2992. o
  11  11  -3   46889.   52226.    3305. o
 -11  11   3   47867.   49572.    3399. o
  11  11  -2   16921.   19990.    2082. o
 -11  11   2   16567.   20250.    2225. o
  11  11  -1   59798.   61069.    3642. o
 -11  11   1   59973.   69256.    3235. o
  11  11   0   68516.   66597.    3895. o
 -11  11   0   68907.   70361.    4809. o
  11  11   1   20121.   18923.    2012. o
 -11  11  -1   19728.   21565.    2915. o
  11  11   2   50450.   49613.    3324. o
[truncated: 350,302 more chars]
