# Supplementary material for: Hidden and apparent twins in uranyl-oxide minerals agrinierite and rameauite: a demonstration of metric and reticular merohedry
Source: J Appl Crystallogr. 2021 Nov 2;54(Pt 6):1656–63. doi: 10.1107/S1600576721009663 (PMC8662962; doi:10.1107/S1600576721009663)
Supplement: Supplementary file 2 [file j-54-01656-sup2.hkl]

#
# h,k,l, Fc-squared, Fo-squared, sigma(Fo-squared) and status flag
#
data_agrinierite
_shelx_title                             'pl660_2_m_new_shelxt_a.res in cm'
_shelx_refln_list_code                   4
_shelx_F_calc_maximum                    1836.07
_exptl_crystal_F_000                     3343
_reflns_d_resolution_high                0.6860

loop_
 _symmetry_equiv_pos_as_xyz
 'x, y, z'
 'x, -y, z'
 'x+1/2, y+1/2, z'
 'x+1/2, -y+1/2, z'

_cell_length_a                           14.069(3)
_cell_length_b                           14.220(3)
_cell_length_c                           13.967(3)
_cell_angle_alpha                        90
_cell_angle_beta                         120.24(3)
_cell_angle_gamma                        90

_shelx_F_squared_multiplier              1.000

loop_
 _refln_index_h
 _refln_index_k
 _refln_index_l
 _refln_F_squared_calc
 _refln_F_squared_meas
 _refln_F_squared_sigma
 _refln_observed_status
   0   0   2   66731.   64464.    1432. o
   0   0  -2   66762.   63316.    1367. o
   0   0   3   33074.   38183.    2142. o
   0   0  -3   33081.   36680.      80. o
   0   0   4   98006.  101964.     873. o
   0   0  -4   97992.   98082.    1404. o
   0   0   5     168.      60.     170. <
   0   0  -5     170.     196.      96. <
   0   0   6 2859620. 2825360.   23838. o
   0   0  -6 2859130. 2949400.  167809. o
   0   0   7    9009.    8603.     587. o
   0   0  -7    9034.    9592.     554. o
   0   0   8  137875.  123060.    4034. o
   0   0  -8  137788.  131211.    2910. o
   0   0   9   10426.   10540.     805. o
   0   0  -9   10419.   11663.     574. o
   0   0  10  454113.  455120.    5932. o
   0   0 -10  454049.  457679.    4914. o
   0   0  11     322.     214.     179. <
   0   0 -11     333.     365.     178. <
   0   0  12  463914.  507081.   28546. o
   0   0 -12  463819.  490763.    3936. o
   0   0  13    2144.    2745.     574. o
   0   0 -13    2154.    3341.     707. o
   0   0  14   56404.   53338.    2735. o
   0   0 -14   56361.   57535.    4931. o
   0   0  15    1664.    1635.     586. <
   0   0 -15    1660.    1794.    1069. <
   0   0  16  366516.  354650.   14224. o
   0   0 -16  366502.  362656.   14047. o
   0   0  17     152.    1062.    1026. <
   0   2  -1     418.     532.     125. o
   0   2   2   12834.   15484.     380. o
   0   2  -2   12834.   15382.     383. o
   0   2   3   24920.   27619.     404. o
   0   2  -3   24918.   26433.     473. o
   0   2   4   74386.   74501.    1026. o
   0   2  -4   74512.   72349.    1234. o
   0   2   5    5883.    4665.     328. o
   0   2  -5    5889.    5027.     283. o
   0   2   6 1550720. 1445870.   27016. o
   0   2  -6 1550590. 1523040.   14464. o
   0   2   7    6538.    6396.     396. o
   0   2  -7    6548.    7029.     316. o
   0   2   8   75496.   72789.    1736. o
   0   2  -8   75573.   78114.     886. o
   0   2   9    3201.    3045.     322. o
   0   2  -9    3197.    3529.     288. o
   0   2  10  275736.  272678.    4392. o
   0   2 -10  275781.  277939.    2452. o
   0   2  11     250.     237.     249. <
   0   2 -11     251.     279.     127. <
   0   2  12  368316.  389233.   22309. o
   0   2 -12  368118.  374673.    4170. o
   0   2  13    3132.    3818.     565. o
   0   2 -13    3128.    3991.     705. o
   0   2  14   38569.   40919.    1918. o
   0   2 -14   38555.   41514.    2862. o
   0   2  15     156.     179.     207. <
   0   2 -15     152.    1342.     705. <
   0   2  16  241936.  243593.    5307. o
   0   2 -16  241866.  248227.    7668. o
   0   2  17     742.    1127.     542. <
   0   4   0 3233000. 3371140.  190828. o
   0   4   1    4051.    4550.     440. o
   0   4  -1    4041.    4103.     446. o
   0   4   2   14468.   13555.     899. o
   0   4  -2   14553.   12502.     654. o
   0   4   3   24358.   27384.     548. o
   0   4  -3   24367.   24537.     945. o
   0   4   4   83990.   86088.    1166. o
   0   4  -4   83926.   83004.    1922. o
   0   4   5   21224.   22307.     801. o
   0   4  -5   21223.   21799.     658. o
   0   4   6 1509830. 1557150.   88780. o
   0   4  -6 1510140. 1563420.   88839. o
   0   4   7      16.     -33.     117. <
   0   4  -7      17.     -15.      73. <
   0   4   8   49499.   52177.    1170. o
   0   4  -8   49571.   51715.    1172. o
   0   4   9    2739.    2871.     326. o
   0   4  -9    2745.    2770.     296. o
   0   4  10  333496.  332224.    5089. o
   0   4 -10  333354.  343998.    1687. o
   0   4  11   14408.   13699.     887. o
   0   4 -11   14410.   15029.    1188. o
   0   4  12  356013.  364804.    4273. o
   0   4 -12  356225.  378560.    5447. o
   0   4  13    1775.    1361.     359. o
   0   4 -13    1776.    2397.     744. o
   0   4  14   33156.   34576.    1868. o
   0   4 -14   33204.   40879.    2159. o
   0   4  15     303.      33.     202. <
   0   4 -15     303.    -238.     588. <
   0   4  16  262886.  264860.    5641. o
   0   4 -16  262950.  241449.   12551. o
   0   6   0 1049610. 1147730.   63637. o
   0   6   1    7849.    8757.     769. o
   0   6  -1    7830.    9029.     871. o
   0   6   2    1034.    1026.     238. o
   0   6  -2    1043.     898.     220. o
   0   6   3    6020.    8522.     805. o
   0   6  -3    6014.    7440.     496. o
   0   6   4   76607.   76556.    2143. o
   0   6  -4   76694.   77556.    1678. o
   0   6   5    2060.    2738.     258. o
   0   6  -5    2084.    2602.     369. o
   0   6   6  785914.  771951.    9784. o
   0   6  -6  785929.  782914.    6313. o
   0   6   7    9836.   12351.     839. o
   0   6  -7    9850.   11530.     554. o
   0   6   8   27943.   29212.    1391. o
   0   6  -8   27959.   30080.    1012. o
   0   6   9    1462.    1755.     417. o
   0   6  -9    1459.    1313.     280. o
   0   6  10  152470.  159149.    4002. o
   0   6 -10  152495.  156944.    2554. o
   0   6  11    5267.    4566.     663. o
   0   6 -11    5264.    4511.     723. o
   0   6  12  248119.  256029.    5389. o
   0   6 -12  247950.  263286.    6140. o
   0   6  13    1211.    1536.     480. o
   0   6 -13    1212.    2731.     804. o
   0   6  14   13976.   17275.    1624. o
   0   6 -14   13971.   17007.    1992. o
   0   6  15     241.     263.     354. <
   0   6 -15     240.     669.     454. <
   0   6  16  134187.  147523.    8011. o
   0   8   0 1609040. 1984440.  101658. o
   0   8   1   33849.   38969.    1588. o
   0   8  -1   33782.   38256.    1876. o
   0   8   2    1041.    1730.     462. o
   0   8  -2    1056.    1249.     422. <
   0   8   3   50151.   61684.    2214. o
   0   8  -3   50183.   55016.    2088. o
   0   8   4   95949.  108267.    2554. o
   0   8  -4   95982.   98112.    2859. o
   0   8   5   56252.   62644.    1075. o
   0   8  -5   56317.   56662.    1720. o
   0   8   6  783297.  817429.   46587. o
   0   8  -6  783361.  805095.   46345. o
   0   8   7     255.     295.     235. <
   0   8  -7     254.     143.     130. <
   0   8   8   29029.   27476.    1624. o
   0   8  -8   29031.   26469.    1296. o
   0   8   9   10248.   10564.     963. o
   0   8  -9   10259.    9484.     683. o
   0   8  10  174348.  177270.    6703. o
   0   8 -10  174323.  161872.    4891. o
   0   8  11   25045.   25293.    1631. o
   0   8 -11   25061.   25515.    2396. o
   0   8  12  189822.  201640.    5118. o
   0   8 -12  189826.  185121.    7112. o
   0   8  13    4423.    5302.    1052. o
   0   8 -13    4427.    4908.    1154. o
   0   8  14    7805.    7411.    1254. o
   0   8 -14    7811.    7725.    1439. o
   0   8  15     149.     293.     206. <
   0   8 -15     147.    1511.    1159. <
   0  10   0  211071.  246330.   13816. o
   0  10   1   33529.   41944.    1618. o
   0  10  -1   33515.   39163.    1287. o
   0  10   2    7082.    9607.    1053. o
   0  10  -2    7068.    8181.     963. o
   0  10   3     787.     811.     327. <
   0  10  -3     797.     211.     417. <
   0  10   4   58431.   66171.    2698. o
   0  10  -4   58421.   61979.    3563. o
   0  10   5   44658.   46174.    1769. o
   0  10  -5   44658.   49101.    1697. o
   0  10   6  200219.  190517.    4631. o
   0  10  -6  200255.  192007.    4745. o
   0  10   7    9060.    8011.     742. o
   0  10  -7    9075.    9876.     993. o
   0  10   8    2061.    2055.     454. o
   0  10  -8    2061.    2044.     437. o
   0  10   9     168.     369.     343. <
   0  10  -9     162.     304.     250. <
   0  10  10   59746.   57207.    2772. o
   0  10 -10   59738.   66819.    3996. o
   0  10  11   32943.   33955.    3430. o
   0  10 -11   32894.   33384.    3031. o
   0  10  12   84851.   92944.    4213. o
   0  10 -12   84818.   86916.    4973. o
   0  10  13     195.     611.     619. <
   0  10 -13     198.     197.     728. <
   0  10  14     303.    -126.     759. <
   0  10 -14     305.    -779.    1429. <
   0  12   0  220632.  270383.   15027. o
   0  12   1   41916.   50994.    2305. o
   0  12  -1   41959.   50460.    2231. o
   0  12   2    3797.    4106.     966. o
   0  12  -2    3793.    2950.     569. o
   0  12   3   36667.   40049.    2621. o
   0  12  -3   36727.   38069.    1757. o
   0  12   4   36546.   34110.    2287. o
   0  12  -4   36537.   37027.    3037. o
   0  12   5  107311.  124704.    3277. o
   0  12  -5  107276.  120572.    4900. o
   0  12   6  155545.  170140.    3801. o
   0  12  -6  155517.  185520.    5041. o
   0  12   7    2553.    2395.     555. o
   0  12  -7    2568.    4845.    1282. o
   0  12   8      53.     -69.     189. <
   0  12  -8      53.    1037.     804. <
   0  12   9    5770.    5445.     863. o
   0  12  -9    5802.    8013.    1603. o
   0  12  10   52306.   49868.    3894. o
   0  12 -10   52305.   59592.    4114. o
   0  12  11   74827.   76841.    4877. o
   0  12 -11   74832.   92178.    4802. o
   0  12  12   57664.   53795.    3903. o
   0  12 -12   57689.   64573.    4477. o
   0  14   0    7964.   13872.    1438. o
   0  14   1   48964.   52866.    2701. o
   0  14  -1   49079.   54355.    3415. o
   0  14   2   17585.   25575.    2202. o
   0  14  -2   17625.   23342.    2306. o
   0  14   3    4635.    5618.    1094. o
   0  14  -3    4635.    6804.    1428. o
   0  14   4   12679.   20594.    1677. o
   0  14  -4   12679.   14985.    1958. o
   0  14   5   81307.   89094.    3278. o
   0  14  -5   81221.   87282.    4850. o
   0  14   6   18179.   18771.    1640. o
   0  14  -6   18139.   20515.    2448. o
   0  14   7   14204.   12887.    1746. o
   0  14  -7   14269.   15167.    2236. o
   0  14   8    9018.    8161.    1161. o
   0  14  -8    9035.   12424.    1967. o
   0  14   9     863.     160.     753. <
   0  14  -9     865.    2014.     898. <
   0  14  10    4640.    3192.    1109. <
   0  14 -10    4643.    8138.    1769. o
   0  14  11   65172.   51937.    7436. o
   0  16   0   24526.   31666.    2132. o
   0  16   1   66838.   80578.    3871. o
   0  16  -1   66883.   83994.    3948. o
   0  16   2   10910.   12796.    1734. o
   0  16  -2   10927.   12995.    1893. o
   0  16   3   37515.   46299.    2569. o
   0  16  -3   37498.   44601.    3313. o
   0  16   4    9687.   12630.    1515. o
   0  16  -4    9689.   11276.    1847. o
   0  16   5  136556.  159092.    6016. o
   0  16  -5  136461.  151768.    6224. o
   0  16   6   12910.   17466.    1976. o
   0  16  -6   12888.   15225.    2165. o
   0  16   7    4303.    3557.    1025. o
   0  16  -7    4297.    4226.    1270. o
   0  16   8    7295.    4737.    1146. o
   0  16  -8    7299.    6778.    1455. o
   0  16   9    8712.   11249.    3458. o
   0  18   0    5961.    7769.    1475. o
   0  18   1   46008.   50733.    3452. o
   0  18  -1   46073.   50100.    2929. o
   0  18   2   14609.   21956.    1871. o
   0  18  -2   14650.   19631.    1883. o
   0  18   3    3610.    7081.    1498. o
   0  18  -3    3592.    5501.    1307. o
   0  18   4    4010.    7012.    1555. o
   0  18  -4    3994.    7009.    1441. o
   0  18   5   80773.   90683.    5293. o
   0  18  -5   80665.   86727.    5176. o
   0  18   6    1995.    3845.    1386. <
   0  18  -6    2004.    2680.    1605. <
   0  18   7   10390.   12026.    3163. o
   0  20   0     255.    1338.     521. <
   0  20   1   34678.   44245.    5025. o
   0  20  -1   34734.   42731.    3317. o
   0  20  -2    6022.    6490.    1480. o
   0  20   3   10499.   12318.    3012. o
   0  20  -3   10496.   11704.    3005. o
   0  20   4    2297.    5865.    2208. <
  -1   1  17     459.     737.     463. <
   1   1 -16     427.     779.     608. <
  -1   1  16     433.     199.     226. <
   1   1 -15    1205.    1070.     477. <
  -1   1  15     957.     636.     280. <
   1   1 -14    1848.    1678.     441. o
  -1   1  14    2426.    2488.     421. o
   1   1 -13     469.     130.     228. <
  -1   1  13     388.     762.     207. o
   1   1 -12    6355.    6791.     486. o
  -1   1  12    7074.    7902.     602. o
   1   1 -11    2595.    2537.     291. o
  -1   1  11    1744.    2235.     333. o
   1   1 -10    2734.    2619.     281. o
  -1   1  10    3044.    3419.     343. o
   1   1  -9    4510.    4188.     297. o
  -1   1   9    3968.    4055.     366. o
   1   1  -8     251.     245.     113. <
  -1   1   8     414.     294.     134. <
   1   1  -7    1982.    2069.     182. o
  -1   1   7    2466.    2607.     248. o
   1   1  -6   26891.   29397.     313. o
  -1   1   6   26966.   28670.     606. o
   1   1  -5    1236.    1234.     108. o
  -1   1   5     681.     589.      97. o
   1   1  -4   16880.   15814.     548. o
  -1   1   4   16964.   17190.     418. o
   1   1  -3    7331.    5788.     372. o
  -1   1   3    8158.    7187.     359. o
  -1   1   2    1231.    1236.     306. o
   1   1   1    1162.    1123.     212. o
  -1   1  -1    1275.    1168.     215. o
   1   1   2    7492.    6290.     272. o
  -1   1  -2    8247.    6969.     297. o
   1   1   3   16950.   16759.     402. o
  -1   1  -3   17055.   17577.     335. o
   1   1   4    1200.    1225.     122. o
  -1   1  -4     625.     537.      93. o
   1   1   5   26545.   28808.     270. o
  -1   1  -5   26688.   28630.     422. o
   1   1   6    1850.    1779.     162. o
  -1   1  -6    2348.    2418.     199. o
   1   1   7     235.     -16.     146. <
  -1   1  -7     410.     278.      97. <
   1   1   8    4352.    3840.     339. o
  -1   1  -8    3805.    3643.     285. o
   1   1   9    2782.    1845.     399. o
  -1   1  -9    3057.    3032.     286. o
   1   1  10    2525.    2390.     338. o
  -1   1 -10    1659.    1605.     219. o
   1   1  11    6387.    6362.     512. o
  -1   1 -11    7092.    7481.     541. o
   1   1  12     441.     294.     168. <
  -1   1 -12     362.     434.     198. <
   1   1  13    1870.    1682.     316. o
  -1   1 -13    2460.    2721.     614. o
   1   1  14    1141.    1010.     286. o
  -1   1 -14     887.     654.     466. <
   1   1  15     394.     310.     235. <
  -1   1 -15     403.     636.     514. <
   1   1  16     655.    1333.     690. <
  -1   3  17    5834.    5589.     969. o
   1   3 -16    8898.    8296.    1312. o
  -1   3  16    9248.    9388.    1058. o
   1   3 -15   10809.   12435.    1448. o
  -1   3  15    9579.    8910.    1008. o
   1   3 -14   11423.   11379.    1069. o
  -1   3  14   12583.   13678.    1153. o
   1   3 -13   12316.   14274.    1522. o
  -1   3  13   12171.   11806.    1046. o
   1   3 -12    2161.    2588.     507. o
  -1   3  12    2323.    2131.     341. o
   1   3 -11    5773.    5890.     705. o
  -1   3  11    4461.    4423.     493. o
   1   3 -10   22186.   22836.     925. o
  -1   3  10   21972.   19318.    1086. o
   1   3  -9   39315.   41529.     978. o
  -1   3   9   33802.   33764.    1228. o
   1   3  -8   10029.   10480.     559. o
  -1   3   8   10554.   10108.     539. o
   1   3  -7   38368.   39979.     972. o
  -1   3   7   40430.   38776.    1053. o
   1   3  -6   30891.   30725.     871. o
  -1   3   6   31930.   30592.    1077. o
   1   3  -5   10565.   12188.     469. o
  -1   3   5    9075.   10836.     455. o
   1   3  -4   23323.   23047.     861. o
  -1   3   4   23070.   21854.    1047. o
   1   3  -3   74847.   72284.    1673. o
  -1   3   3   72857.   72983.    1645. o
   1   3  -2   11746.   12194.     464. o
  -1   3   2   11199.   12045.     452. o
   1   3  -1   91093.   86895.    1917. o
  -1   3   1   90919.   90917.    1348. o
   1   3   0   91293.   86103.    2244. o
  -1   3   0   91090.   87862.    2088. o
   1   3   1   11539.   12086.     409. o
  -1   3  -1   10940.   12425.     487. o
   1   3   2   74496.   73006.    1338. o
  -1   3  -2   72633.   73666.    1022. o
   1   3   3   23282.   23510.     563. o
  -1   3  -3   22996.   22524.     546. o
   1   3   4   10950.   12955.     324. o
  -1   3  -4    9465.   10887.     279. o
   1   3   5   31475.   30855.     883. o
  -1   3  -5   32421.   30659.     856. o
   1   3   6   38895.   41356.     911. o
  -1   3  -6   40752.   40131.     858. o
   1   3   7    9849.    9698.     584. o
  -1   3  -7   10294.   11170.     422. o
   1   3   8   39637.   39065.    1275. o
  -1   3  -8   34170.   34392.     919. o
   1   3   9   22124.   22412.    1004. o
  -1   3  -9   21925.   20655.     845. o
   1   3  10    5869.    5525.     462. o
  -1   3 -10    4604.    4442.     453. o
   1   3  11    2179.    2484.     323. o
  -1   3 -11    2334.    2586.     362. o
   1   3  12   12824.   13302.    1049. o
  -1   3 -12   12646.   12397.    1572. o
   1   3  13   11101.   12590.    1054. o
  -1   3 -13   12245.   14300.    1393. o
   1   3  14   10922.   10832.    1055. o
  -1   3 -14    9698.    9619.    1498. o
   1   3  15    8828.    8645.    1005. o
  -1   3 -15    9167.    9293.    1532. o
   1   3  16    5591.    6329.    1340. o
  -1   5  17    8371.    7138.    1817. o
   1   5 -16   14512.   13737.    1910. o
  -1   5  16   12551.   12156.    1274. o
   1   5 -15    8216.   10289.    1556. o
  -1   5  15    8075.    8038.     961. o
   1   5 -14   23039.   24464.    2297. o
  -1   5  14   24147.   24398.    1635. o
   1   5 -13   17015.   17466.    1848. o
  -1   5  13   17011.   18066.    1299. o
   1   5 -12   30265.   30466.    2403. o
  -1   5  12   29612.   30130.    1636. o
   1   5 -11   19349.   19090.    1188. o
  -1   5  11   16984.   17222.    1199. o
   1   5 -10   35244.   35116.    1293. o
  -1   5  10   34007.   32434.    1395. o
   1   5  -9   34550.   34617.    1093. o
  -1   5   9   34670.   31776.    1322. o
   1   5  -8   26491.   26686.     969. o
  -1   5   8   26848.   26899.    1321. o
   1   5  -7   49325.   46849.    1437. o
  -1   5   7   49765.   50965.    1642. o
   1   5  -6   97560.   94196.    2392. o
  -1   5   6   90831.   90503.    2104. o
   1   5  -5    8157.    8927.     596. o
  -1   5   5    6170.    7105.     703. o
   1   5  -4  113662.  111928.    2300. o
  -1   5   4  117176.  122321.    1421. o
   1   5  -3   49415.   43878.    1647. o
  -1   5   3   54482.   53209.    1716. o
   1   5  -2   11519.   12678.     878. o
  -1   5   2   11424.   11338.     708. o
   1   5  -1  119087.  119207.    2370. o
  -1   5   1  118117.  106707.    3092. o
   1   5   0  119660.  120631.    2815. o
  -1   5   0  118581.  128206.    2264. o
   1   5   1   11280.   12368.     593. o
  -1   5  -1   11180.   11346.     724. o
   1   5   2   49800.   43908.    1659. o
  -1   5  -2   54807.   47663.    2153. o
   1   5   3  113774.  111131.    2156. o
  -1   5  -3  117449.  113543.    2549. o
   1   5   4    7938.    8442.     426. o
  -1   5  -4    5944.    7074.     480. o
   1   5   5   96808.   96373.    1518. o
  -1   5  -5   90306.   88719.    1671. o
   1   5   6   48982.   47535.    1277. o
  -1   5  -6   49557.   49162.    1187. o
   1   5   7   26299.   26446.     975. o
  -1   5  -7   26755.   28589.     886. o
   1   5   8   34304.   34639.    1230. o
  -1   5  -8   34497.   34264.    1177. o
   1   5   9   34948.   33560.    1356. o
  -1   5  -9   33628.   37239.     888. o
   1   5  10   19134.   19292.     899. o
  -1   5 -10   16763.   17741.    1229. o
   1   5  11   30050.   30009.    1380. o
  -1   5 -11   29442.   33732.    2350. o
   1   5  12   17045.   16620.    1253. o
  -1   5 -12   17061.   16769.    1430. o
   1   5  13   22910.   23663.    1525. o
  -1   5 -13   24082.   23715.    2495. o
   1   5  14    8126.    8662.     986. o
  -1   5 -14    7999.    7612.    1513. o
   1   5  15   13986.   13592.    1567. o
  -1   5 -15   11999.   11586.    1745. o
   1   5  16    8451.    9617.    2128. o
   1   7 -16   31545.   35662.    4733. o
  -1   7  16   29689.   31871.    3994. o
   1   7 -15   32836.   36028.    3000. o
  -1   7  15   32801.   35872.    2598. o
   1   7 -14   42934.   41107.    3265. o
  -1   7  14   41675.   41402.    2764. o
   1   7 -13   43968.   46318.    3212. o
  -1   7  13   45158.   46241.    2766. o
   1   7 -12   20980.   20849.    2135. o
  -1   7  12   19726.   22498.    1814. o
   1   7 -11   28759.   25734.    2375. o
  -1   7  11   29657.   27087.    1670. o
   1   7 -10   83041.   79322.    2861. o
  -1   7  10   81569.   75689.    2713. o
   1   7  -9  107092.  104484.    2553. o
  -1   7   9  106816.  105766.    2988. o
   1   7  -8   60933.   58990.    1748. o
  -1   7   8   58803.   58398.    2098. o
   1   7  -7  157315.  159359.    2812. o
  -1   7   7  157174.  160242.    3000. o
   1   7  -6  104183.  103059.    2490. o
  -1   7   6  100581.  105452.    2062. o
   1   7  -5    9096.    9927.     782. o
  -1   7   5    9050.    9515.     776. o
   1   7  -4  172153.  181166.    1793. o
  -1   7   4  173828.  184402.    3976. o
   1   7  -3  200347.  213621.    2671. o
  -1   7   3  200194.  202336.    5126. o
   1   7  -2   38228.   42454.    1332. o
  -1   7   2   36059.   35751.    1887. o
   1   7  -1  283493.  290675.    2899. o
  -1   7   1  281352.  277022.    4639. o
   1   7   0  282810.  280327.    5650. o
  -1   7   0  280834.  283958.    6555. o
   1   7   1   37542.   35427.    1663. o
  -1   7  -1   35316.   34270.    1817. o
   1   7   2  200287.  199044.    4551. o
  -1   7  -2  200397.  191896.    4793. o
   1   7   3  171470.  177722.    2123. o
  -1   7  -3  173039.  161526.    5695. o
   1   7   4    9187.    9530.     669. o
  -1   7  -4    9187.    8757.     640. o
   1   7   5  105093.  102121.    2168. o
  -1   7  -5  101298.   97699.    2551. o
   1   7   6  158271.  158987.    2237. o
  -1   7  -6  158083.  157068.    2611. o
   1   7   7   60003.   60603.    2149. o
  -1   7  -7   57723.   57414.    1544. o
   1   7   8  107738.  102763.    3293. o
  -1   7  -8  107566.  102876.    2603. o
   1   7   9   82293.   77847.    3381. o
  -1   7  -9   80832.   72850.    2874. o
   1   7  10   28738.   25758.    1953. o
  -1   7 -10   29692.   27808.    1633. o
   1   7  11   20984.   22343.    1471. o
  -1   7 -11   19704.   21377.    2132. o
   1   7  12   45295.   48574.    2742. o
  -1   7 -12   46448.   48611.    3297. o
   1   7  13   42011.   43702.    2740. o
  -1   7 -13   40672.   42528.    2917. o
   1   7  14   32960.   33497.    2537. o
  -1   7 -14   32988.   34938.    3449. o
   1   7  15   30955.   32378.    2913. o
   1   9 -15   20798.   20733.    3859. o
  -1   9  15   19432.   22092.    3539. o
   1   9 -14   44497.   43390.    3602. o
  -1   9  14   46793.   47986.    3205. o
   1   9 -13   44484.   41223.    3444. o
  -1   9  13   42961.   48658.    2971. o
   1   9 -12   49014.   46028.    3526. o
  -1   9  12   51857.   55475.    3193. o
   1   9 -11   35178.   33814.    2942. o
  -1   9  11   32248.   31177.    1729. o
   1   9 -10   76353.   78843.    3327. o
  -1   9  10   75994.   74720.    2914. o
   1   9  -9  103693.  107439.    2461. o
  -1   9   9  102742.  100114.    3341. o
   1   9  -8   44149.   44211.    1737. o
  -1   9   8   45931.   45117.    2097. o
   1   9  -7   85657.   89140.    2583. o
  -1   9   7   87558.   89905.    2052. o
   1   9  -6  175398.  177974.    3657. o
  -1   9   6  173726.  165299.    4519. o
   1   9  -5   13237.   13934.     999. o
  -1   9   5   11742.    9808.    1003. o
   1   9  -4  205970.  190191.    5565. o
  -1   9   4  204756.  191851.    5137. o
   1   9  -3  210406.  229578.   13212. o
  -1   9   3  212389.  222970.    3945. o
   1   9  -2    9676.   10461.     799. o
  -1   9   2    9443.    9676.     912. o
   1   9  -1  174031.  203931.   11731. o
  -1   9   1  172118.  207638.   11755. o
   1   9   0  173691.  198310.    1519. o
  -1   9   0  171798.  198426.     736. o
   1   9   1    9244.   10096.     890. o
  -1   9  -1    9043.    9505.     916. o
   1   9   2  211274.  196008.    5485. o
  -1   9  -2  213273.  197546.    5657. o
   1   9   3  204395.  198448.    4170. o
  -1   9  -3  202910.  197718.    4363. o
   1   9   4   13095.   11718.     931. o
  -1   9  -4   11595.   11332.     881. o
   1   9   5  175245.  173901.    3513. o
  -1   9  -5  173649.  168609.    3929. o
   1   9   6   86373.   91990.    1414. o
  -1   9  -6   88462.   86467.    2421. o
   1   9   7   43499.   42525.    1460. o
  -1   9  -7   45427.   42811.    1500. o
   1   9   8  103633.  100055.    3437. o
  -1   9  -8  102598.   95803.    2694. o
   1   9   9   74376.   69942.    3032. o
  -1   9  -9   73886.   72043.    2679. o
   1   9  10   34864.   32522.    2372. o
  -1   9 -10   31829.   30478.    2724. o
   1   9  11   48998.   51064.    4023. o
  -1   9 -11   51774.   49235.    3646. o
   1   9  12   45120.   48601.    3054. o
  -1   9 -12   43748.   45606.    3552. o
   1   9  13   44188.   49087.    3155. o
  -1   9 -13   46516.   48863.    3713. o
   1   9  14   20740.   24227.    2617. o
  -1   9 -14   19320.   18906.    2898. o
   1  11 -14   34779.   29895.    5099. o
  -1  11  14   35812.   40096.    5129. o
   1  11 -13   58284.   63400.    4417. o
  -1  11  13   57121.   58119.    3748. o
   1  11 -12   17668.   21487.    2536. o
  -1  11  12   18770.   18812.    1742. o
   1  11 -11   21804.   25859.    2737. o
  -1  11  11   20992.   20006.    2079. o
   1  11 -10   82368.   92659.    4819. o
  -1  11  10   80890.   73512.    3434. o
   1  11  -9   95871.  108769.    4902. o
  -1  11   9   95377.   90928.    3814. o
   1  11  -8   37621.   39413.    1886. o
  -1  11   8   39216.   35722.    1588. o
   1  11  -7  104464.  112310.    2552. o
  -1  11   7  106852.  103234.    3775. o
   1  11  -6   84953.   96483.    3047. o
  -1  11   6   86807.   71546.    3355. o
   1  11  -5    6865.    7764.     974. o
  -1  11   5    6683.    5567.     819. o
   1  11  -4  131040.  136778.    2813. o
  -1  11   4  126022.  125399.    4723. o
   1  11  -3  163649.  169867.    3827. o
  -1  11   3  162728.  176430.    4719. o
   1  11  -2   16636.   16565.    1099. o
  -1  11   2   17007.   18709.    1909. o
   1  11  -1  137019.  149738.    3211. o
  -1  11   1  136757.  157366.    1678. o
   1  11   0  136494.  151738.    2993. o
  -1  11   0  136315.  151798.    3097. o
   1  11   1   15961.   15862.    1431. o
  -1  11  -1   16350.   17608.    1518. o
   1  11   2  164379.  161322.    5523. o
  -1  11  -2  163812.  162971.    4764. o
   1  11   3  129340.  130269.    4452. o
  -1  11  -3  124083.  126701.    5360. o
   1  11   4    7056.    6272.     903. o
  -1  11  -4    6909.    5681.     831. o
   1  11   5   85266.   91126.    2394. o
  -1  11  -5   87046.   92126.    2309. o
   1  11   6  105563.  102628.    3320. o
  -1  11  -6  107912.  112478.    2702. o
   1  11   7   36910.   33708.    1548. o
  -1  11  -7   38530.   40586.    1835. o
   1  11   8   96325.   86423.    4000. o
  -1  11  -8   95940.  102821.    4963. o
   1  11   9   80849.   75967.    3552. o
  -1  11  -9   79448.   79324.    4739. o
   1  11  10   21567.   18508.    1886. o
  -1  11 -10   20827.   22152.    2526. o
   1  11  11   17640.   17335.    2532. o
  -1  11 -11   18717.   20841.    2414. o
   1  11  12   59836.   56325.    3860. o
  -1  11 -12   58732.   57656.    4322. o
   1  11  13   34278.   38277.    4941. o
  -1  11 -13   35312.   26298.    4815. o
   1  13 -12   27870.   33697.    3379. o
  -1  13  12   28014.   23861.    2181. o
   1  13 -11   16406.   20807.    2699. o
  -1  13  11   15912.   11248.    1627. o
   1  13 -10   63094.   81152.    7253. o
  -1  13  10   63640.   52488.    3897. o
   1  13  -9   48236.   62050.    4067. o
  -1  13   9   51534.   44324.    2813. o
   1  13  -8   25121.   33363.    3003. o
  -1  13   8   26132.   21454.    1871. o
   1  13  -7   65700.   75969.    4282. o
  -1  13   7   65308.   56347.    3745. o
   1  13  -6   68905.   59044.    3909. o
  -1  13   6   67594.   58814.    3151. o
   1  13  -5    8931.    7339.    1434. o
  -1  13   5    9707.    9793.    1215. o
   1  13  -4  121129.  123269.    3167. o
  -1  13   4  119869.  124709.    4051. o
   1  13  -3  100732.  108537.    2316. o
  -1  13   3  100187.  117157.    3148. o
   1  13  -2    5687.    7531.    1035. o
  -1  13   2    5707.    8359.    1390. o
   1  13  -1   75326.   87959.    3837. o
  -1  13   1   74425.   96086.    2565. o
   1  13   0   75172.   89989.    2776. o
  -1  13   0   74288.   94917.    3661. o
   1  13   1    5343.    8147.    1272. o
  -1  13  -1    5354.    8871.    1474. o
   1  13   2  101087.  107178.    4255. o
  -1  13  -2  100616.  108412.    3553. o
   1  13   3  119897.  120570.    4677. o
  -1  13  -3  118498.  126530.    5387. o
   1  13   4    8796.    8282.     988. o
  -1  13  -4    9537.   10318.    1596. o
   1  13   5   68709.   68924.    2643. o
  -1  13  -5   67466.   72296.    4384. o
   1  13   6   66075.   69589.    2563. o
  -1  13  -6   65815.   72697.    4460. o
   1  13   7   24754.   23052.    1905. o
  -1  13  -7   25896.   31514.    3005. o
   1  13   8   48031.   44254.    2691. o
  -1  13  -8   51291.   62547.    4131. o
   1  13   9   61626.   54728.    3168. o
  -1  13  -9   62155.   73917.    7322. o
   1  13  10   16085.   12676.    1764. o
  -1  13 -10   15569.   20067.    2627. o
   1  13  11   27832.   20142.    3067. o
  -1  13 -11   28002.   33177.    3370. o
   1  15 -10   70208.   81573.    5155. o
  -1  15  10   69956.   54444.    4338. o
   1  15  -9   48655.   55115.    4233. o
  -1  15   9   51075.   41156.    3508. o
   1  15  -8   24257.   25398.    2932. o
  -1  15   8   23332.   19623.    2273. o
   1  15  -7   92434.  102390.    5481. o
  -1  15   7   90327.   90826.    4563. o
   1  15  -6   35155.   36552.    3355. o
  -1  15   6   36324.   38434.    2916. o
   1  15  -5    4740.    5674.    1205. o
  -1  15   5    5921.    8855.    1260. o
   1  15  -4  106335.  112925.    5328. o
  -1  15   4  104760.  121630.    3468. o
   1  15  -3   94536.  100096.    4881. o
  -1  15   3   94054.  116309.    2968. o
   1  15  -2   15820.   16976.    2113. o
  -1  15   2   15947.   18122.    2046. o
   1  15  -1   88825.  101084.    4360. o
  -1  15   1   88780.  100504.    3413. o
   1  15   0   88596.   98357.    3389. o
  -1  15   0   88633.  101834.    3462. o
   1  15   1   15205.   17152.    1938. o
  -1  15  -1   15266.   18829.    2164. o
   1  15   2   94368.  104853.    4234. o
  -1  15  -2   93962.  110424.    4560. o
   1  15   3  105272.  117552.    4233. o
  -1  15  -3  103610.  113780.    5168. o
   1  15   4    4866.    7627.    1313. o
  -1  15  -4    6045.    6251.    1360. o
   1  15   5   35449.   41852.    2420. o
  -1  15  -5   36540.   36297.    3444. o
   1  15   6   93651.   91333.    5482. o
  -1  15  -6   91509.   94768.    5589. o
   1  15   7   23753.   19929.    2031. o
  -1  15  -7   22769.   26000.    2881. o
   1  15   8   48685.   46744.    3466. o
  -1  15  -8   51094.   57397.    4327. o
   1  15   9   69044.   66223.    5514. o
  -1  15  -9   68819.   78053.    5133. o
  -1  17   9   19944.   20079.    4243. o
  -1  17   8    9090.   10533.    1903. o
   1  17  -7   45346.   49428.    4205. o
  -1  17   7   45909.   53347.    3352. o
   1  17  -6   28584.   30718.    3177. o
  -1  17   6   28602.   30377.    2625. o
   1  17  -5    4650.    5690.    1476. o
  -1  17   5    4889.    7251.    1318. o
   1  17  -4   66758.   74430.    4436. o
  -1  17   4   65277.   77481.    2627. o
   1  17  -3   50990.   59056.    3830. o
  -1  17   3   51063.   60960.    2923. o
   1  17  -2    6592.    9757.    1724. o
  -1  17   2    7028.   10997.    1409. o
   1  17  -1   43159.   52167.    2684. o
  -1  17   1   43727.   56777.    3429. o
   1  17   0   43347.   50727.    3303. o
  -1  17   0   43889.   52591.    2775. o
   1  17   1    6223.    8957.    1491. o
  -1  17  -1    6637.    9214.    1330. o
   1  17   2   50466.   57489.    3400. o
  -1  17  -2   50522.   59909.    3799. o
   1  17   3   66312.   79776.    3138. o
  -1  17  -3   64783.   75342.    4342. o
   1  17   4    4646.    6763.    1706. o
  -1  17  -4    4894.    5776.    1400. o
   1  17   5   28580.   40125.    5412. o
  -1  17  -5   28642.   31661.    3177. o
   1  17   6   46092.   55550.    3387. o
  -1  17  -6   46658.   52402.    4171. o
   1  17   7    8684.   11363.    2071. o
  -1  19   6    8792.    8752.    2496. o
  -1  19   5    5288.    8656.    1736. o
   1  19  -4   35800.   39375.    4757. o
  -1  19   4   34332.   35862.    2782. o
   1  19  -3   23004.   27407.    3960. o
  -1  19   3   23544.   26965.    2289. o
   1  19  -2    8439.    8019.    1514. o
  -1  19   2    9053.    9683.    1367. o
   1  19  -1   29449.   31874.    2939. o
  -1  19   1   29866.   33667.    2432. o
   1  19   0   29746.   31110.    2847. o
  -1  19   0   30106.   31234.    2971. o
   1  19   1    8194.    9658.    2105. o
  -1  19  -1    8768.    9427.    1614. o
   1  19   2   22703.   26990.    4324. o
  -1  19  -2   23277.   25620.    2861. o
   1  19   3   35607.   44976.    5422. o
  -1  19  -3   34117.   39374.    4766. o
   1  19   5    8351.   10008.    3096. o
   1  19   6   38570.   44433.    5405. o
   2   0 -17     924.    1316.     864. <
  -2   0  17     783.     436.     588. <
   2   0 -16  138727.  148741.    8292. o
  -2   0  16  138043.  140111.    5521. o
   2   0 -15    2733.    3140.    1265. <
  -2   0  15    1997.    1415.     609. <
   2   0 -14  287120.  291718.   10483. o
  -2   0  14  299280.  287262.    8259. o
   2   0 -13     686.     657.     183. o
  -2   0  13     827.     411.     109. o
   2   0 -12  214156.  224445.    2029. o
  -2   0  12  203678.  210496.    3850. o
   2   0 -11    1370.    1715.     331. o
  -2   0  11    1008.     886.     227. o
   2   0 -10  790801.  774796.    9862. o
  -2   0  10  759295.  728964.   11988. o
   2   0  -9   22131.   21132.     886. o
  -2   0   9   20182.   17817.    1050. o
   2   0  -8  233501.  235526.    2397. o
  -2   0   8  233674.  230707.    3710. o
   2   0  -7    5454.    4612.     438. o
  -2   0   7    5668.    5091.     464. o
   2   0  -6  538951.  555068.   31938. o
  -2   0   6  519352.  551632.   31044. o
   2   0  -5   10992.   11365.     573. o
  -2   0   5   10819.   10744.     547. o
   2   0  -4 2616020. 2519730.   35750. o
  -2   0   4 2649460. 2547800.   35120. o
   2   0  -3   23243.   22201.     641. o
  -2   0   3   22713.   21997.     671. o
   2   0  -2  161343.  150860.    3155. o
  -2   0   2  163325.  159335.    2842. o
   2   0   1   23424.   23147.     974. o
  -2   0  -1   22947.   22527.     948. o
   2   0   2 2614370. 2473460.   40766. o
  -2   0  -2 2647380. 2566430.   32498. o
   2   0   3   10812.   11455.     547. o
  -2   0  -3   10636.   10063.     619. o
   2   0   4  537316.  561064.   31808. o
  -2   0  -4  517646.  538551.   30785. o
   2   0   5    5554.    4701.     379. o
  -2   0  -5    5779.    5151.     443. o
   2   0   6  231065.  228565.    3480. o
  -2   0  -6  231476.  234483.    2515. o
   2   0   7   22608.   20251.     987. o
  -2   0  -7   20702.   18464.    1020. o
   2   0   8  788068.  751433.   12678. o
  -2   0  -8  755994.  733291.   10360. o
   2   0   9    1301.    1093.     388. <
  -2   0  -9     925.    1318.     301. o
   2   0  10  212412.  224081.    3083. o
  -2   0 -10  201820.  210698.    3030. o
   2   0  11     697.     299.     678. <
  -2   0 -11     842.    1140.     424. <
   2   0  12  284473.  276453.    6253. o
  -2   0 -12  296693.  296502.    7087. o
   2   0  13    2767.    2415.     553. o
  -2   0 -13    2040.    1307.     744. <
   2   0  14  139760.  144582.    5290. o
  -2   0 -14  138897.  139862.    8015. o
   2   0  15     896.    1094.     532. <
  -2   0 -15     751.     971.     755. <
   2   0  16   36572.   38238.    4523. o
  -2   2  18   26115.   30635.    2715. o
   2   2 -17     803.    1561.     769. <
  -2   2  17     651.    1130.     401. <
   2   2 -16  131766.  132711.    5667. o
  -2   2  16  124377.  128710.    3595. o
   2   2 -15    1366.    1283.     472. <
  -2   2  15    2021.    1651.     448. o
   2   2 -14  330204.  333912.    5899. o
  -2   2  14  334739.  331220.    6154. o
   2   2 -13    1202.     758.     235. o
  -2   2  13    1089.     614.     234. <
   2   2 -12  123325.  127538.    1468. o
  -2   2  12  123524.  123632.    2495. o
   2   2 -11    1733.    2122.     266. o
  -2   2  11    1372.    1720.     242. o
   2   2 -10  795364.  816368.   46752. o
  -2   2  10  779335.  770366.    7709. o
   2   2  -9    5425.    5309.     311. o
  -2   2   9    6432.    6211.     461. o
   2   2  -8  277317.  283031.   16379. o
  -2   2   8  272687.  269872.    3309. o
   2   2  -7    9830.    8960.     441. o
  -2   2   7    9636.    9220.     506. o
   2   2  -6  174197.  174299.    1844. o
  -2   2   6  174964.  171383.    2949. o
   2   2  -5    2872.    2802.     184. o
  -2   2   5    3326.    3272.     307. o
   2   2  -4 2660340. 2608130.   25570. o
  -2   2   4 2643800. 2608220.   21357. o
   2   2  -3    7695.    8062.     296. o
  -2   2   3    8297.    8511.     286. o
   2   2  -2   58829.   56658.    1027. o
  -2   2   2   55977.   55286.     816. o
   2   2  -1   26752.   25086.     641. o
  -2   2   1   25840.   26690.     340. o
   2   2   0   59432.   58959.    1056. o
  -2   2   0   56585.   57358.    1035. o
   2   2   1    7677.    8172.     363. o
  -2   2  -1    8303.    8178.     335. o
   2   2   2 2658710. 2696490.  155099. o
  -2   2  -2 2642670. 2618010.   17851. o
   2   2   3    2797.    3028.     188. o
  -2   2  -3    3227.    3209.     212. o
   2   2   4  175090.  173985.    1792. o
  -2   2  -4  175781.  168402.    2965. o
   2   2   5   10028.    9433.     412. o
  -2   2  -5    9856.    8959.     452. o
   2   2   6  275532.  278696.    1112. o
  -2   2  -6  270725.  276096.   15987. o
   2   2   7    5499.    5587.     345. o
  -2   2  -7    6509.    6361.     446. o
   2   2   8  796975.  803132.    2379. o
  -2   2  -8  781333.  779972.    5341. o
   2   2   9    1751.    1536.     288. o
  -2   2  -9    1388.    1350.     222. o
   2   2  10  123858.  120677.    2590. o
  -2   2 -10  123969.  120044.    2562. o
   2   2  11    1273.    1457.     254. o
  -2   2 -11    1162.     998.     346. <
   2   2  12  326571.  330739.    4753. o
  -2   2 -12  331126.  331402.    6514. o
   2   2  13    1314.     945.     285. o
  -2   2 -13    1975.    1972.     550. o
   2   2  14  131859.  132713.    3681. o
  -2   2 -14  124662.  128016.    5286. o
   2   2  15     801.     711.     300. <
  -2   2 -15     645.     528.     574. <
   2   2  16   25806.   31659.    2802. o
  -2   4  18   29169.   34305.    4161. o
  -2   4  17     233.     517.     311. <
   2   4 -16  109474.  114144.    4002. o
  -2   4  16  109318.  111196.    3629. o
   2   4 -15    6865.    6686.    1195. o
  -2   4  15    7279.    6795.     869. o
   2   4 -14  203629.  205798.    6302. o
  -2   4  14  213080.  209134.    5033. o
   2   4 -13     318.    -111.     392. <
  -2   4  13     242.       4.     218. <
   2   4 -12  123408.  131907.    2878. o
  -2   4  12  111919.  115392.    2869. o
   2   4 -11    4658.    6684.     704. o
  -2   4  11    4247.    4624.     570. o
   2   4 -10  518621.  508852.    6710. o
  -2   4  10  502349.  484419.    9224. o
   2   4  -9   14299.   14174.     686. o
  -2   4   9   15382.   15487.     861. o
   2   4  -8  154926.  155350.    2541. o
  -2   4   8  163244.  159872.    3061. o
   2   4  -7    8634.    8494.     563. o
  -2   4   7    7521.    7230.     494. o
   2   4  -6  231616.  236608.    1903. o
  -2   4   6  214099.  211542.    3267. o
   2   4  -5   12108.   13738.     655. o
  -2   4   5   11844.   12504.     626. o
   2   4  -4  963240.  897052.   17073. o
  -2   4   4  972504.  920759.   15737. o
   2   4  -3    8234.    8744.     426. o
  -2   4   3    7738.    8541.     400. o
   2   4  -2   83088.   78147.    1929. o
  -2   4   2   88563.   88501.    1269. o
   2   4  -1    8010.    7831.     577. o
  -2   4   1    6653.    7349.     355. o
   2   4   0   82848.   80761.    1693. o
  -2   4   0   88349.   91641.    1629. o
   2   4   1    8060.    8850.     410. o
  -2   4  -1    7574.    8930.     604. o
   2   4   2  961950.  880731.   18764. o
  -2   4  -2  971207.  905111.   17111. o
   2   4   3   11925.   12977.     535. o
  -2   4  -3   11676.   12135.     352. o
   2   4   4  231711.  233176.    2106. o
  -2   4  -4  214165.  217808.   12624. o
   2   4   5    8450.    8325.     487. o
  -2   4  -5    7325.    7721.     355. o
   2   4   6  153679.  158177.    1261. o
  -2   4  -6  161974.  165948.     945. o
   2   4   7   13965.   14443.     710. o
  -2   4  -7   15072.   16831.     704. o
   2   4   8  515071.  506640.    6585. o
  -2   4  -8  498995.  497968.    4459. o
   2   4   9    4586.    5093.     445. o
  -2   4  -9    4187.    5079.     428. o
   2   4  10  122407.  119779.    2911. o
  -2   4 -10  111053.  114167.    2633. o
   2   4  11     314.      63.     139. <
  -2   4 -11     233.     173.     431. <
   2   4  12  201822.  197913.    4714. o
  -2   4 -12  211294.  213352.    6938. o
   2   4  13    6787.    5878.     794. o
  -2   4 -13    7190.    7273.    1056. o
   2   4  14  109602.  114880.    3188. o
  -2   4 -14  109443.  111031.    5117. o
   2   4  15     241.     447.     139. o
  -2   4 -15     217.     -55.     470. <
  -2   6  17    1129.     888.     717. <
   2   6 -16   93390.   99987.    4829. o
  -2   6  16   91182.   98057.    3979. o
   2   6 -15   10640.   10225.    1640. o
  -2   6  15   12368.   11804.    1465. o
   2   6 -14  193645.  198266.    6499. o
  -2   6  14  191864.  192266.    5635. o
   2   6 -13    2093.    1515.     650. <
  -2   6  13    2179.    2253.     529. o
   2   6 -12   50505.   52191.    3288. o
  -2   6  12   51624.   54064.    2621. o
   2   6 -11     357.     526.     344. <
  -2   6  11     285.     433.     266. <
   2   6 -10  489220.  506453.   29260. o
  -2   6  10  492236.  504783.    3913. o
   2   6  -9   27857.   29201.    1036. o
  -2   6   9   31532.   30234.    1349. o
   2   6  -8  146055.  155449.    1072. o
  -2   6   8  149977.  157574.    2119. o
   2   6  -7   19238.   19726.    1032. o
  -2   6   7   21925.   23039.    1091. o
   2   6  -6   49237.   51952.    1717. o
  -2   6   6   52105.   51226.    1692. o
   2   6  -5    6601.    6475.     484. o
  -2   6   5    9033.    8649.     695. o
   2   6  -4 1413540. 1418120.    6151. o
  -2   6   4 1396380. 1466860.   82771. o
   2   6  -3   32416.   32316.    1294. o
  -2   6   3   36728.   40761.     891. o
   2   6  -2   42676.   41090.    1477. o
  -2   6   2   44835.   44548.    1271. o
   2   6  -1   51127.   54124.    1825. o
  -2   6   1   57447.   61147.    1662. o
   2   6   0   43407.   39756.    1838. o
  -2   6   0   45527.   48202.    1605. o
   2   6   1   32275.   33342.    1088. o
  -2   6  -1   36633.   34526.    1782. o
   2   6   2 1415460. 1419610.    4690. o
  -2   6  -2 1398380. 1381760.   12850. o
   2   6   3    6707.    6535.     427. o
  -2   6  -3    9126.    8656.     612. o
   2   6   4   49087.   49139.    1153. o
  -2   6  -4   51807.   50300.    1531. o
   2   6   5   19516.   19113.     742. o
  -2   6  -5   22193.   22462.     751. o
   2   6   6  144393.  151895.     556. o
  -2   6  -6  148183.  157765.    9090. o
   2   6   7   27768.   28410.    1374. o
  -2   6  -7   31456.   31938.    1088. o
   2   6   8  490448.  495394.    6574. o
  -2   6  -8  493558.  483606.    6798. o
   2   6   9     350.     240.      92. <
  -2   6  -9     275.     201.     203. <
   2   6  10   50479.   50783.    1811. o
  -2   6 -10   51524.   54744.    3153. o
   2   6  11    2121.    1633.     341. o
  -2   6 -11    2209.    2247.     564. o
   2   6  12  191586.  197070.    4002. o
  -2   6 -12  189796.  199517.    7042. o
   2   6  13   10396.   10113.    1320. o
  -2   6 -13   12152.    9997.    1641. o
   2   6  14   93327.   94951.    4069. o
  -2   6 -14   91184.   96882.    5343. o
   2   6  15    1050.    1751.     720. <
   2   8 -16   62542.   63006.    6558. o
  -2   8  16   67142.   74694.    6248. o
   2   8 -15   17158.   15643.    2160. o
  -2   8  15   15794.   16793.    1830. o
   2   8 -14   97691.   90774.    5250. o
  -2   8  14   96891.  102506.    4187. o
   2   8 -13     902.     157.     777. <
  -2   8  13    1274.     960.     420. <
   2   8 -12   48077.   49452.    3460. o
  -2   8  12   47240.   52079.    2779. o
   2   8 -11    2039.    1958.     739. <
  -2   8  11    2123.    2329.     422. o
   2   8 -10  255632.  268023.    4797. o
  -2   8  10  259323.  257940.    5388. o
   2   8  -9   36575.   36638.    1589. o
  -2   8   9   32459.   33138.    1622. o
   2   8  -8   74233.   79726.    1848. o
  -2   8   8   79020.   81647.    2380. o
   2   8  -7    9425.    9189.     826. o
  -2   8   7   10345.   10172.     720. o
   2   8  -6   87997.   93115.    2028. o
  -2   8   6   88526.   96955.    1840. o
   2   8  -5   15289.   15895.     866. o
  -2   8   5   15249.   16519.    1095. o
   2   8  -4  669458.  701333.   40361. o
  -2   8   4  669504.  665851.    9134. o
   2   8  -3   40797.   43170.    1519. o
  -2   8   3   40296.   42058.    1377. o
   2   8  -2   66516.   65312.    2113. o
  -2   8   2   72541.   64522.    2442. o
   2   8  -1   13457.   12178.    1131. o
  -2   8   1   13874.   12347.    1177. o
   2   8   0   66284.   65223.    2621. o
  -2   8   0   72204.   66836.    2939. o
   2   8   1   40961.   37644.    1778. o
  -2   8  -1   40457.   39873.    1807. o
   2   8   2  669652.  611978.   14209. o
  -2   8  -2  669554.  616336.   15681. o
   2   8   3   14907.   15287.     821. o
  -2   8  -3   14873.   15185.     877. o
   2   8   4   87201.   83541.    2168. o
  -2   8  -4   87798.   84562.    2419. o
   2   8   5    9054.    8204.     623. o
  -2   8  -5    9957.    8935.     734. o
   2   8   6   72899.   74314.    1634. o
  -2   8  -6   77719.   75046.    2118. o
   2   8   7   35980.   35176.    1280. o
  -2   8  -7   31896.   31071.    1215. o
   2   8   8  254524.  221823.    6876. o
  -2   8  -8  258012.  235667.    6220. o
   2   8   9    2070.    2311.     556. o
  -2   8  -9    2151.    2100.     508. o
   2   8  10   47332.   46337.    2686. o
  -2   8 -10   46553.   47670.    3295. o
   2   8  11     875.     743.     283. <
  -2   8 -11    1246.    1620.     771. <
   2   8  12   96953.  101827.    4252. o
  -2   8 -12   96140.   96879.    4630. o
   2   8  13   16890.   17979.    1906. o
  -2   8 -13   15503.   15704.    2239. o
   2   8  14   62878.   68389.    4139. o
  -2   8 -14   67374.   70986.    8194. o
   2  10 -15   31362.   31341.    4990. o
  -2  10  15   33920.   40588.    4822. o
   2  10 -14   79549.   79116.    4954. o
  -2  10  14   75321.   80430.    4105. o
   2  10 -13    2432.    2517.     801. o
  -2  10  13    2815.    3905.    1000. o
   2  10 -12    4390.    5117.    1249. o
  -2  10  12    5986.    6621.     995. o
   2  10 -11    1361.    1931.    1020. <
  -2  10  11    1527.    1094.     506. <
   2  10 -10  162670.  183942.    5794. o
  -2  10  10  169877.  167928.    4515. o
   2  10  -9   74609.   79951.    2549. o
  -2  10   9   79459.   79292.    2949. o
   2  10  -8   69737.   75790.    2265. o
  -2  10   8   69478.   66589.    2250. o
   2  10  -7   25028.   26401.    1317. o
  -2  10   7   27764.   26247.    1675. o
   2  10  -6    1511.    2639.     486. o
  -2  10   6    3121.    2597.     604. o
   2  10  -5   13664.   15930.    1057. o
  -2  10   5   17602.   15769.    1274. o
   2  10  -4  443668.  472520.   27281. o
  -2  10   4  434020.  369502.   13887. o
   2  10  -3   75300.   80503.    2039. o
  -2  10   3   80433.   73410.    3101. o
   2  10  -2   19633.   19421.    1508. o
  -2  10   2   20184.   21235.    1163. o
   2  10  -1   55031.   56136.    2574. o
  -2  10   1   58734.   62175.    1779. o
   2  10   0   19711.   19835.    1546. o
  -2  10   0   20241.   22840.    1415. o
   2  10   1   75852.   69329.    3183. o
  -2  10  -1   81027.   76748.    3336. o
   2  10   2  443825.  389440.   12465. o
  -2  10  -2  434260.  410163.   11648. o
   2  10   3   13804.   12232.    1262. o
  -2  10  -3   17688.   16480.    1386. o
   2  10   4    1535.    1851.     404. o
  -2  10  -4    3146.    3166.     452. o
   2  10   5   25492.   22237.    1250. o
  -2  10  -5   28205.   25704.    1447. o
   2  10   6   69133.   66116.    2150. o
  -2  10  -6   68796.   66873.    2391. o
   2  10   7   74737.   77842.    1739. o
  -2  10  -7   79580.   72675.    2335. o
   2  10   8  162603.  154229.    5062. o
  -2  10  -8  169962.  159050.    5534. o
   2  10   9    1406.     888.     541. <
  -2  10  -9    1566.    1174.     640. <
   2  10  10    4445.    3405.     694. o
  -2  10 -10    6035.    3348.    1494. <
   2  10  11    2400.    2245.     959. <
  -2  10 -11    2785.    2934.     959. o
   2  10  12   78927.   83363.    4231. o
  -2  10 -12   74685.   77969.    4804. o
   2  10  13   31144.   38680.    4704. o
  -2  10 -13   33703.   34790.    3044. o
   2  12 -13     857.    1861.    1073. <
  -2  12  13     784.     469.     604. <
   2  12 -12   11038.   15094.    2251. o
  -2  12  12   11053.   10603.    1310. o
   2  12 -11    4602.    8345.    1707. o
  -2  12  11    4093.    3434.     744. o
   2  12 -10   55565.   65517.    4182. o
  -2  12  10   57522.   50901.    2882. o
   2  12  -9   77610.   90107.    4653. o
  -2  12   9   76926.   74094.    3560. o
   2  12  -8   22818.   28942.    2730. o
  -2  12   8   25850.   24411.    1743. o
   2  12  -7   12333.   14043.    1201. o
  -2  12   7   11078.    8903.     911. o
   2  12  -6   20645.   20530.    1441. o
  -2  12   6   21533.   17204.    1838. o
   2  12  -5   23888.   26365.    1396. o
  -2  12   5   22548.   17142.    1550. o
   2  12  -4   76554.   77855.    3014. o
  -2  12   4   74682.   66481.    3494. o
   2  12  -3   57130.   61967.    2634. o
  -2  12   3   56322.   61070.    2823. o
   2  12  -2   21472.   24303.    1712. o
  -2  12   2   25350.   31422.    2016. o
   2  12  -1   25680.   27405.    1848. o
  -2  12   1   24104.   30682.    2064. o
   2  12   0   21523.   24592.    1740. o
  -2  12   0   25389.   29430.    1932. o
   2  12   1   57732.   61000.    3211. o
  -2  12  -1   56862.   59514.    2807. o
   2  12   2   76202.   71589.    3145. o
  -2  12  -2   74297.   79290.    4251. o
   2  12   3   23327.   21791.    1566. o
  -2  12  -3   22006.   22296.    2479. o
   2  12   4   20576.   21152.    1437. o
  -2  12  -4   21494.   22850.    1733. o
   2  12   5   12134.   11628.    1066. o
  -2  12  -5   10874.   10848.     953. o
   2  12   6   22821.   22474.    1399. o
  -2  12  -6   25858.   29306.    2831. o
   2  12   7   77223.   66995.    3622. o
  -2  12  -7   76586.   83671.    4676. o
   2  12   8   54988.   49237.    2840. o
  -2  12  -8   56932.   64690.    4213. o
   2  12   9    4630.    4012.     871. o
  -2  12  -9    4124.    4251.    1146. o
   2  12  10   10948.    8321.    1774. o
  -2  12 -10   10983.   11991.    1890. o
   2  12  11     799.    -892.    1234. <
  -2  12 -11     723.    1424.    1027. <
  -2  14  13    2504.    4499.    2084. <
  -2  14  12    2627.    1609.    1243. <
   2  14 -11    1080.    1916.    1017. <
  -2  14  11    1270.   -1039.     953. <
   2  14 -10   30561.   40646.    3522. o
  -2  14  10   31555.   22733.    2514. o
   2  14  -9  101282.  127299.    5298. o
  -2  14   9  110152.   90332.    4806. o
   2  14  -8   13910.   15354.    2089. o
  -2  14   8   14551.   10274.    1553. o
   2  14  -7   22272.   21978.    2531. o
  -2  14   7   25740.   20493.    1904. o
   2  14  -6    7346.    7528.    1383. o
  -2  14   6    5599.    5814.    1145. o
   2  14  -5   24110.   25886.    2645. o
  -2  14   5   25512.   26687.    1880. o
   2  14  -4   56388.   59936.    3899. o
  -2  14   4   54936.   63926.    2441. o
   2  14  -3   89952.  100442.    4523. o
  -2  14   3   96355.  116996.    3091. o
   2  14  -2   10595.   11547.    1634. o
  -2  14   2   10766.   11655.    1704. o
   2  14  -1   47565.   52788.    3309. o
  -2  14   1   52859.   61633.    2871. o
   2  14   0   10577.   11678.    1292. o
  -2  14   0   10778.   14336.    1903. o
   2  14   1   90416.  104265.    3892. o
  -2  14  -1   96913.  116772.    4394. o
   2  14   2   56268.   60347.    3265. o
  -2  14  -2   54820.   64878.    3793. o
   2  14   3   23972.   25788.    2138. o
  -2  14  -3   25351.   31024.    2802. o
   2  14   4    7295.    9613.    1287. o
  -2  14  -4    5534.    5514.    1258. o
   2  14   5   22335.   21116.    1624. o
  -2  14  -5   25821.   25904.    2858. o
   2  14   6   14033.   12385.    1534. o
  -2  14  -6   14719.   16229.    2279. o
   2  14   7  101369.   94932.    4500. o
  -2  14  -7  110375.  125505.    5818. o
   2  14   8   30466.   30371.    2691. o
  -2  14  -8   31456.   35524.    3463. o
   2  14   9    1166.    1386.    1575. <
  -2  14  -9    1341.      72.     800. <
  -2  14 -10    2500.    2989.    1509. <
  -2  16  10    2047.    1341.     320. o
   2  16  -9   88463.  102464.    5688. o
  -2  16   9   87632.   78642.    4918. o
   2  16  -8    2726.    3648.    1214. <
  -2  16   8    3050.    2534.     874. <
   2  16  -7   17908.   18908.    2492. o
  -2  16   7   17871.   19642.    2116. o
   2  16  -6   17609.   20920.    2591. o
  -2  16   6   19896.   24070.    2261. o
   2  16  -5   32110.   34025.    3220. o
  -2  16   5   29937.   35470.    2075. o
   2  16  -4     508.     697.     666. <
  -2  16   4     595.    1447.     691. <
   2  16  -3   86895.   92296.    4767. o
  -2  16   3   85296.  100787.    2648. o
   2  16  -2   13097.   19107.    2098. o
  -2  16   2   14320.   21173.    1824. o
   2  16  -1   36619.   40639.    2448. o
  -2  16   1   34457.   41575.    2489. o
   2  16   0   13184.   17297.    1939. o
  -2  16   0   14416.   19824.    1853. o
   2  16   1   87130.   93070.    4255. o
  -2  16  -1   85639.  100129.    4491. o
   2  16   2     475.     808.     555. <
  -2  16  -2     569.    1799.     870. <
   2  16   3   31805.   35426.    2588. o
  -2  16  -3   29564.   34609.    3095. o
   2  16   4   17555.   25566.    1974. o
  -2  16  -4   19844.   26318.    2765. o
   2  16   5   17491.   22146.    2705. o
  -2  16  -5   17426.   19161.    2467. o
   2  16   6    2849.    4737.    1397. o
  -2  16  -6    3173.    2763.    1326. <
   2  16   7   88452.   83460.    5630. o
  -2  16  -7   87664.   93430.    5857. o
   2  16   8    1864.    6095.    2697. <
  -2  18   8    3414.    3544.    1634. <
  -2  18   7   14459.   13437.    1842. o
   2  18  -6   11315.   13378.    3071. o
  -2  18   6    9939.   10565.    1557. o
   2  18  -5   22002.   27908.    2936. o
  -2  18   5   23227.   28729.    2402. o
   2  18  -4    1862.    4811.    1371. o
  -2  18   4    1316.    3133.     897. o
   2  18  -3   77090.   92682.    4582. o
  -2  18   3   79704.   93802.    2761. o
   2  18  -2    9001.    9718.    1356. o
  -2  18   2    8200.   10192.    1205. o
   2  18  -1   30950.   31608.    2874. o
  -2  18   1   30879.   32946.    2436. o
   2  18   0    8951.    9239.    1590. o
  -2  18   0    8159.    8447.    1297. o
   2  18   1   76851.   88525.    5883. o
  -2  18  -1   79665.   90574.    3845. o
   2  18   2    1802.    4900.    1704. <
  -2  18  -2    1242.    3762.    1059. o
   2  18   3   22164.   32911.    4711. o
  -2  18  -3   23231.   29609.    2905. o
   2  18   4   11251.   18974.    3694. o
  -2  18  -4    9853.   11214.    1903. o
   2  18   5   13710.   14024.    3106. o
   2  18   6    4160.    3601.    1365. <
   2  20  -3   43176.   50707.    5324. o
  -2  20   3   41493.   44660.    3813. o
   2  20  -2    5340.    9409.    2443. o
  -2  20   2    5879.    7922.    1610. o
   2  20  -1   14055.   19477.    3131. o
  -2  20   1   12192.   13990.    1640. o
   2  20   0    5371.    8870.    2150. o
  -2  20   0    5891.    7195.    1490. o
  -2  20  -1   41299.   50116.    5219. o
  -3   1  18    2542.    2863.     612. o
   3   1 -17    2860.    3214.     829. o
  -3   1  17    2445.    2585.     683. o
   3   1 -16     951.    1138.     351. o
  -3   1  16     830.     703.     349. <
   3   1 -15    1144.    1072.     406. <
  -3   1  15    1292.     963.     292. o
   3   1 -14    3887.    3611.     644. o
  -3   1  14    4182.    4047.     556. o
   3   1 -13    2140.    1857.     303. o
  -3   1  13    1925.    2126.     314. o
   3   1 -12    2850.    3020.     289. o
  -3   1  12    2340.    2923.     335. o
   3   1 -11    5481.    6610.     479. o
  -3   1  11    5846.    5891.     492. o
   3   1 -10    2924.    3129.     281. o
  -3   1  10    2922.    2673.     313. o
   3   1  -9    1681.    1653.     180. o
  -3   1   9    1811.    1563.     209. o
   3   1  -8   11660.   11892.     525. o
  -3   1   8   12494.   11920.     573. o
   3   1  -7   13806.   13693.     565. o
  -3   1   7   11644.   12385.     550. o
   3   1  -6     669.     644.     134. o
  -3   1   6    1369.    1154.     165. o
   3   1  -5     908.     808.     113. o
  -3   1   5    1854.    1889.     174. o
   3   1  -4   10080.   10000.     301. o
  -3   1   4   10582.   10441.     398. o
   3   1  -3    5000.    4541.     194. o
  -3   1   3    5839.    5088.     243. o
   3   1  -2   21805.   22759.     259. o
  -3   1   2   21497.   22321.     274. o
   3   1  -1   21788.   23643.     274. o
  -3   1   1   21494.   22671.     440. o
   3   1   0    5038.    4226.     307. o
  -3   1   0    5841.    4875.     418. o
   3   1   1   10368.   10141.     406. o
  -3   1  -1   10824.   10316.     480. o
   3   1   2    1028.     886.     138. o
  -3   1  -2    1927.    1987.     213. o
   3   1   3     729.     554.      99. o
  -3   1  -3    1409.    1240.     191. o
   3   1   4   13861.   13906.     446. o
  -3   1  -4   11679.   12330.     507. o
   3   1   5   11377.   12258.     392. o
  -3   1  -5   12188.   12877.     554. o
   3   1   6    1745.    1514.     161. o
  -3   1  -6    1858.    1686.     229. o
   3   1   7    2896.    3018.     255. o
  -3   1  -7    2891.    2928.     269. o
   3   1   8    5626.    5862.     369. o
  -3   1  -8    5975.    5993.     425. o
   3   1   9    2712.    3056.     252. o
  -3   1  -9    2199.    2894.     325. o
   3   1  10    2227.    1906.     288. o
  -3   1 -10    2029.    1937.     290. o
   3   1  11    3773.    3399.     362. o
  -3   1 -11    4061.    4354.     578. o
   3   1  12    1218.    1055.     259. o
  -3   1 -12    1368.    1026.     338. o
   3   1  13     913.    1044.     258. o
  -3   1 -13     787.     666.     437. <
   3   1  14    2915.    2775.     629. o
  -3   1 -14    2492.    2485.     832. <
   3   1  15    2615.    2514.     787. o
  -3   1 -15    2450.    2619.     858. o
  -3   3  18    9322.    9519.    1502. o
   3   3 -17    3676.    2324.     910. <
  -3   3  17    2918.    2945.     608. o
   3   3 -16    1276.    1846.     535. o
  -3   3  16    1166.    1189.     339. o
   3   3 -15    3583.    2970.     672. o
  -3   3  15    2794.    2818.     519. o
   3   3 -14    2494.    2523.     632. o
  -3   3  14    3736.    3477.     567. o
   3   3 -13   30176.   29354.    2343. o
  -3   3  13   29684.   29269.    1635. o
   3   3 -12   23354.   26498.    1497. o
  -3   3  12   23850.   23473.    1269. o
   3   3 -11     860.     773.     388. <
  -3   3  11     933.     885.     224. o
   3   3 -10   17840.   16612.     892. o
  -3   3  10   18099.   17899.    1015. o
   3   3  -9    2172.    2194.     253. o
  -3   3   9    1505.    1839.     295. o
   3   3  -8   12881.   11528.     655. o
  -3   3   8   15255.   15230.     896. o
   3   3  -7   85020.   84594.    1557. o
  -3   3   7   86576.   85405.    1991. o
   3   3  -6   28216.   28531.     772. o
  -3   3   6   26249.   24199.    1001. o
   3   3  -5     820.     927.     177. o
  -3   3   5    1446.    1357.     139. o
   3   3  -4   17100.   16489.     566. o
  -3   3   4   17133.   16367.     515. o
   3   3  -3    4275.    4295.     278. o
  -3   3   3    5138.    4779.     258. o
   3   3  -2   61305.   58011.    1255. o
  -3   3   2   61719.   58447.    1315. o
   3   3  -1   61233.   53991.    1679. o
  -3   3   1   61709.   56794.    1469. o
   3   3   0    4264.    4569.     339. o
  -3   3   0    5137.    3886.     381. o
   3   3   1   16839.   16246.     694. o
  -3   3  -1   16862.   16480.     711. o
   3   3   2     727.     764.     133. o
  -3   3  -2    1439.    1525.     167. o
   3   3   3   28333.   29495.     692. o
  -3   3  -3   26343.   25714.     712. o
   3   3   4   85255.   87103.    1153. o
  -3   3  -4   86723.   85775.    1417. o
   3   3   5   12746.   11584.     630. o
  -3   3  -5   15196.   14904.     609. o
   3   3   6    2082.    2218.     281. o
  -3   3  -6    1401.    1687.     240. o
   3   3   7   17724.   17744.     832. o
  -3   3  -7   17980.   17660.     751. o
   3   3   8     826.    1063.     254. o
  -3   3  -8     933.     786.     171. o
   3   3   9   23906.   23200.    1137. o
  -3   3  -9   24410.   22991.    1132. o
   3   3  10   29598.   29337.    1323. o
  -3   3 -10   29053.   27703.    1474. o
   3   3  11    2366.    1898.     329. o
  -3   3 -11    3646.    3629.     710. o
   3   3  12    3414.    3075.     456. o
  -3   3 -12    2621.    2822.     581. o
   3   3  13    1266.    1271.     327. o
  -3   3 -13    1146.    1747.     626. <
   3   3  14    3654.    2961.     719. o
  -3   3 -14    2932.    3191.     878. o
   3   3  15    8243.    9396.    1462. o
  -3   5  17   19014.   21339.    1969. o
   3   5 -16    5972.    7884.    1392. o
  -3   5  16    5289.    5441.     972. o
   3   5 -15   11063.   11692.    1572. o
  -3   5  15   13885.   13094.    1494. o
   3   5 -14   27759.   27545.    2378. o
  -3   5  14   27535.   25943.    2001. o
   3   5 -13   41698.   43171.    3046. o
  -3   5  13   46202.   46826.    2486. o
   3   5 -12   49083.   49751.    2395. o
  -3   5  12   42152.   43052.    2263. o
   3   5 -11   40379.   42240.    2087. o
  -3   5  11   39705.   40337.    1824. o
   3   5 -10   28991.   29961.    1312. o
  -3   5  10   26186.   24939.    1433. o
   3   5  -9   12708.   12792.     729. o
  -3   5   9   17188.   16329.    1030. o
   3   5  -8   67382.   70221.    1230. o
  -3   5   8   69294.   66345.    1971. o
   3   5  -7   93402.   90370.    2404. o
  -3   5   7   88577.   84028.    2362. o
   3   5  -6   53194.   51182.    1774. o
  -3   5   6   48727.   47336.    1345. o
   3   5  -5   68014.   65112.    1611. o
  -3   5   5   68105.   65603.    1628. o
   3   5  -4   71673.   68044.    1825. o
  -3   5   4   75469.   76645.    1164. o
   3   5  -3    4383.    4466.     389. o
  -3   5   3    3920.    3492.     282. o
   3   5  -2  111509.  103681.    2912. o
  -3   5   2  105771.  100607.    2127. o
   3   5  -1  112376.  108396.    2464. o
  -3   5   1  106774.  104161.    1868. o
   3   5   0    4253.    4340.     331. o
  -3   5   0    3777.    3403.     389. o
   3   5   1   72074.   73429.    1157. o
  -3   5  -1   75759.   76153.    2153. o
   3   5   2   67390.   67450.    1432. o
  -3   5  -2   67475.   65769.    1749. o
   3   5   3   53262.   51410.    1466. o
  -3   5  -3   48673.   48690.     997. o
   3   5   4   92509.   92941.    2021. o
  -3   5  -4   87777.   87782.    1356. o
   3   5   5   67235.   66799.    1510. o
  -3   5  -5   69215.   68796.    1316. o
   3   5   6   12666.   12547.     683. o
  -3   5  -6   17160.   17247.     753. o
   3   5   7   28694.   29652.    1144. o
  -3   5  -7   25899.   25908.    1196. o
   3   5   8   40494.   41249.    1439. o
  -3   5  -8   39786.   40840.    1320. o
   3   5   9   48411.   47203.    1763. o
  -3   5  -9   41442.   41315.    1777. o
   3   5  10   41421.   39878.    1683. o
  -3   5 -10   46059.   46249.    3282. o
   3   5  11   27352.   26540.    1389. o
  -3   5 -11   27099.   26255.    2505. o
   3   5  12   11015.   11096.    1056. o
  -3   5 -12   13869.   12435.    1807. o
   3   5  13    5905.    6956.    1057. o
  -3   5 -13    5242.    5190.     904. o
   3   5  14   20444.   22097.    1935. o
  -3   5 -14   19393.   20814.    2228. o
   3   5  15   25693.   27454.    3654. o
   3   7 -17   19125.   19557.    3679. o
   3   7 -16    5303.    6348.    1291. o
  -3   7  16    4865.    6621.    1172. o
   3   7 -15   12792.   12187.    1711. o
  -3   7  15   13947.   13257.    1601. o
   3   7 -14   20730.   21669.    2255. o
  -3   7  14   21664.   24457.    1990. o
   3   7 -13   91790.   89307.    4840. o
  -3   7  13   95849.   99088.    3821. o
   3   7 -12   82605.   78992.    4490. o
  -3   7  12   79152.   78276.    2982. o
   3   7 -11   25595.   27670.    2555. o
  -3   7  11   24410.   26833.    1549. o
   3   7 -10   42682.   44065.    2435. o
  -3   7  10   41868.   43481.    1925. o
   3   7  -9    9615.    9543.     836. o
  -3   7   9   11540.   12214.     691. o
   3   7  -8   79129.   82714.    1697. o
  -3   7   8   82777.   83849.    2963. o
   3   7  -7  226787.  230127.    3582. o
  -3   7   7  231712.  222754.    4402. o
   3   7  -6  112955.  115689.    1942. o
  -3   7   6  110206.  109272.    2402. o
   3   7  -5   79805.   83200.    1476. o
  -3   7   5   80860.   87806.    1296. o
   3   7  -4   93624.   97670.    1981. o
  -3   7   4   95451.  105381.     791. o
   3   7  -3   14377.   13546.     855. o
  -3   7   3   13611.   13885.     753. o
   3   7  -2  229497.  221920.    4797. o
  -3   7   2  228809.  220833.    3939. o
   3   7  -1  231216.  239209.    2055. o
  -3   7   1  230646.  247765.   14170. o
   3   7   0   14538.   13058.     757. o
  -3   7   0   13820.   12971.    1012. o
   3   7   1   93926.   95815.    1683. o
  -3   7  -1   95656.   95755.    3724. o
   3   7   2   79479.   85060.     926. o
  -3   7  -2   80732.   82075.    3349. o
   3   7   3  113144.  112148.    2059. o
  -3   7  -3  110312.  107782.    2910. o
   3   7   4  225098.  213008.    4324. o
  -3   7  -4  229831.  222360.    4025. o
   3   7   5   79337.   77211.    1850. o
  -3   7  -5   83034.   81207.    2014. o
   3   7   6    9343.    9696.     688. o
  -3   7  -6   11246.   11398.     813. o
   3   7   7   42846.   42515.    1530. o
  -3   7  -7   41987.   39922.    1551. o
   3   7   8   25731.   25073.    1232. o
  -3   7  -8   24631.   24639.    1405. o
   3   7   9   83014.   76421.    2998. o
  -3   7  -9   79476.   79038.    3757. o
   3   7  10   90462.   87302.    3782. o
  -3   7 -10   94478.   95093.    5249. o
   3   7  11   20345.   22110.    1572. o
  -3   7 -11   21282.   23476.    2688. o
   3   7  12   12424.   11499.    1476. o
  -3   7 -12   13571.   13927.    2038. o
   3   7  13    5330.    6746.    1122. o
  -3   7 -13    4900.    5877.    1418. o
   3   7  14   19343.   20361.    2264. o
  -3   7 -14   20086.   24128.    4790. o
   3   9 -16    5741.    4418.    1587. <
   3   9 -15   16158.   15818.    2090. o
  -3   9  15   18034.   19521.    2080. o
   3   9 -14   50139.   49030.    3872. o
  -3   9  14   50716.   53922.    3250. o
   3   9 -13   83155.   87115.    4884. o
  -3   9  13   82433.   85230.    3333. o
   3   9 -12   82733.   87069.    4740. o
  -3   9  12   78128.   79264.    3184. o
   3   9 -11   68617.   78786.    4194. o
  -3   9  11   69845.   72758.    2845. o
   3   9 -10   40778.   44716.    2483. o
  -3   9  10   41589.   41899.    1566. o
   3   9  -9   10269.   12420.    1068. o
  -3   9   9   12039.   12944.    1048. o
   3   9  -8  150753.  162440.    2013. o
  -3   9   8  154448.  156024.    3467. o
   3   9  -7  241681.  254726.    1727. o
  -3   9   7  234476.  236896.    4199. o
   3   9  -6   63707.   66285.    2090. o
  -3   9   6   62100.   62374.    2325. o
   3   9  -5  100056.  106106.    2240. o
  -3   9   5   99959.   99067.    3070. o
   3   9  -4  125784.  119898.    3236. o
  -3   9   4  129545.  125960.    2731. o
   3   9  -3   20259.   17624.    1111. o
  -3   9   3   20278.   18338.     974. o
   3   9  -2  302418.  292358.    6313. o
  -3   9   2  301777.  273071.    6899. o
   3   9  -1  304555.  305591.    5034. o
  -3   9   1  303907.  301636.    5531. o
   3   9   0   20405.   18570.    1048. o
  -3   9   0   20418.   20418.    1400. o
   3   9   1  127247.  111933.    3982. o
  -3   9  -1  130784.  113603.    4847. o
   3   9   2   99949.   95419.    3051. o
  -3   9  -2   99851.   87328.    3402. o
   3   9   3   63490.   61025.    2012. o
  -3   9  -3   61840.   55885.    2347. o
   3   9   4  239250.  227378.    4891. o
  -3   9  -4  231908.  216237.    6054. o
   3   9   5  149791.  142555.    3459. o
  -3   9  -5  153272.  137350.    4986. o
   3   9   6   10312.   10869.     714. o
  -3   9  -6   12045.   11547.     921. o
   3   9   7   41110.   40677.    1635. o
  -3   9  -7   41857.   37817.    1729. o
   3   9   8   69707.   61875.    2933. o
  -3   9  -8   70837.   64934.    6279. o
   3   9   9   81560.   72677.    3920. o
  -3   9  -9   76901.   78309.    4374. o
   3   9  10   82855.   75039.    4089. o
  -3   9 -10   82120.   79052.    5843. o
   3   9  11   49053.   47821.    4065. o
  -3   9 -11   49504.   51557.    4314. o
   3   9  12   16390.   16848.    1914. o
  -3   9 -12   18246.   19551.    2640. o
   3   9  13    5631.    7124.    1436. o
  -3   9 -13    5245.    5860.    1440. o
   3  11 -15    9346.   12936.    3297. o
   3  11 -14   29052.   36202.    3367. o
  -3  11  14   30353.   33244.    2825. o
   3  11 -13   75406.   90542.    4876. o
  -3  11  13   73302.   77523.    3478. o
   3  11 -12   66254.   78065.    4547. o
  -3  11  12   69180.   69202.    3397. o
   3  11 -11   34704.   42702.    3394. o
  -3  11  11   35849.   38833.    2333. o
   3  11 -10   31176.   37250.    3058. o
  -3  11  10   33512.   32606.    1989. o
   3  11  -9    5468.    6867.    1063. o
  -3  11   9    4038.    4472.     840. o
   3  11  -8   86771.   97981.    3215. o
  -3  11   8   89714.   84710.    3378. o
   3  11  -7  183019.  189485.    3755. o
  -3  11   7  183508.  174199.    5681. o
   3  11  -6   52934.   56059.    1988. o
  -3  11   6   53372.   43622.    2666. o
   3  11  -5   49350.   54124.    1785. o
  -3  11   5   51365.   43810.    2899. o
   3  11  -4   68682.   63176.    4019. o
  -3  11   4   70418.   54774.    3151. o
   3  11  -3   15566.   15982.    1377. o
  -3  11   3   15758.   14324.    1047. o
   3  11  -2  193366.  182720.    5744. o
  -3  11   2  195973.  185762.    5467. o
   3  11  -1  194169.  183990.    5731. o
  -3  11   1  196826.  184643.    5990. o
   3  11   0   15749.   16449.    1208. o
  -3  11   0   15982.   17614.    1943. o
   3  11   1   68990.   61093.    2994. o
  -3  11  -1   70733.   65015.    4076. o
   3  11   2   49250.   46640.    2279. o
  -3  11  -2   51303.   46760.    3474. o
   3  11   3   53249.   48150.    2371. o
  -3  11  -3   53745.   43388.    2675. o
   3  11   4  180602.  159593.    5577. o
  -3  11  -4  181020.  153587.    5602. o
   3  11   5   86577.   72718.    3346. o
  -3  11  -5   89539.   86496.    3475. o
   3  11   6    5455.    5006.     507. o
  -3  11  -6    4049.    4030.     466. o
   3  11   7   31397.   29172.    1695. o
  -3  11  -7   33784.   29348.    2869. o
   3  11   8   35140.   31697.    2642. o
  -3  11  -8   36240.   35295.    3106. o
   3  11   9   66469.   54986.    3758. o
  -3  11  -9   69457.   52954.    6400. o
   3  11  10   73968.   66659.    5304. o
  -3  11 -10   71815.   68494.    4686. o
   3  11  11   28381.   25283.    3180. o
  -3  11 -11   29679.   29152.    2809. o
   3  11  12    9148.    9182.    2294. o
  -3  11 -12    7985.    3226.     949. o
  -3  13  14   48165.   41042.    5721. o
   3  13 -13   45619.   61118.    6833. o
  -3  13  13   46488.   41984.    3048. o
   3  13 -12   46741.   59617.    4175. o
  -3  13  12   45064.   45237.    3263. o
   3  13 -11   68560.   92932.    7709. o
  -3  13  11   68505.   55504.    4120. o
   3  13 -10   15111.   19082.    2420. o
  -3  13  10   14662.   10824.    1528. o
   3  13  -9    4338.    7045.    1521. o
  -3  13   9    4431.    2820.     667. o
  -3  13   8  117444.   93849.    4858. o
  -3  13   7  106710.   80010.    4690. o
   3  13  -6   41143.   36466.    4434. o
  -3  13   6   42099.   28650.    2457. o
   3  13  -5   86576.   69143.    6699. o
  -3  13   5   83509.   64535.    3759. o
   3  13  -4   54742.   55269.    2777. o
  -3  13   4   54438.   47556.    2729. o
   3  13  -3   18615.   18098.    1591. o
  -3  13   3   18097.   17051.    1485. o
   3  13  -2  163687.  163518.    6103. o
  -3  13   2  163080.  169111.    3412. o
   3  13  -1  164279.  173341.    4305. o
  -3  13   1  163755.  176800.    3000. o
   3  13   0   18814.   17423.    1572. o
  -3  13   0   18324.   21179.    2217. o
   3  13   1   55204.   51894.    3235. o
  -3  13  -1   54834.   60375.    3734. o
   3  13   2   86459.   72868.    4215. o
  -3  13  -2   83422.   80536.    4755. o
   3  13   3   41033.   38052.    2245. o
  -3  13  -3   41944.   38323.    2511. o
   3  13   4  109420.   96178.    4196. o
  -3  13  -4  105114.   99835.    5726. o
   3  13   5  115673.  107381.    3984. o
  -3  13  -5  117116.  112639.    6117. o
   3  13   6    4485.    4692.     890. o
  -3  13  -6    4563.    4713.    1078. o
   3  13   7   15249.   15704.    2015. o
  -3  13  -7   14800.   15806.    2176. o
   3  13   8   69255.   61008.    4123. o
  -3  13  -8   69023.   75558.    4796. o
   3  13   9   46081.   42576.    4460. o
  -3  13  -9   44360.   50264.    4030. o
   3  13  10   45138.   43725.    5946. o
  -3  13 -10   46034.   48887.    4171. o
  -3  15  12   36236.   27162.    4516. o
   3  15 -11   38615.   49958.    4000. o
  -3  15  11   37905.   29044.    2994. o
   3  15 -10    8732.   11937.    2056. o
  -3  15  10    9296.    5193.     856. o
   3  15  -9    3173.    4224.    1164. o
  -3  15   9    2659.       4.     910. <
   3  15  -8   72502.   81971.    4875. o
  -3  15   8   73928.   65150.    4261. o
   3  15  -7   94664.   84638.    8013. o
  -3  15   7   95471.   80463.    4369. o
   3  15  -6   39992.   41115.    3465. o
  -3  15   6   40423.   40492.    2576. o
   3  15  -5   54947.   58325.    4067. o
  -3  15   5   52763.   59261.    3252. o
   3  15  -4   31394.   33302.    2956. o
  -3  15   4   31275.   34711.    2055. o
   3  15  -3   16721.   20220.    2201. o
  -3  15   3   15956.   21159.    1537. o
   3  15  -2  116110.  125763.    5097. o
  -3  15   2  117574.  138436.    2294. o
   3  15  -1  116653.  128345.    4901. o
  -3  15   1  118173.  139065.    1228. o
   3  15   0   17105.   19075.    1955. o
  -3  15   0   16396.   21771.    2335. o
   3  15   1   31533.   31812.    2535. o
  -3  15  -1   31359.   39424.    3093. o
   3  15   2   55001.   60009.    3219. o
  -3  15  -2   52976.   65117.    3921. o
   3  15   3   39878.   39102.    2695. o
  -3  15  -3   40291.   47760.    3622. o
   3  15   4   93411.   98301.    3998. o
  -3  15  -4   94186.  106685.    5335. o
   3  15   5   72449.   76979.    4965. o
  -3  15  -5   73891.   82744.    5040. o
   3  15   6    3228.    4896.    1402. o
  -3  15  -6    2733.    1668.     906. <
   3  15   7    8950.    9764.    1845. o
  -3  15  -7    9515.   10314.    1927. o
   3  15   8   38968.   47665.    4491. o
  -3  15  -8   38283.   45598.    4047. o
  -3  17  10    3169.    2490.     888. <
  -3  17   9    4190.    5108.     990. o
   3  17  -8   72834.   72661.    5228. o
  -3  17   8   72207.   70956.    4262. o
   3  17  -7   46403.   48171.    4129. o
  -3  17   7   46431.   46280.    3362. o
   3  17  -6   22307.   23435.    2746. o
  -3  17   6   23253.   24843.    2338. o
   3  17  -5   55272.   59182.    4116. o
  -3  17   5   54057.   59430.    3037. o
   3  17  -4   25470.   27349.    2794. o
  -3  17   4   25390.   28904.    1918. o
   3  17  -3   17921.   19209.    2276. o
  -3  17   3   18062.   20273.    1624. o
   3  17  -2   76407.   75163.    3726. o
  -3  17   2   77125.   83650.    3012. o
   3  17  -1   76698.   74276.    4325. o
  -3  17   1   77492.   83672.    3663. o
   3  17   0   18366.   18547.    2069. o
  -3  17   0   18503.   19634.    1663. o
   3  17   1   25506.   26590.    3395. o
  -3  17  -1   25328.   30361.    2903. o
   3  17   2   55379.   55041.    4621. o
  -3  17  -2   54293.   61751.    4073. o
   3  17   3   21925.   37592.    5038. o
  -3  17  -3   22854.   29110.    2910. o
   3  17   4   45939.   52980.    4199. o
  -3  17  -4   45962.   51827.    4066. o
   3  17   5   72361.   75481.    5158. o
  -3  17  -5   71774.   72749.    5144. o
   3  17   6    4197.    2585.    1106. <
  -3  19   8   27191.   23280.    4187. o
  -3  19   7   19248.   19652.    2706. o
  -3  19   6   11631.   12723.    1699. o
   3  19  -5   19730.   26201.    4082. o
  -3  19   5   20540.   26502.    2945. o
   3  19  -4    9807.   13400.    2957. o
  -3  19   4    9849.   11622.    2009. o
   3  19  -3    9354.   12998.    2816. o
  -3  19   3    9215.   11259.    1790. o
   3  19  -2   25921.   27674.    3933. o
  -3  19   2   26747.   29427.    2345. o
   3  19  -1   26124.   28195.    3872. o
  -3  19   1   26998.   30322.    3025. o
   3  19   0    9570.   12403.    2571. o
  -3  19   0    9428.   12156.    1965. o
  -3  19  -1    9745.   11423.    1933. o
  -3  19  -2   20655.   28410.    3073. o
   3  19   4   17896.   19500.    3837. o
   3  19   5   27214.   32131.    4747. o
   4   0 -18  193710.  218845.   12453. o
  -4   0  18  187511.  188450.   10430. o
   4   0 -17      63.     180.     411. <
  -4   0  17      56.     477.     864. <
   4   0 -16  117112.  116563.    7349. o
  -4   0  16  122639.  119702.    5302. o
   4   0 -15    1955.    1356.     405. o
  -4   0  15    2215.    1499.     557. <
   4   0 -14  315132.  323456.    5949. o
  -4   0  14  324170.  327727.    7451. o
   4   0 -13    1717.    1674.     364. o
  -4   0  13    1392.    1442.     469. o
   4   0 -12  235353.  245651.    2803. o
  -4   0  12  221738.  221658.    5775. o
   4   0 -11    3943.    3002.     380. o
  -4   0  11    3193.    2521.     394. o
   4   0 -10  273703.  254495.    5597. o
  -4   0  10  314233.  293350.    6636. o
   4   0  -9     662.     344.     180. <
  -4   0   9    1452.    1657.     379. o
   4   0  -8 1346110. 1355680.   78607. o
  -4   0   8 1367870. 1331310.   18791. o
   4   0  -7    2527.    2476.     304. o
  -4   0   7    2461.    3220.     419. o
   4   0  -6  231798.  251735.   14080. o
  -4   0   6  203642.  216061.    2267. o
   4   0  -5   27534.   26390.     781. o
  -4   0   5   25421.   23145.    1120. o
   4   0  -4  216807.  202454.    4075. o
  -4   0   4  217235.  203321.    4226. o
   4   0  -3    3436.    3719.     260. o
  -4   0   3    3848.    4398.     359. o
   4   0  -2 2412560. 2344030.   28843. o
  -4   0   2 2381100. 2343080.   21774. o
   4   0  -1    3636.    3865.     583. o
  -4   0   1    4015.    4736.     524. o
   4   0   0  214536.  203828.    4845. o
  -4   0   0  215228.  191105.    5483. o
   4   0   1   27261.   27016.    1417. o
  -4   0  -1   25062.   25258.     946. o
   4   0   2  229937.  227218.    4611. o
  -4   0  -2  201602.  213453.   12306. o
   4   0   3    2516.    2157.     335. o
  -4   0  -3    2458.    2936.     381. o
   4   0   4 1348570. 1327130.   13799. o
  -4   0  -4 1370010. 1379910.    3912. o
   4   0   5     717.     764.     212. o
  -4   0  -5    1497.    1513.     303. o
   4   0   6  273347.  261322.    5043. o
  -4   0  -6  313819.  297312.    6567. o
   4   0   7    3810.    3428.     410. o
  -4   0  -7    3029.    2632.     468. o
   4   0   8  232534.  244912.   14145. o
  -4   0  -8  218957.  226546.    3436. o
   4   0   9    1663.    1752.     333. o
  -4   0  -9    1343.    1421.     314. o
   4   0  10  316280.  325456.    3946. o
  -4   0 -10  325198.  346571.    4887. o
   4   0  11    1878.    1421.     379. o
  -4   0 -11    2139.    1875.     605. o
   4   0  12  116063.  116818.    4556. o
  -4   0 -12  121432.  112891.    7123. o
   4   0  13      60.     369.     266. <
  -4   0 -13      54.     149.     236. <
   4   0  14  191009.  184879.    9742. o
  -4   0 -14  184773.  188474.    9505. o
  -4   2  18  198358.  191056.    6437. o
   4   2 -17     548.     145.     401. <
  -4   2  17     507.     532.     266. <
   4   2 -16  149635.  151440.    4401. o
  -4   2  16  148679.  150942.    3981. o
   4   2 -15     534.     477.     254. <
  -4   2  15     610.     443.     193. <
   4   2 -14  285745.  293723.    5009. o
  -4   2  14  294096.  292278.    5493. o
   4   2 -13   14226.   15090.     706. o
  -4   2  13   13214.   13414.     943. o
   4   2 -12  245773.  237132.    4185. o
  -4   2  12  239648.  227207.    5186. o
   4   2 -11    1110.     746.     219. o
  -4   2  11    1136.     931.     220. o
   4   2 -10  394010.  390763.    4045. o
  -4   2  10  396850.  403319.    3776. o
   4   2  -9    1884.    1473.     212. o
  -4   2   9    1589.    1552.     268. o
   4   2  -8 1133540. 1089250.   16013. o
  -4   2   8 1139260. 1120640.   11801. o
   4   2  -7   33179.   33339.     899. o
  -4   2   7   32689.   34204.     999. o
   4   2  -6  203149.  205809.     799. o
  -4   2   6  195095.  193948.    2177. o
   4   2  -5   19852.   20120.     455. o
  -4   2   5   20071.   21600.     482. o
   4   2  -4  392263.  384934.    4076. o
  -4   2   4  395083.  389102.    3903. o
   4   2  -3   23373.   24609.     341. o
  -4   2   3   21912.   22884.     390. o
   4   2  -2 2162750. 2180820.  125869. o
  -4   2   2 2183640. 2227370.  127649. o
   4   2  -1   23426.   24911.     331. o
  -4   2   1   21993.   21458.     668. o
   4   2   0  393290.  386266.    4402. o
  -4   2   0  396203.  384722.    5350. o
   4   2   1   19664.   20606.     734. o
  -4   2  -1   19868.   19918.     827. o
   4   2   2  203173.  218460.   12511. o
  -4   2  -2  195185.  193858.    2884. o
   4   2   3   33036.   33917.     656. o
  -4   2  -3   32548.   33588.     983. o
   4   2   4 1123700. 1132060.   65511. o
  -4   2  -4 1129340. 1141840.   65988. o
   4   2   5    1795.    1861.     181. o
  -4   2  -5    1498.    1427.     219. o
   4   2   6  389605.  386822.    3741. o
  -4   2  -6  392803.  404463.   23388. o
   4   2   7    1052.     933.     182. o
  -4   2  -7    1077.     882.     188. o
   4   2   8  243866.  234054.    4045. o
  -4   2  -8  237784.  231392.    3899. o
   4   2   9   14190.   13898.     688. o
  -4   2  -9   13185.   13750.     864. o
   4   2  10  284378.  282521.    4876. o
  -4   2 -10  292728.  293297.    4787. o
   4   2  11     506.     530.     173. o
  -4   2 -11     583.     252.     253. <
   4   2  12  147491.  144861.    3467. o
  -4   2 -12  146724.  147826.    4516. o
   4   2  13     524.    1053.     424. <
  -4   2 -13     479.     552.     321. <
   4   2  14  199647.  196884.    7091. o
  -4   2 -14  196191.  193274.    7178. o
  -4   4  18  142412.  144259.    8698. o
   4   4 -17    1091.     944.     423. <
  -4   4  17    1049.    1641.     440. o
   4   4 -16   81722.   84285.    3469. o
  -4   4  16   83896.   84458.    3171. o
   4   4 -15    1094.      72.     296. <
  -4   4  15    1133.     934.     309. o
   4   4 -14  228937.  246410.    5812. o
  -4   4  14  228660.  238573.    3689. o
   4   4 -13    6238.    6923.    1314. o
  -4   4  13    7583.    6264.     772. o
   4   4 -12  185329.  193709.    3738. o
  -4   4  12  184284.  189900.    3349. o
   4   4 -11    1152.     739.     421. <
  -4   4  11    1122.     824.     241. o
   4   4 -10  131336.  130022.    3124. o
  -4   4  10  145743.  137702.    3642. o
   4   4  -9    3535.    3397.     290. o
  -4   4   9    3955.    4044.     465. o
   4   4  -8  760556.  770525.   44560. o
  -4   4   8  773244.  771078.    6654. o
   4   4  -7    8464.    9376.     460. o
  -4   4   7   10182.   10214.     545. o
   4   4  -6  134443.  132541.    2216. o
  -4   4   6  117749.  116058.    1914. o
   4   4  -5    3865.    3228.     310. o
  -4   4   5    3641.    3107.     269. o
   4   4  -4   72307.   65389.    1919. o
  -4   4   4   73985.   64059.    2007. o
   4   4  -3    1344.    1265.     166. o
  -4   4   3    2015.    2108.     186. o
   4   4  -2  971523.  910826.   16463. o
  -4   4   2  957907.  906619.   15054. o
   4   4  -1    1431.    1193.     148. o
  -4   4   1    2099.    1941.     189. o
   4   4   0   71745.   67372.    1920. o
  -4   4   0   73134.   66853.    2030. o
   4   4   1    3792.    3149.     349. o
  -4   4  -1    3562.    3253.     330. o
   4   4   2  135263.  136915.    2032. o
  -4   4  -2  118685.  116981.    2381. o
   4   4   3    8805.    9731.     483. o
  -4   4  -3   10496.   10575.     533. o
   4   4   4  759178.  751735.    6666. o
  -4   4  -4  771939.  761990.    7321. o
   4   4   5    3679.    3259.     315. o
  -4   4  -5    4116.    3853.     346. o
   4   4   6  132147.  122538.    3181. o
  -4   4  -6  146444.  134648.    3521. o
   4   4   7    1142.    1350.     328. o
  -4   4  -7    1117.    1019.     207. o
   4   4   8  184063.  190285.    2861. o
  -4   4  -8  183118.  182628.    2910. o
   4   4   9    6576.    5275.     589. o
  -4   4  -9    7889.    6334.     756. o
   4   4  10  228359.  239289.    2924. o
  -4   4 -10  228228.  248708.    5653. o
   4   4  11    1106.     478.     204. <
  -4   4 -11    1153.     874.     449. <
   4   4  12   80975.   80054.    3421. o
  -4   4 -12   83191.   82667.    3667. o
   4   4  13    1078.    1068.     450. <
  -4   4 -13    1036.    1671.     703. <
   4   4  14  141708.  149872.    6049. o
  -4   4 -14  140052.  136913.    6119. o
   4   6 -17      51.    -544.     823. <
  -4   6  17      51.    -103.     600. <
   4   6 -16   94717.   96857.    5036. o
  -4   6  16   92280.   97738.    4019. o
   4   6 -15     732.     989.     410. <
  -4   6  15     706.     720.     272. <
   4   6 -14  173485.  172982.    6612. o
  -4   6  14  172906.  175686.    5027. o
   4   6 -13   27826.   26534.    2548. o
  -4   6  13   26599.   28886.    1943. o
   4   6 -12  137894.  142926.    4092. o
  -4   6  12  138943.  136544.    3894. o
   4   6 -11    4715.    5180.    1058. o
  -4   6  11    4894.    4639.     620. o
   4   6 -10  242682.  243913.    5917. o
  -4   6  10  230906.  239113.    3337. o
   4   6  -9    3592.    3799.     448. o
  -4   6   9    2541.    2524.     415. o
   4   6  -8  639539.  647878.    1261. o
  -4   6   8  631692.  631094.    4455. o
   4   6  -7   49227.   49790.    1211. o
  -4   6   7   48269.   51307.     973. o
   4   6  -6   99888.  102680.    1582. o
  -4   6   6  106644.  111761.     905. o
   4   6  -5   27594.   25797.    1123. o
  -4   6   5   26782.   26134.     980. o
   4   6  -4  242376.  243646.    2774. o
  -4   6   4  243395.  249151.     819. o
   4   6  -3   32758.   32280.    1309. o
  -4   6   3   29375.   31168.     714. o
   4   6  -2 1175250. 1193470.   68972. o
  -4   6   2 1186480. 1161760.   12871. o
   4   6  -1   32378.   32594.    1059. o
  -4   6   1   28992.   32895.     797. o
   4   6   0  241106.  242601.    2479. o
  -4   6   0  242005.  255688.   14784. o
   4   6   1   27140.   25993.     957. o
  -4   6  -1   26286.   26321.    1444. o
   4   6   2  100009.  100924.    1622. o
  -4   6  -2  106881.  112310.    3227. o
   4   6   3   49263.   50913.    1668. o
  -4   6  -3   48308.   50802.     765. o
   4   6   4  634991.  629831.    6734. o
  -4   6  -4  626842.  649469.   37186. o
   4   6   5    3454.    4086.     492. o
  -4   6  -5    2366.    3163.     358. o
   4   6   6  240483.  243830.    4128. o
  -4   6  -6  228694.  228468.    3302. o
   4   6   7    4527.    4203.     474. o
  -4   6  -7    4705.    4365.     539. o
   4   6   8  136999.  130279.    3465. o
  -4   6  -8  138135.  130411.    4051. o
   4   6   9   27617.   26743.    1541. o
  -4   6  -9   26410.   26708.    2144. o
   4   6  10  173049.  174537.    4790. o
  -4   6 -10  172431.  175027.    6664. o
   4   6  11     735.     589.     339. <
  -4   6 -11     708.     472.     197. <
   4   6  12   93575.   99635.    3811. o
  -4   6 -12   91173.  102334.    5114. o
   4   6  13      49.      99.     541. <
  -4   6 -13      48.     234.     557. <
   4   6  14  121296.  124027.    8015. o
   4   8 -17     944.   -1009.    1270. <
   4   8 -16   33230.   31201.    3056. o
  -4   8  16   34811.   37535.    2762. o
   4   8 -15     351.     156.     491. <
  -4   8  15     330.     581.     353. <
   4   8 -14  109556.  113464.    5602. o
  -4   8  14  107777.  116531.    4195. o
   4   8 -13   18568.   21475.    2341. o
  -4   8  13   19155.   18036.    1554. o
   4   8 -12   83260.   95100.    4620. o
  -4   8  12   80017.   84753.    2866. o
   4   8 -11    4673.    5451.    1244. o
  -4   8  11    5578.    5100.     729. o
   4   8 -10   59630.   62826.    2884. o
  -4   8  10   63784.   62581.    1829. o
   4   8  -9    2550.    2149.     444. o
  -4   8   9    2721.    3148.     433. o
   4   8  -8  402561.  412411.    3525. o
  -4   8   8  402286.  401396.    4824. o
   4   8  -7   28936.   30881.    1090. o
  -4   8   7   29072.   29420.    1248. o
   4   8  -6   55429.   57406.    1677. o
  -4   8   6   50446.   53907.    1280. o
   4   8  -5   10958.   10515.     752. o
  -4   8   5   11304.   11222.     637. o
   4   8  -4   58363.   57458.    1779. o
  -4   8   4   55551.   57291.    1394. o
   4   8  -3   23020.   23567.    1171. o
  -4   8   3   23732.   24442.     969. o
   4   8  -2  692900.  688781.    7813. o
  -4   8   2  688530.  697722.   40448. o
   4   8  -1   23195.   25234.    1100. o
  -4   8   1   23912.   26206.     866. o
   4   8   0   57580.   53644.    2016. o
  -4   8   0   54783.   60907.    1030. o
   4   8   1   10884.    9919.     724. o
  -4   8  -1   11235.   10307.     939. o
   4   8   2   55037.   55746.    1507. o
  -4   8  -2   50046.   49751.    2342. o
   4   8   3   29155.   29175.    1087. o
  -4   8  -3   29279.   29355.    1770. o
   4   8   4  403880.  383480.    7331. o
  -4   8  -4  403468.  373719.    8292. o
   4   8   5    2591.    3005.     455. o
  -4   8  -5    2751.    3026.     412. o
   4   8   6   60042.   58243.    2085. o
  -4   8  -6   64060.   59297.    2758. o
   4   8   7    4718.    4363.     537. o
  -4   8  -7    5621.    6083.     900. o
   4   8   8   82251.   82636.    2806. o
  -4   8  -8   79053.   88121.    3643. o
   4   8   9   18785.   17987.    1730. o
  -4   8  -9   19368.   17502.    2406. o
   4   8  10  110125.  106195.    4515. o
  -4   8 -10  108348.  116798.    5906. o
   4   8  11     378.      62.     548. <
  -4   8 -11     356.    -359.     675. <
   4   8  12   33053.   34803.    2659. o
  -4   8 -12   34532.   36961.    3603. o
   4   8  13     908.     689.     502. <
  -4   8 -13    1129.    1030.     659. <
   4  10 -16   27592.   29886.    5055. o
   4  10 -15    5515.    6242.    1495. o
  -4  10  15    5616.    6241.    1208. o
   4  10 -14   59496.   71736.    4399. o
  -4  10  14   58570.   63093.    3052. o
   4  10 -13   55994.   65962.    4217. o
  -4  10  13   51060.   56389.    2749. o
   4  10 -12   61104.   69162.    4238. o
  -4  10  12   59742.   60164.    2934. o
   4  10 -11   18102.   22612.    2408. o
  -4  10  11   17419.   18182.    1254. o
   4  10 -10   76485.   85039.    3134. o
  -4  10  10   71936.   76233.    1891. o
   4  10  -9    2979.    3316.     658. o
  -4  10   9    2599.    2624.     433. o
   4  10  -8  205527.  220508.    4275. o
  -4  10   8  200581.  202535.    4283. o
   4  10  -7   87883.   92822.    2062. o
  -4  10   7   79232.   78518.    2844. o
   4  10  -6   36842.   40646.    1603. o
  -4  10   6   38027.   36439.    1758. o
   4  10  -5   90275.   87468.    2831. o
  -4  10   5   82985.   81868.    2309. o
   4  10  -4   74424.   62839.    3353. o
  -4  10   4   75508.   70194.    2443. o
   4  10  -3   43851.   40531.    2341. o
  -4  10   3   37812.   37720.    1444. o
   4  10  -2  385604.  375467.    7132. o
  -4  10   2  388284.  372135.    6925. o
   4  10  -1   43428.   43539.    1942. o
  -4  10   1   37378.   37728.    1646. o
   4  10   0   74416.   71573.    2773. o
  -4  10   0   75487.   68473.    3140. o
   4  10   1   89820.   89381.    2811. o
  -4  10  -1   82442.   71971.    2858. o
   4  10   2   36844.   36500.    1576. o
  -4  10  -2   38070.   30770.    2802. o
   4  10   3   87602.   83455.    2603. o
  -4  10  -3   78895.   71836.    5421. o
   4  10   4  203800.  186711.    5419. o
  -4  10  -4  198785.  176699.    7575. o
   4  10   5    2961.    2923.     490. o
  -4  10  -5    2543.    2184.     378. o
   4  10   6   76105.   73258.    2596. o
  -4  10  -6   71639.   60604.    3270. o
   4  10   7   17835.   17921.    1421. o
  -4  10  -7   17106.   17635.    2079. o
   4  10   8   60570.   47297.    3502. o
  -4  10  -8   59209.   52187.    4792. o
   4  10   9   55704.   54768.    3620. o
  -4  10  -9   50752.   52489.    4393. o
   4  10  10   59286.   54915.    4654. o
  -4  10 -10   58408.   57237.    4839. o
   4  10  11    5584.    2989.     872. o
  -4  10 -11    5698.    4368.    1067. o
   4  10  12   27211.   27394.    3943. o
  -4  10 -12   27282.   31565.    3571. o
  -4  12  15    2094.    2348.    1736. <
   4  12 -14   29953.   38920.    3586. o
  -4  12  14   28038.   30793.    2364. o
   4  12 -13   51718.   65355.    4310. o
  -4  12  13   54357.   53952.    3183. o
   4  12 -12   28175.   39209.    3319. o
  -4  12  12   28245.   28998.    2208. o
   4  12 -11   11821.   15222.    3378. o
  -4  12  11   10378.    8662.    1199. o
   4  12 -10    9276.   10275.    1670. o
  -4  12  10    7441.    6443.    1069. o
   4  12  -9    7381.    9332.    1603. o
  -4  12   9    6998.    7346.     875. o
   4  12  -8   72370.   75445.    4417. o
  -4  12   8   72330.   62229.    2985. o
   4  12  -7   59064.   63505.    2809. o
  -4  12   7   62189.   52354.    2766. o
   4  12  -6   18979.   19586.    1564. o
  -4  12   6   17308.   13433.    1380. o
   4  12  -5   24923.   23997.    1441. o
  -4  12   5   25523.   18062.    1722. o
   4  12  -4   11545.   10711.    1174. o
  -4  12   4    9110.    7305.     726. o
   4  12  -3   31834.   30839.    2110. o
  -4  12   3   32660.   29606.    1624. o
   4  12  -2   90414.   87507.    4486. o
  -4  12   2   90674.   83307.    3654. o
   4  12  -1   32155.   36122.    2039. o
  -4  12   1   33040.   32780.    1814. o
   4  12   0   11453.   11140.    1315. o
  -4  12   0    8980.    8392.    1042. o
   4  12   1   24921.   21114.    1886. o
  -4  12  -1   25546.   19457.    1769. o
   4  12   2   19013.   18445.    1423. o
  -4  12  -2   17348.   12764.    1400. o
   4  12   3   58783.   56374.    2327. o
  -4  12  -3   61877.   50285.    4084. o
   4  12   4   72615.   67471.    2628. o
  -4  12  -4   72614.   61650.    4489. o
   4  12   5    7506.    7391.     842. o
  -4  12  -5    7147.    4348.     919. o
   4  12   6    9246.    7492.    1033. o
  -4  12  -6    7353.    4849.     913. o
   4  12   7   11801.   10246.    1609. o
  -4  12  -7   10364.    8983.    1536. o
   4  12   8   28004.   26216.    2564. o
  -4  12  -8   28065.   24737.    2493. o
   4  12   9   51506.   45565.    4559. o
  -4  12  -9   54202.   45594.    3753. o
   4  12  10   29929.   25143.    3296. o
  -4  12 -10   28037.   27348.    3386. o
  -4  14  14   12480.   11383.    3201. o
  -4  14  13   70701.   60613.    6991. o
   4  14 -12    9819.   12516.    2168. o
  -4  14  12   10553.    7173.    1184. o
   4  14 -11   17096.   19707.    3449. o
  -4  14  11   17028.   14914.    1837. o
   4  14 -10   22338.   27318.    2879. o
  -4  14  10   22542.   17970.    2471. o
   4  14  -9    8633.    8654.    1632. o
  -4  14   9    7020.    3079.     878. o
   4  14  -8   25166.   25304.    2765. o
  -4  14   8   24236.   17239.    1742. o
   4  14  -7   98866.   90438.    7782. o
  -4  14   7   94451.   70084.    4398. o
   4  14  -6   11853.   10331.    1653. o
  -4  14   6   14238.    9999.    1274. o
   4  14  -5   59041.   59138.    4068. o
  -4  14   5   60465.   53341.    3198. o
   4  14  -4   21655.   20714.    2268. o
  -4  14   4   23621.   20985.    1887. o
   4  14  -3   53937.   54231.    3630. o
  -4  14   3   50242.   48960.    2563. o
   4  14  -2   38664.   42899.    3113. o
  -4  14   2   39088.   45456.    2096. o
   4  14  -1   54224.   56975.    2759. o
  -4  14   1   50513.   56126.    1655. o
   4  14   0   21614.   20058.    1973. o
  -4  14   0   23581.   26043.    1615. o
   4  14   1   58616.   54066.    3364. o
  -4  14  -1   60028.   56235.    3571. o
   4  14   2   11903.   10091.    1236. o
  -4  14  -2   14295.   15684.    2060. o
   4  14   3   97793.   80591.    4189. o
  -4  14  -3   93463.   95248.    5388. o
   4  14   4   24950.   26683.    2186. o
  -4  14  -4   24033.   21283.    2697. o
   4  14   5    8813.   11153.    1936. o
  -4  14  -5    7223.    4621.    1153. o
   4  14   6   22210.   22891.    2785. o
  -4  14  -6   22475.   22137.    2672. o
   4  14   7   16735.   17092.    2341. o
  -4  14  -7   16680.   15604.    2153. o
   4  14   8    9798.    6338.    1425. o
  -4  14  -8   10524.    9552.    1823. o
  -4  14  -9   69611.   75132.    7232. o
  -4  16  12    2615.    2437.    1133. <
  -4  16  11   13179.    6279.    1389. o
   4  16 -10   10281.   10887.    2019. o
  -4  16  10    8333.    4559.     865. o
   4  16  -9   11460.   11104.    2048. o
  -4  16   9   11462.    8108.    1360. o
   4  16  -8    5662.    4256.    1150. o
  -4  16   8    6220.    3974.     917. o
   4  16  -7   76074.   78634.    5080. o
  -4  16   7   76495.   71119.    4262. o
   4  16  -6    7306.    8532.    1633. o
  -4  16   6    6282.    7432.    1137. o
   4  16  -5   33106.   34756.    3225. o
  -4  16   5   35636.   35991.    2508. o
   4  16  -4   14298.   16362.    2093. o
  -4  16   4   12426.   16407.    1696. o
   4  16  -3   51385.   55534.    3725. o
  -4  16   3   52940.   62011.    2464. o
   4  16  -2    6886.    7681.    1072. o
  -4  16   2    7431.   10741.    1168. o
   4  16  -1   52463.   55936.    3462. o
  -4  16   1   53970.   64096.    2511. o
   4  16   0   14281.   14716.    1720. o
  -4  16   0   12372.   17234.    1478. o
   4  16   1   33066.   29610.    3497. o
  -4  16  -1   35596.   43232.    2483. o
   4  16   2    7357.    7220.    1455. o
  -4  16  -2    6326.    8954.    1593. o
   4  16   3   75257.   73654.    4309. o
  -4  16  -3   75767.   86148.    4941. o
   4  16   4    5482.   10061.    1952. o
  -4  16  -4    6079.    5956.    1417. o
   4  16   5   11978.   11786.    2167. o
  -4  16  -5   12015.   11387.    1984. o
   4  16   6   10201.    7286.    1953. o
  -4  16  -6    8223.    7900.    1622. o
   4  16   7   12534.    8917.    2226. o
  -4  18   9   10350.    8111.    1659. o
  -4  18   8     817.    -420.     662. <
  -4  18   7   69627.   70633.    4078. o
   4  18  -6    4850.    6556.    1564. o
  -4  18   6    5157.    5461.    1069. o
   4  18  -5   49047.   57925.    4029. o
  -4  18   5   47883.   59674.    2870. o
   4  18  -4    8969.   11952.    1904. o
  -4  18   4   10137.   12757.    1870. o
   4  18  -3   41471.   43264.    3525. o
  -4  18   3   39219.   45288.    3265. o
   4  18  -2     403.     313.     168. <
  -4  18   2     397.     305.     523. <
   4  18  -1   42073.   41835.    4573. o
  -4  18   1   39688.   41920.    3648. o
   4  18   0    8867.   12702.    2445. o
  -4  18   0   10013.   12326.    1650. o
   4  18   1   48962.   56274.    4732. o
  -4  18  -1   47781.   56581.    3270. o
  -4  18  -2    5278.    7444.    1595. o
   4  18   3   74988.   73196.    7337. o
  -4  18  -3   68917.   84251.    7272. o
   4  18   4     717.    1162.    1056. <
   4  18   5   10801.    7275.    2290. o
   4  20  -3   26384.   30641.    4230. o
  -4  20   3   27850.   43884.    6664. o
   4  20  -2    9614.   12611.    2689. o
  -4  20   2   10116.   16532.    4350. o
   4  20  -1   26874.   32601.    4129. o
  -4  20   1   28283.   38290.    6683. o
   5   1 -18      21.    -114.     329. <
  -5   1  18      58.    -475.     380. <
   5   1 -17    5675.    6228.    1249. o
  -5   1  17    5339.    4955.     921. o
   5   1 -16    2526.    2072.     649. o
  -5   1  16    2988.    2263.     581. o
   5   1 -15     257.     500.     279. <
  -5   1  15     258.     135.     209. <
   5   1 -14     481.     742.     337. <
  -5   1  14     537.     342.     292. <
   5   1 -13    2115.    2332.     261. o
  -5   1  13    1818.    1693.     339. o
   5   1 -12     391.     114.     185. <
  -5   1  12     515.     442.     217. <
   5   1 -11   20360.   17524.     900. o
  -5   1  11   19716.   19283.    1040. o
   5   1 -10    4999.    5000.     407. o
  -5   1  10    5431.    5327.     512. o
   5   1  -9    1493.    1961.     227. o
  -5   1   9     760.     806.     186. o
   5   1  -8     249.     218.      95. <
  -5   1   8     472.     219.     146. <
   5   1  -7    9270.   11129.     256. o
  -5   1   7   10722.   11240.     598. o
   5   1  -6    7990.    8294.     319. o
  -5   1   6    7611.    8044.     356. o
   5   1  -5   48899.   54133.    3036. o
  -5   1   5   49261.   53066.     466. o
   5   1  -4    5427.    5964.     210. o
  -5   1   4    7606.    7632.     329. o
   5   1  -3    1574.    1846.     142. o
  -5   1   3     926.     932.     134. o
   5   1  -2    1550.    1761.     182. o
  -5   1   2     898.     915.     152. o
   5   1  -1    5460.    5793.     334. o
  -5   1   1    7618.    6719.     486. o
   5   1   0   48720.   55791.    1048. o
  -5   1   0   49177.   51842.    1328. o
   5   1   1    8089.    8384.     618. o
  -5   1  -1    7701.    7595.     621. o
   5   1   2    9197.   10475.     568. o
  -5   1  -2   10650.   11428.     578. o
   5   1   3     250.     210.     107. <
  -5   1  -3     473.     208.     103. <
   5   1   4    1469.    1667.     193. o
  -5   1  -4     733.     595.     120. o
   5   1   5    5107.    5024.     348. o
  -5   1  -5    5511.    5137.     434. o
   5   1   6   20217.   20377.     669. o
  -5   1  -6   19549.   18868.     894. o
   5   1   7     418.     216.      99. <
  -5   1  -7     542.     407.     123. o
   5   1   8    2112.    2121.     254. o
  -5   1  -8    1814.    1740.     366. o
   5   1   9     454.     493.     125. o
  -5   1  -9     514.     460.     247. <
   5   1  10     271.     176.     117. <
  -5   1 -10     276.     500.     275. <
   5   1  11    2639.    2431.     372. o
  -5   1 -11    3098.    2883.     588. o
   5   1  12    5645.    6553.     899. o
  -5   1 -12    5290.    5901.    1136. o
   5   1  13      18.     -90.     315. <
  -5   1 -13      57.      78.     195. <
  -5   1 -14     653.     549.     429. <
  -5   3  18    2323.    1812.     589. o
   5   3 -17    4050.    4527.    1073. o
  -5   3  17    3968.    4878.     788. o
   5   3 -16   17056.   17536.    1603. o
  -5   3  16   17422.   17648.    1458. o
   5   3 -15   10050.   12806.    1337. o
  -5   3  15    9635.   10561.    1049. o
   5   3 -14    7542.    8514.    1408. o
  -5   3  14    7940.    7484.     849. o
   5   3 -13    5452.    5656.     450. o
  -5   3  13    4918.    5362.     669. o
   5   3 -12   15842.   15614.     755. o
  -5   3  12   16533.   17593.    1022. o
   5   3 -11   19663.   19385.     978. o
  -5   3  11   20186.   22182.     953. o
   5   3 -10   10810.   10545.     624. o
  -5   3  10   13533.   14084.     764. o
   5   3  -9    1902.    1956.     194. o
  -5   3   9    2987.    2905.     436. o
   5   3  -8   17714.   18098.     618. o
  -5   3   8   17260.   16300.     921. o
   5   3  -7   14036.   13714.     591. o
  -5   3   7   15088.   14522.     692. o
   5   3  -6   83215.   83022.    1169. o
  -5   3   6   82027.   81404.    1417. o
   5   3  -5   73106.   76499.     482. o
  -5   3   5   70631.   75852.    4350. o
   5   3  -4   11968.   13105.     359. o
  -5   3   4   17187.   19133.     345. o
   5   3  -3    6404.    6796.     298. o
  -5   3   3    3138.    2998.     220. o
   5   3  -2    6594.    6482.     316. o
  -5   3   2    3367.    3023.     275. o
   5   3  -1   11776.   13757.     359. o
  -5   3   1   17025.   18223.     695. o
   5   3   0   73759.   77733.    1171. o
  -5   3   0   71221.   76824.    1077. o
   5   3   1   82338.   87363.    1163. o
  -5   3  -1   81051.   78708.    1756. o
   5   3   2   13848.   13800.     759. o
  -5   3  -2   14832.   14523.     697. o
   5   3   3   17538.   17679.     707. o
  -5   3  -3   17179.   16647.     733. o
   5   3   4    1920.    1707.     247. o
  -5   3  -4    2999.    2753.     312. o
   5   3   5   10471.   10669.     618. o
  -5   3  -5   13286.   14570.     672. o
   5   3   6   19695.   19478.    1016. o
  -5   3  -6   20230.   20966.    1130. o
   5   3   7   15393.   16814.     782. o
  -5   3  -7   16009.   17422.     892. o
   5   3   8    5522.    5743.     518. o
  -5   3  -8    4937.    6177.     687. o
   5   3   9    7297.    7439.     634. o
  -5   3  -9    7729.    7531.     775. o
   5   3  10   10112.   10901.     826. o
  -5   3 -10    9647.   11073.    1179. o
   5   3  11   16573.   16954.    1059. o
  -5   3 -11   17007.   16919.    1562. o
   5   3  12    4059.    4172.     970. o
  -5   3 -12    3985.    4994.     835. o
   5   3  13    1950.     968.     507. <
  -5   3 -13    2169.    2086.     760. <
   5   3  14    2147.    1901.    1080. <
  -5   3 -14    1739.    1229.     324. o
  -5   5  18    4765.    4389.    1505. <
   5   5 -17   34832.   37031.    3070. o
  -5   5  17   36302.   37612.    2599. o
   5   5 -16   33342.   35326.    3007. o
  -5   5  16   33741.   33792.    2445. o
   5   5 -15   12576.   13268.    1920. o
  -5   5  15   13298.   13901.    1464. o
   5   5 -14    1579.    1946.     681. <
  -5   5  14    1864.    2134.     490. o
   5   5 -13    3742.    3996.     781. o
  -5   5  13    3607.    3615.     593. o
   5   5 -12   17161.   17519.    2066. o
  -5   5  12   16168.   15995.    1221. o
   5   5 -11  111230.  116310.    4995. o
  -5   5  11  114359.  107695.    3503. o
   5   5 -10   69126.   69962.    2531. o
  -5   5  10   73149.   71035.    2461. o
   5   5  -9   27447.   27782.     939. o
  -5   5   9   26489.   27032.     955. o
   5   5  -8    7175.    7393.     434. o
  -5   5   8    8621.    9323.     467. o
   5   5  -7    6248.    7331.     462. o
  -5   5   7    5582.    5947.     387. o
   5   5  -6   76733.   73348.    1893. o
  -5   5   6   71604.   71877.    1495. o
   5   5  -5  197755.  194846.    2705. o
  -5   5   5  198185.  190581.    3323. o
   5   5  -4   51742.   54207.     865. o
  -5   5   4   56427.   55345.    1161. o
   5   5  -3   37338.   36541.    1055. o
  -5   5   3   39745.   38765.     991. o
   5   5  -2   36746.   37696.     778. o
  -5   5   2   39056.   38658.     900. o
   5   5  -1   51774.   53391.     980. o
  -5   5   1   56428.   58292.    1205. o
   5   5   0  196438.  200895.    2172. o
  -5   5   0  197115.  194243.    3296. o
   5   5   1   76702.   77578.    1776. o
  -5   5  -1   71655.   71220.    2021. o
   5   5   2    6274.    7014.     553. o
  -5   5  -2    5581.    5802.     463. o
   5   5   3    7054.    7489.     569. o
  -5   5  -3    8531.    8862.     602. o
   5   5   4   27115.   28420.     905. o
  -5   5  -4   26114.   26486.    1092. o
   5   5   5   69146.   69757.    1666. o
  -5   5  -5   73083.   70907.    2272. o
   5   5   6  109560.  104856.    2877. o
  -5   5  -6  112756.  110629.    3508. o
   5   5   7   17196.   16145.    1150. o
  -5   5  -7   16297.   15842.    1122. o
   5   5   8    3752.    3778.     481. o
  -5   5  -8    3655.    3855.     563. o
   5   5   9    1533.    1405.     310. o
  -5   5  -9    1827.    2236.     514. o
   5   5  10   12880.   11148.    1091. o
  -5   5 -10   13593.   14168.    1885. o
   5   5  11   33194.   32255.    1886. o
  -5   5 -11   33560.   32502.    2322. o
   5   5  12   34366.   37159.    2341. o
  -5   5 -12   35856.   35638.    2505. o
   5   5  13    4149.    4807.    1115. o
  -5   5 -13    4636.    3545.     891. o
   5   7 -17   29197.   24901.    4071. o
  -5   7  17   30586.   33546.    4237. o
   5   7 -16   58790.   56960.    4152. o
  -5   7  16   56844.   58513.    3378. o
   5   7 -15   29675.   31867.    2959. o
  -5   7  15   30340.   33509.    2371. o
   5   7 -14   15635.   16385.    2150. o
  -5   7  14   16558.   16604.    1473. o
   5   7 -13   10010.   13303.    1932. o
  -5   7  13   11865.   12369.    1199. o
   5   7 -12   50198.   54733.    3705. o
  -5   7  12   48546.   49845.    2225. o
   5   7 -11  110249.  120752.    5005. o
  -5   7  11  114342.  117088.    3168. o
   5   7 -10   80494.   80436.    3337. o
  -5   7  10   84283.   87280.    2575. o
   5   7  -9   39116.   41457.    1913. o
  -5   7   9   34925.   37756.    1039. o
   5   7  -8   40641.   41031.    1414. o
  -5   7   8   39621.   40215.    1245. o
   5   7  -7    7292.    7783.     480. o
  -5   7   7    9919.   11732.     524. o
   5   7  -6  182092.  179354.    3046. o
  -5   7   6  181204.  178534.    2748. o
   5   7  -5  233193.  232498.    3358. o
  -5   7   5  230599.  237802.    1467. o
   5   7  -4   37580.   36257.    1529. o
  -5   7   4   40536.   41410.    1124. o
   5   7  -3   52657.   54557.    1605. o
  -5   7   3   48804.   49422.    1489. o
   5   7  -2   53106.   57849.    1406. o
  -5   7   2   49200.   47473.    1461. o
   5   7  -1   37471.   34251.    1393. o
  -5   7   1   40484.   43793.     960. o
   5   7   0  232671.  225230.    4009. o
  -5   7   0  229903.  226527.    5223. o
   5   7   1  181201.  173912.    3906. o
  -5   7  -1  180248.  163486.    5422. o
   5   7   2    7338.    7716.     725. o
  -5   7  -2    9915.    8392.     969. o
   5   7   3   40176.   42370.    1578. o
  -5   7  -3   39286.   38466.    2222. o
   5   7   4   39596.   40354.    2161. o
  -5   7  -4   35416.   32848.    1499. o
   5   7   5   79496.   78521.    2901. o
  -5   7  -5   83357.   87416.    3023. o
   5   7   6  109719.  109870.    3341. o
  -5   7  -6  113849.  117301.    3729. o
   5   7   7   49073.   50060.    2274. o
  -5   7  -7   47304.   48571.    3493. o
   5   7   8   10247.   10752.    1296. o
  -5   7  -8   12027.   12571.    1775. o
   5   7   9   15269.   15842.    1542. o
  -5   7  -9   16230.   16207.    2118. o
   5   7  10   30158.   30211.    2269. o
  -5   7 -10   30765.   33674.    3155. o
   5   7  11   57505.   59229.    3255. o
  -5   7 -11   55574.   59232.    4246. o
   5   7  12   29195.   32642.    2424. o
  -5   7 -12   30587.   33314.    3320. o
   5   7  13   10649.   10554.    2331. o
  -5   7 -13   10572.    9544.    1960. o
   5   9 -17   61932.   60298.    7243. o
   5   9 -16   67591.   78254.    4748. o
  -5   9  16   70346.   77011.    3979. o
   5   9 -15   24194.   26385.    2930. o
  -5   9  15   25325.   26301.    2054. o
   5   9 -14    4734.    5751.    1413. o
  -5   9  14    4344.    4732.     856. o
   5   9 -13   10844.   13998.    2048. o
  -5   9  13    9761.    9676.    1164. o
   5   9 -12   43167.   49059.    3620. o
  -5   9  12   43459.   44792.    2352. o
   5   9 -11  202944.  224984.    6143. o
  -5   9  11  201698.  201809.    3995. o
   5   9 -10  115266.  123209.    3669. o
  -5   9  10  117595.  123763.    2444. o
   5   9  -9   29226.   31942.    1946. o
  -5   9   9   28972.   33058.    1111. o
   5   9  -8   24050.   25392.    1390. o
  -5   9   8   24932.   26127.    1123. o
   5   9  -7   29997.   30534.    1532. o
  -5   9   7   31665.   32695.    1635. o
   5   9  -6  158376.  162443.    3024. o
  -5   9   6  156101.  168755.    1346. o
   5   9  -5  325848.  319223.    5579. o
  -5   9   5  330712.  341957.   19789. o
   5   9  -4   81935.   75870.    2924. o
  -5   9   4   87662.   87459.    2005. o
   5   9  -3   46666.   49646.    1673. o
  -5   9   3   47734.   50622.    1324. o
   5   9  -2   47146.   53356.    1469. o
  -5   9   2   48044.   52263.    1165. o
   5   9  -1   81451.   81654.    1983. o
  -5   9   1   87228.   94211.    1183. o
   5   9   0  324292.  315584.    5681. o
  -5   9   0  329226.  321452.    5803. o
   5   9   1  157989.  158971.    2702. o
  -5   9  -1  155812.  144899.    4457. o
   5   9   2   30490.   30705.    1299. o
  -5   9  -2   32120.   28888.    1974. o
   5   9   3   23917.   23751.    1433. o
  -5   9  -3   24806.   22603.    1613. o
   5   9   4   29872.   30402.    1892. o
  -5   9  -4   29534.   25239.    1577. o
   5   9   5  115017.  108096.    3898. o
  -5   9  -5  117235.  111074.    6062. o
   5   9   6  201738.  187424.    5779. o
  -5   9  -6  200414.  183864.    6717. o
   5   9   7   42348.   41524.    2194. o
  -5   9  -7   42756.   45763.    3692. o
   5   9   8   10864.   11549.    1560. o
  -5   9  -8    9780.    9617.    1724. o
   5   9   9    4635.    4199.     815. o
  -5   9  -9    4223.    5064.    1248. o
   5   9  10   24787.   23872.    2859. o
  -5   9 -10   25968.   26903.    3063. o
   5   9  11   67250.   65875.    4979. o
  -5   9 -11   69969.   77788.    5286. o
   5   9  12   61804.   69435.    5973. o
  -5   9 -12   60118.   70345.    5068. o
   5  11 -15   32508.   44373.    6054. o
  -5  11  15   32405.   31508.    2900. o
   5  11 -14   14170.   17370.    2377. o
  -5  11  14   14285.   14177.    1585. o
   5  11 -13    9482.   12554.    2025. o
  -5  11  13    9005.    9456.    1162. o
   5  11 -12   58676.   65240.    4309. o
  -5  11  12   58858.   58478.    3060. o
   5  11 -11   98693.  112578.    5065. o
  -5  11  11   98531.  100352.    3777. o
   5  11 -10   73634.   81749.    4365. o
  -5  11  10   74342.   77001.    3153. o
   5  11  -9   30130.   31995.    2798. o
  -5  11   9   31882.   32518.    1699. o
   5  11  -8   36520.   36930.    1803. o
  -5  11   8   35438.   33460.    1791. o
   5  11  -7   24240.   24435.    1445. o
  -5  11   7   26252.   24901.    1523. o
   5  11  -6  150207.  138820.    4421. o
  -5  11   6  152215.  142546.    3983. o
   5  11  -5  175644.  147496.    6361. o
  -5  11   5  177305.  159635.    5247. o
   5  11  -4   37539.   31303.    2241. o
  -5  11   4   41286.   38451.    1892. o
   5  11  -3   29323.   27426.    1903. o
  -5  11   3   28285.   27010.    1554. o
   5  11  -2   30026.   31340.    2414. o
  -5  11   2   28831.   25942.    1686. o
   5  11  -1   37384.   37964.    2009. o
  -5  11   1   41232.   32496.    2021. o
   5  11   0  175351.  151654.    7057. o
  -5  11   0  176790.  125071.    6645. o
   5  11   1  148899.  134359.    5445. o
  -5  11  -1  151164.  118723.    5328. o
   5  11   2   24676.   22545.    1379. o
  -5  11  -2   26594.   18299.    2289. o
   5  11   3   36019.   34505.    1642. o
  -5  11  -3   35098.   26224.    2789. o
   5  11   4   30998.   30341.    1794. o
  -5  11  -4   32673.   22006.    2327. o
   5  11   5   73066.   65623.    3325. o
  -5  11  -5   73871.   61680.    4208. o
   5  11   6   98016.   87923.    3987. o
  -5  11  -6   97886.   87248.    5008. o
   5  11   7   56978.   49816.    3804. o
  -5  11  -7   57188.   50632.    4573. o
   5  11   8    9632.   10123.    1637. o
  -5  11  -8    9091.    9179.    1703. o
   5  11   9   13718.   12433.    1610. o
  -5  11  -9   13907.   13140.    2304. o
   5  11  10   33022.   30201.    3522. o
  -5  11 -10   32848.   35953.    3799. o
  -5  13  14    3186.    3037.    1446. <
   5  13 -13    6846.   10033.    2826. o
  -5  13  13    5814.    5766.    1037. o
   5  13 -12   40093.   48453.    5938. o
  -5  13  12   39804.   36077.    2719. o
   5  13 -11  112556.  133851.    9236. o
  -5  13  11  110477.  100802.    4789. o
   5  13 -10   84076.   93117.    7781. o
  -5  13  10   81883.   72462.    3976. o
   5  13  -9   32785.   38364.    3242. o
  -5  13   9   32804.   29752.    2547. o
   5  13  -8   11080.    9627.    1565. o
  -5  13   8    9672.    7067.    1006. o
   5  13  -7   29131.   27588.    2717. o
  -5  13   7   28708.   23796.    1970. o
   5  13  -6   85642.   79567.    5008. o
  -5  13   6   86080.   71428.    3924. o
   5  13  -5  140864.  132663.    6397. o
  -5  13   5  141108.  116197.    6173. o
   5  13  -4   76650.   70840.    4428. o
  -5  13   4   75079.   58330.    4148. o
   5  13  -3   31862.   32252.    2727. o
  -5  13   3   33039.   26154.    2154. o
   5  13  -2   32347.   34957.    2127. o
  -5  13   2   33351.   28161.    1946. o
   5  13  -1   76654.   75986.    3759. o
  -5  13   1   74999.   68250.    3555. o
   5  13   0  140081.  133833.    5130. o
  -5  13   0  140318.  136220.    4787. o
   5  13   1   85487.   80341.    3778. o
  -5  13  -1   86169.   86554.    3580. o
   5  13   2   29756.   25543.    1856. o
  -5  13  -2   29258.   24092.    2639. o
   5  13   3   11130.   10301.    1378. o
  -5  13  -3    9744.    7895.    1294. o
   5  13   4   33527.   31169.    2551. o
  -5  13  -4   33466.   26980.    3019. o
   5  13   5   84276.   74614.    4203. o
  -5  13  -5   81909.   66040.    4802. o
   5  13   6  111263.  101711.    5995. o
  -5  13  -6  109267.   89216.    5807. o
   5  13   7   39441.   32186.    3273. o
  -5  13  -7   39286.   33752.    4022. o
   5  13   8    7060.    4331.    1004. o
  -5  13  -8    6046.    4401.    1120. o
  -5  13  -9    3065.    1821.    1055. <
  -5  15  13    4717.    2072.     720. <
  -5  15  12   46879.   31936.    3492. o
  -5  15  11   57143.   43995.    3433. o
  -5  15  10   48476.   34033.    3003. o
   5  15  -9   34095.   37144.    5102. o
  -5  15   9   32730.   21424.    2486. o
   5  15  -8   10113.    9003.    1601. o
  -5  15   8    8384.    4600.     906. o
   5  15  -7   19627.   17050.    2241. o
  -5  15   7   20039.   13045.    1561. o
   5  15  -6   85723.   83110.    7274. o
  -5  15   6   87264.   67469.    4207. o
   5  15  -5   89324.   86771.    5106. o
  -5  15   5   87740.   74539.    4751. o
   5  15  -4   45669.   44437.    3455. o
  -5  15   4   44250.   39939.    2752. o
   5  15  -3   22666.   23703.    2431. o
  -5  15   3   20845.   19951.    1834. o
   5  15  -2   23053.   23416.    1847. o
  -5  15   2   21228.   20509.    1892. o
   5  15  -1   45362.   45737.    3072. o
  -5  15   1   43920.   49172.    2348. o
   5  15   0   88969.   75660.    6376. o
  -5  15   0   87306.   93912.    3609. o
   5  15   1   85489.   72230.    6055. o
  -5  15  -1   87042.   91684.    5041. o
   5  15   2   19984.   14438.    1873. o
  -5  15  -2   20346.   19784.    2482. o
   5  15   3   10185.    7695.    1264. o
  -5  15  -3    8474.    9648.    1667. o
   5  15   4   34749.   37819.    3643. o
  -5  15  -4   33423.   34357.    3259. o
   5  15   5   49519.   54651.    4313. o
  -5  15  -5   47917.   48165.    3956. o
   5  15   6   57782.   62002.    4636. o
  -5  15  -6   56997.   54135.    5822. o
   5  15   7   46096.   35398.    4583. o
  -5  15  -7   45696.   38160.    5726. o
  -5  17  11   48257.   56046.    7251. o
  -5  17  10   36605.   35147.    3243. o
  -5  17   9   23054.   22761.    2480. o
   5  17  -8    2148.    1239.     818. <
  -5  17   8    2434.    2475.     905. <
   5  17  -7   25253.   27440.    3051. o
  -5  17   7   25392.   26151.    2433. o
   5  17  -6   42129.   48894.    3789. o
  -5  17   6   42013.   44189.    2768. o
   5  17  -5   54709.   58683.    4117. o
  -5  17   5   56340.   58032.    3184. o
   5  17  -4   47409.   52500.    3792. o
  -5  17   4   46508.   52328.    3592. o
   5  17  -3   17171.   19485.    2270. o
  -5  17   3   17860.   22185.    2451. o
   5  17  -2   17395.   16673.    2826. o
  -5  17   2   18061.   21912.    2463. o
   5  17  -1   47103.   46182.    4809. o
  -5  17   1   46215.   53695.    3744. o
   5  17   0   54203.   52063.    5037. o
  -5  17   0   55917.   64240.    4129. o
   5  17   1   42028.   45442.    4433. o
  -5  17  -1   41877.   55827.    3627. o
   5  17   2   25736.   24716.    2698. o
  -5  17  -2   25833.   32515.    3109. o
   5  17   3    2231.    2575.    1215. <
  -5  17  -3    2519.    3928.    1381. <
   5  17   4   22922.   20804.    3794. o
  -5  17  -4   23482.   29463.    3140. o
   5  17   5   37011.   27387.    4355. o
   5  17   6   48352.   34693.    4992. o
  -5  19   7   13980.   25845.    4410. o
  -5  19   6   29634.   31959.    4691. o
  -5  19   5   17812.   17347.    2500. o
   5  19  -4   19330.   21982.    3735. o
  -5  19   4   20062.   23439.    3329. o
   5  19  -3    9961.   10101.    2482. o
  -5  19   3    9673.   10111.    2259. o
   5  19  -2   10163.    7807.    2081. o
  -5  19   2    9843.   16619.    4837. o
   5  19  -1   19132.   20512.    3284. o
  -5  19   1   19940.   30388.    6322. o
   5  19   0   17677.   15326.    2849. o
  -5  19   0   17631.   22706.    5528. o
   6   0 -18   96617.  103526.    7228. o
  -6   0  18   97663.  101255.    7426. o
   6   0 -17    5031.    5843.    1740. o
  -6   0  17    4274.    5774.    1730. o
   6   0 -16  189252.  186527.    9171. o
  -6   0  16  182599.  177762.    9389. o
   6   0 -15    1153.    1813.     692. <
  -6   0  15     761.     962.     416. <
   6   0 -14  457563.  487975.    4076. o
  -6   0  14  463212.  461388.    9450. o
   6   0 -13    1047.      42.     536. <
  -6   0  13    1094.     932.     435. <
   6   0 -12  509911.  503288.    8590. o
  -6   0  12  522287.  513353.   10042. o
   6   0 -11   14980.   13787.     899. o
  -6   0  11   13280.   13824.    1384. o
   6   0 -10  160726.  161866.    2572. o
  -6   0  10  171961.  176411.    4375. o
   6   0  -9     359.      85.      94. <
  -6   0   9     217.     380.     189. <
   6   0  -8  827277.  845132.   48569. o
  -6   0   8  823852.  839580.    5466. o
   6   0  -7    6036.    5768.     418. o
  -6   0   7    5728.    5250.     571. o
   6   0  -6 2093420. 2156040.  122883. o
  -6   0   6 2089220. 2145540.  122962. o
   6   0  -5   26315.   27921.     687. o
  -6   0   5   26292.   28621.    1017. o
   6   0  -4  718582.  735337.   42285. o
  -6   0   4  735088.  768796.   43685. o
   6   0  -3    7009.    7952.     438. o
  -6   0   3    7367.    8117.     587. o
   6   0  -2  719380.  765935.   43781. o
  -6   0   2  735207.  747429.    4429. o
   6   0  -1   27194.   28948.    1989. o
  -6   0   1   27200.   28830.    2352. o
   6   0   0 2084980. 2232140.  125164. o
  -6   0   0 2080860. 2205480.  124997. o
   6   0   1    5642.    5949.     984. o
  -6   0  -1    5334.    5603.     632. o
   6   0   2  822773.  824829.    7255. o
  -6   0  -2  819732.  839010.   48424. o
   6   0   3     343.     373.     188. <
  -6   0  -3     197.     296.     160. <
   6   0   4  158622.  158453.    3161. o
  -6   0  -4  169783.  177753.    2567. o
   6   0   5   14979.   15001.    1034. o
  -6   0  -5   13327.   14526.    1034. o
   6   0   6  506694.  516677.    1656. o
  -6   0  -6  518931.  548094.    1245. o
   6   0   7     970.     872.     228. o
  -6   0  -7    1014.     984.     337. <
   6   0   8  452790.  460414.    3504. o
  -6   0  -8  458303.  484337.    4525. o
   6   0   9    1099.     849.     281. o
  -6   0  -9     694.     491.     320. <
   6   0  10  185379.  187631.    5272. o
  -6   0 -10  178680.  182381.    5542. o
   6   0  11    5033.    5497.     789. o
  -6   0 -11    4317.    5461.    1548. o
   6   0  12   97987.   96723.    6620. o
  -6   0 -12   99061.   97192.    6606. o
  -6   0 -13     785.     881.     683. <
  -6   2  19    3425.    3268.    1398. <
   6   2 -18   86973.   97444.    4623. o
  -6   2  18   87418.   95937.    3738. o
   6   2 -17    1837.    2097.     687. o
  -6   2  17    1689.    1152.     485. <
   6   2 -16  129367.  134202.    4076. o
  -6   2  16  129912.  129523.    4497. o
   6   2 -15    1268.     852.     403. <
  -6   2  15    1188.    1289.     419. o
   6   2 -14  344268.  350429.    3312. o
  -6   2  14  345414.  339992.    6391. o
   6   2 -13    6011.    5637.     434. o
  -6   2  13    6567.    7287.     777. o
   6   2 -12  384851.  383075.    4417. o
  -6   2  12  390800.  399063.    4095. o
   6   2 -11    2697.    2328.     249. o
  -6   2  11    1817.    2167.     369. o
   6   2 -10  140272.  140127.    2281. o
  -6   2  10  145089.  143934.    2901. o
   6   2  -9   10771.   11330.     373. o
  -6   2   9   10694.   11170.     783. o
   6   2  -8  524781.  510975.    6302. o
  -6   2   8  522599.  502094.    8453. o
   6   2  -7    5834.    6064.     304. o
  -6   2   7    5915.    5651.     429. o
   6   2  -6 1078600. 1072240.    6686. o
  -6   2   6 1080840. 1083550.    3819. o
   6   2  -5    4622.    4185.     265. o
  -6   2   5    3201.    3254.     247. o
   6   2  -4  362408.  359198.    3220. o
  -6   2   4  362797.  362569.    2620. o
   6   2  -3   32786.   34612.     419. o
  -6   2   3   32684.   35592.     468. o
   6   2  -2  361135.  354961.    3942. o
  -6   2   2  361448.  366016.    2927. o
   6   2  -1    4643.    4375.     346. o
  -6   2   1    3262.    2769.     293. o
   6   2   0 1077560. 1080950.    3503. o
  -6   2   0 1079270. 1060830.   11316. o
   6   2   1    5829.    5425.     396. o
  -6   2  -1    5921.    4622.     570. o
   6   2   2  523204.  515791.    6119. o
  -6   2  -2  521076.  497580.    8549. o
   6   2   3   10722.   11524.     611. o
  -6   2  -3   10640.   10990.     673. o
   6   2   4  137828.  134293.    2307. o
  -6   2  -4  142629.  144870.    2306. o
   6   2   5    2633.    2660.     256. o
  -6   2  -5    1747.    1807.     332. o
   6   2   6  383068.  379696.    4413. o
  -6   2  -6  388870.  402218.   23260. o
   6   2   7    5842.    6067.     422. o
  -6   2  -7    6390.    7162.     613. o
   6   2   8  341104.  338142.    4396. o
  -6   2  -8  342148.  346074.    4653. o
   6   2   9    1201.     823.     172. o
  -6   2  -9    1122.     827.     266. o
   6   2  10  126506.  124904.    3015. o
  -6   2 -10  127015.  130410.    3970. o
   6   2  11    1868.    1569.     426. o
  -6   2 -11    1701.    1681.     479. o
   6   2  12   88258.   94547.    4224. o
  -6   2 -12   88606.   91923.    4401. o
   6   2  13    3240.    1687.     874. <
  -6   2 -13    3309.    3461.     927. o
  -6   4  18   69876.   70450.    4335. o
   6   4 -17    8524.   10553.    1313. o
  -6   4  17    8636.    9439.    1272. o
   6   4 -16  153344.  154239.    6216. o
  -6   4  16  154271.  154723.    5007. o
   6   4 -15    1574.    1206.     493. <
  -6   4  15    1660.    1631.     510. o
   6   4 -14  333549.  336464.    8966. o
  -6   4  14  330063.  334993.    6167. o
   6   4 -13     252.      -1.     182. <
  -6   4  13     165.     350.     158. <
   6   4 -12  363351.  373624.    3272. o
  -6   4  12  370519.  374055.    5148. o
   6   4 -11   22506.   22739.    1092. o
  -6   4  11   24896.   27141.    1363. o
   6   4 -10  164936.  166256.    2719. o
  -6   4  10  171323.  175179.    2622. o
   6   4  -9    4965.    4906.     328. o
  -6   4   9    4651.    4520.     464. o
   6   4  -8  504785.  512622.   29624. o
  -6   4   8  504803.  494612.    6205. o
   6   4  -7    7343.    7678.     424. o
  -6   4   7    5639.    6335.     422. o
   6   4  -6 1101230. 1094140.    7887. o
  -6   4   6 1101140. 1087520.    9795. o
   6   4  -5   27511.   27393.     718. o
  -6   4   5   27493.   28677.     645. o
   6   4  -4  380333.  377838.    3265. o
  -6   4   4  391836.  386920.    4090. o
   6   4  -3   12897.   12688.     520. o
  -6   4   3   13571.   13485.     508. o
   6   4  -2  379425.  378313.    3197. o
  -6   4   2  390997.  388543.    4254. o
   6   4  -1   28078.   28217.     951. o
  -6   4   1   28112.   28407.    1060. o
   6   4   0 1092600. 1125960.   64299. o
  -6   4   0 1093000. 1121950.   64443. o
   6   4   1    7145.    8502.     658. o
  -6   4  -1    5417.    6259.     490. o
   6   4   2  504149.  513835.   29762. o
  -6   4  -2  504247.  506208.    3485. o
   6   4   3    5076.    4581.     422. o
  -6   4  -3    4736.    4205.     399. o
   6   4   4  164292.  165405.    2780. o
  -6   4  -4  170832.  165808.    3358. o
   6   4   5   22510.   23305.    1090. o
  -6   4  -5   24895.   25133.    1108. o
   6   4   6  358567.  355771.    4432. o
  -6   4  -6  365855.  374481.    4887. o
   6   4   7     243.     472.     195. <
  -6   4  -7     156.     128.     153. <
   6   4   8  329945.  329780.    5187. o
  -6   4  -8  326573.  333900.    5281. o
   6   4   9    1608.    1643.     316. o
  -6   4  -9    1692.    1656.     439. o
   6   4  10  150361.  149809.    4501. o
  -6   4 -10  151325.  149700.    4870. o
   6   4  11    8467.    7572.    1077. o
  -6   4 -11    8586.    8304.    1111. o
   6   4  12   71476.   74470.    4233. o
  -6   4 -12   70297.   69732.    3999. o
   6   4  13     216.    -138.     333. <
  -6   4 -13     340.      -8.     239. <
   6   6 -17    5153.    6006.    1477. o
  -6   6  17    5576.    5521.    1084. o
   6   6 -16   70848.   71298.    4506. o
  -6   6  16   73569.   76021.    3638. o
   6   6 -15    2367.    2929.    1074. <
  -6   6  15    1593.     784.     344. <
   6   6 -14  214583.  231228.    7156. o
  -6   6  14  213165.  214367.    4895. o
   6   6 -13    3867.    4854.    1115. o
  -6   6  13    3592.    4047.     627. o
   6   6 -12  219007.  244555.    6126. o
  -6   6  12  217798.  225223.    3769. o
   6   6 -11    3038.    2180.     895. <
  -6   6  11    4124.    3799.     580. o
   6   6 -10   91500.   89696.    2429. o
  -6   6  10   93042.   94652.    2161. o
   6   6  -9    4873.    5245.     510. o
  -6   6   9    3162.    2939.     353. o
   6   6  -8  318794.  323056.    1618. o
  -6   6   8  316916.  321833.    2140. o
   6   6  -7   10272.   11103.     501. o
  -6   6   7   10285.   10610.     544. o
   6   6  -6  448634.  456094.     478. o
  -6   6   6  455678.  460205.    2422. o
   6   6  -5    3107.    3233.     297. o
  -6   6   5    4249.    3810.     369. o
   6   6  -4  192612.  189061.    2988. o
  -6   6   4  187723.  184040.    2847. o
   6   6  -3    7091.    7499.     511. o
  -6   6   3    4033.    4024.     347. o
   6   6  -2  191630.  186554.    3114. o
  -6   6   2  186603.  177365.    3543. o
   6   6  -1    2924.    3048.     364. o
  -6   6   1    4098.    4103.     376. o
   6   6   0  448278.  452029.    4014. o
  -6   6   0  455262.  463751.    3192. o
   6   6   1   10346.   10418.     768. o
  -6   6  -1   10361.    9859.     853. o
   6   6   2  318208.  320193.    4557. o
  -6   6  -2  316397.  310155.    6299. o
   6   6   3    4921.    5590.     762. o
  -6   6  -3    3230.    3526.     415. o
   6   6   4   90202.   95344.    2628. o
  -6   6  -4   91749.   95260.    2256. o
   6   6   5    3040.    3333.     714. o
  -6   6  -5    4145.    4052.     584. o
   6   6   6  218300.  213734.    6235. o
  -6   6  -6  217071.  222931.    3444. o
   6   6   7    3788.    4193.     513. o
  -6   6  -7    3499.    3562.     684. o
   6   6   8  213159.  204519.    6238. o
  -6   6  -8  211597.  215480.    5006. o
   6   6   9    2313.    2197.     575. o
  -6   6  -9    1526.    1599.     771. <
   6   6  10   69170.   70325.    2798. o
  -6   6 -10   71895.   77642.    4463. o
   6   6  11    5133.    4672.     866. o
  -6   6 -11    5553.    4722.     847. o
   6   6  12   58325.   63612.    4242. o
  -6   6 -12   57761.   60298.    3340. o
   6   6  13    1156.    1402.    1146. <
   6   8 -18   42608.   37067.    5571. o
   6   8 -17   15998.   17441.    3744. o
   6   8 -16   71102.   75148.    4882. o
  -6   8  16   69669.   74879.    3771. o
   6   8 -15    1265.    2608.     964. <
  -6   8  15    1397.    1376.     475. <
   6   8 -14  157636.  163556.    7746. o
  -6   8  14  160797.  164256.    4481. o
   6   8 -13    2267.    3035.     839. o
  -6   8  13    2543.    1902.     487. o
   6   8 -12  180468.  191358.    6716. o
  -6   8  12  181259.  182721.    4458. o
   6   8 -11   40855.   41992.    3097. o
  -6   8  11   37563.   39854.    1951. o
   6   8 -10   74526.   72142.    4130. o
  -6   8  10   72683.   77137.    1507. o
   6   8  -9   17295.   16186.    1107. o
  -6   8   9   17525.   19261.     899. o
   6   8  -8  269342.  274903.    3838. o
  -6   8   8  269932.  284539.   16356. o
   6   8  -7    9889.   10035.     865. o
  -6   8   7    9915.   10228.     582. o
   6   8  -6  496656.  509296.   29520. o
  -6   8   6  504675.  539283.   30318. o
   6   8  -5   50426.   50111.    1867. o
  -6   8   5   49107.   51848.    1084. o
   6   8  -4  179840.  174564.    3921. o
  -6   8   4  178016.  179285.    2260. o
   6   8  -3   47688.   51393.    1550. o
  -6   8   3   45064.   44142.    1484. o
   6   8  -2  179041.  186250.    2260. o
  -6   8   2  176933.  178070.    2579. o
   6   8  -1   50751.   51322.    1394. o
  -6   8   1   49620.   55434.    1376. o
   6   8   0  493686.  511561.   29560. o
  -6   8   0  501927.  529198.   30676. o
   6   8   1    9571.    9686.     783. o
  -6   8  -1    9533.    8047.     837. o
   6   8   2  268694.  274307.    3291. o
  -6   8  -2  269591.  259330.    7114. o
   6   8   3   17276.   17946.    1225. o
  -6   8  -3   17549.   17279.    1604. o
   6   8   4   73589.   72399.    2571. o
  -6   8  -4   71728.   72941.    4366. o
   6   8   5   40457.   40499.    1803. o
  -6   8  -5   37237.   36851.    2298. o
   6   8   6  179198.  168432.    6500. o
  -6   8  -6  180025.  180776.    7128. o
   6   8   7    2309.    1634.     685. <
  -6   8  -7    2568.    2336.     701. o
   6   8   8  156448.  146442.    6188. o
  -6   8  -8  159622.  176189.    6538. o
   6   8   9    1272.     955.     539. <
  -6   8  -9    1422.    1514.    1741. <
   6   8  10   69431.   70477.    4838. o
  -6   8 -10   68017.   72481.    4881. o
   6   8  11   15652.   16953.    1861. o
  -6   8 -11   14958.   17615.    2567. o
  -6   8 -12   42980.   48630.    4104. o
   6  10 -16   28965.   39645.    5936. o
  -6  10  16   30101.   27987.    4588. o
   6  10 -15    6171.    8961.    1833. o
  -6  10  15    4832.    6583.    1091. o
   6  10 -14   58021.   66041.    4401. o
  -6  10  14   59095.   61417.    3077. o
   6  10 -13    6647.    7540.    1601. o
  -6  10  13    6897.    6795.    1018. o
   6  10 -12   75029.   82441.    4565. o
  -6  10  12   74412.   75673.    3216. o
   6  10 -11   18072.   20208.    2196. o
  -6  10  11   16555.   17043.    1462. o
   6  10 -10   43618.   43581.    3330. o
  -6  10  10   38758.   42485.    1405. o
   6  10  -9   26988.   27216.    1737. o
  -6  10   9   23013.   24650.    1365. o
   6  10  -8   86188.   85007.    2870. o
  -6  10   8   85716.   90382.    2323. o
   6  10  -7   10558.    9989.     919. o
  -6  10   7   11559.   11616.     742. o
   6  10  -6  112955.  101080.    4137. o
  -6  10   6  120769.  121389.    2658. o
   6  10  -5   13220.   13353.    1242. o
  -6  10   5   12680.   13466.     873. o
   6  10  -4   61142.   60937.    2611. o
  -6  10   4   51963.   53917.    1700. o
   6  10  -3   43434.   46893.    2120. o
  -6  10   3   36517.   37360.    1328. o
   6  10  -2   60672.   69392.    2098. o
  -6  10   2   51431.   55057.    1518. o
   6  10  -1   13168.   12776.    1068. o
  -6  10   1   12571.   13470.     864. o
   6  10   0  112862.  104822.    3541. o
  -6  10   0  120619.  115109.    3727. o
   6  10   1   10362.    9910.     815. o
  -6  10  -1   11412.   10239.    1290. o
   6  10   2   86175.   85972.    3019. o
  -6  10  -2   85724.   73304.    5493. o
   6  10   3   27010.   27700.    1668. o
  -6  10  -3   23056.   20055.    2589. o
   6  10   4   43022.   45734.    2008. o
  -6  10  -4   38102.   32966.    3460. o
   6  10   5   18113.   18172.    1464. o
  -6  10  -5   16545.   16142.    2300. o
   6  10   6   74908.   67767.    3305. o
  -6  10  -6   74272.   73081.    5141. o
   6  10   7    6593.    6060.    1233. o
  -6  10  -7    6842.    6239.    1289. o
   6  10   8   57586.   55056.    3870. o
  -6  10  -8   58628.   59974.    4771. o
   6  10   9    6071.    6306.    1097. o
  -6  10  -9    4691.    6549.    1648. o
   6  10  10   28268.   30014.    4367. o
  -6  10 -10   29390.   33639.    3704. o
  -6  10 -11   13462.   17940.    3262. o
  -6  12  15    8619.   10069.    3098. o
   6  12 -14   34591.   42887.    3714. o
  -6  12  14   34937.   36193.    2611. o
   6  12 -13    6638.    9102.    1822. o
  -6  12  13    6825.    6086.     997. o
   6  12 -12   46853.   57318.    3974. o
  -6  12  12   45712.   46554.    2778. o
   6  12 -11   67325.   75828.    4518. o
  -6  12  11   67901.   72529.    3232. o
   6  12 -10   35112.   37100.    3188. o
  -6  12  10   34056.   32488.    2308. o
   6  12  -9   42266.   43916.    5255. o
  -6  12   9   39772.   41203.    2020. o
   6  12  -8   51210.   46118.    3666. o
  -6  12   8   53213.   49658.    2423. o
   6  12  -7   10929.    7921.    1215. o
  -6  12   7   11092.    8691.    1073. o
   6  12  -6   89587.   76994.    4065. o
  -6  12   6   90288.   87405.    3024. o
   6  12  -5   55156.   51098.    2898. o
  -6  12   5   54010.   54040.    2233. o
   6  12  -4   38096.   38122.    2935. o
  -6  12   4   38651.   35143.    1954. o
   6  12  -3   70760.   78284.    3747. o
  -6  12   3   70689.   70957.    2532. o
   6  12  -2   38287.   41566.    2105. o
  -6  12   2   38895.   35602.    2050. o
   6  12  -1   55345.   54831.    2812. o
  -6  12   1   54205.   42005.    2865. o
   6  12   0   88968.   81200.    4047. o
  -6  12   0   89647.   76523.    4333. o
   6  12   1   10564.    8197.    1065. o
  -6  12  -1   10736.    7046.     780. o
   6  12   2   50952.   43941.    4697. o
  -6  12  -2   52909.   35983.    2668. o
   6  12   3   42314.   44292.    2798. o
  -6  12  -3   39876.   29006.    3500. o
   6  12   4   35034.   33008.    2523. o
  -6  12  -4   34016.   23964.    3328. o
   6  12   5   66591.   64193.    3254. o
  -6  12  -5   67133.   58130.    5139. o
   6  12   6   46425.   38087.    3546. o
  -6  12  -6   45241.   39137.    4282. o
   6  12   7    6546.    5632.    1143. o
  -6  12  -7    6713.    5153.    1245. o
   6  12   8   34194.   30156.    3103. o
  -6  12  -8   34562.   30897.    3784. o
  -6  12  -9    8563.    9400.    2290. o
  -6  14  13    7497.    5250.    1184. o
   6  14 -12    9843.   10797.    2876. o
  -6  14  12    9568.    6589.    1120. o
   6  14 -11   42810.   50987.    6122. o
  -6  14  11   45649.   39986.    2972. o
   6  14 -10   10038.   10815.    1781. o
  -6  14  10   10489.    8815.    1201. o
   6  14  -9   28762.   23777.    2814. o
  -6  14   9   27288.   19038.    1956. o
   6  14  -8   19227.   16919.    2240. o
  -6  14   8   19363.   13324.    1564. o
   6  14  -7   17872.   14111.    1870. o
  -6  14   7   18370.   13513.    1555. o
   6  14  -6    8880.    9088.    1460. o
  -6  14   6   11278.    8079.    1130. o
   6  14  -5   35119.   34264.    3064. o
  -6  14   5   38510.   26319.    2400. o
   6  14  -4   16193.   17218.    2032. o
  -6  14   4   14973.   12871.    1156. o
   6  14  -3   35136.   33269.    2946. o
  -6  14   3   34668.   27294.    2641. o
   6  14  -2   16555.   18775.    1538. o
  -6  14   2   15323.   14939.    1144. o
   6  14  -1   35104.   33370.    2482. o
  -6  14   1   38355.   38111.    2544. o
   6  14   0    9003.    7464.    1080. o
  -6  14   0   11403.   12325.    1656. o
   6  14   1   17701.   14809.    1943. o
  -6  14  -1   18309.   15938.    2517. o
   6  14   2   18726.   17042.    2022. o
  -6  14  -2   18873.   18375.    2969. o
   6  14   3   28391.   24244.    2458. o
  -6  14  -3   26961.   20993.    3224. o
   6  14   4   10128.   10971.    1564. o
  -6  14  -4   10568.    8511.    2062. o
   6  14   5   42454.   46619.    3981. o
  -6  14  -5   45210.   38857.    4626. o
   6  14   6    9880.    8782.    1769. o
  -6  14  -6    9589.    7116.    1733. o
   6  14   7    8425.    5876.    1551. o
  -6  14  -7    7489.    5175.    1072. o
  -6  16  12    5419.    5489.    2481. <
  -6  16  11   69595.   54124.    4500. o
   6  16 -10    5133.    2695.     553. o
  -6  16  10    5370.    3494.     822. o
   6  16  -9   50033.   51063.    4354. o
  -6  16   9   51129.   44756.    3198. o
   6  16  -8    7885.    5324.    1244. o
  -6  16   8    8545.    8280.    1490. o
   6  16  -7   16268.   14383.    2123. o
  -6  16   7   16978.   12887.    1600. o
   6  16  -6   11550.   11526.    1799. o
  -6  16   6   10491.    9437.    1253. o
   6  16  -5   62541.   65517.    4315. o
  -6  16   5   61833.   57075.    3394. o
   6  16  -4    9037.    9921.    1515. o
  -6  16   4    9871.   10275.    1615. o
   6  16  -3   82478.   88545.    4753. o
  -6  16   3   82102.   86245.    4634. o
   6  16  -2    9388.    6486.    1207. o
  -6  16   2   10218.   11314.    1801. o
   6  16  -1   62523.   54415.    5623. o
  -6  16   1   61760.   70822.    4224. o
   6  16   0   11491.    7924.    1393. o
  -6  16   0   10424.   17622.    2244. o
   6  16   1   16362.   13533.    1906. o
  -6  16  -1   17095.   22048.    3321. o
   6  16   2    7642.    5600.    1056. o
  -6  16  -2    8313.   11811.    2770. o
   6  16   3   49738.   38539.    5257. o
  -6  16  -3   50777.   60622.    5480. o
   6  16   4    5259.    8245.    1878. o
  -6  16  -4    5492.    8544.    2566. o
   6  16   5   71662.   56717.    6488. o
  -6  16  -5   68767.   69073.    7249. o
   6  16   6    5494.    3700.    1344. <
  -6  18   9   32838.   39815.    5820. o
  -6  18   8   14224.   21717.    4189. o
  -6  18   7   15264.   17197.    2688. o
   6  18  -6    5711.    9612.    1729. o
  -6  18   6    6269.   12761.    2298. o
   6  18  -5   26892.   29658.    3000. o
  -6  18   5   27492.   30872.    3775. o
   6  18  -4    8079.    8801.    1515. o
  -6  18   4    7435.    9796.    2228. o
   6  18  -3   49825.   46715.    5419. o
  -6  18   3   45205.   50926.    4988. o
   6  18  -2    8280.    7682.    2006. o
  -6  18   2    7606.   11158.    2483. o
   6  18  -1   26902.   25182.    3650. o
  -6  18   1   27355.   35762.    4228. o
   6  18   0    5628.    8138.    1623. o
  -6  18   0    6213.   10831.    2556. o
   6  18   1   14033.   16426.    3553. o
   6  18   2   14582.   14873.    3513. o
   7   1 -18    1001.     684.     462. <
  -7   1  18     998.     301.     340. <
   7   1 -17    1806.    1289.     539. <
  -7   1  17    1588.    1050.     427. <
   7   1 -16     803.    1169.     479. <
  -7   1  16    1107.     971.     368. <
   7   1 -15    1124.    1106.     328. o
  -7   1  15     647.     668.     282. <
   7   1 -14    2632.     989.     605. <
  -7   1  14    3122.    3179.     632. o
   7   1 -13    1082.     603.     322. <
  -7   1  13    1442.    1074.     335. o
   7   1 -12    4231.    3653.     355. o
  -7   1  12    4065.    2812.     535. o
   7   1 -11    5646.    5066.     446. o
  -7   1  11    5104.    4265.     596. o
   7   1 -10    4710.    5099.     347. o
  -7   1  10    4832.    5090.     585. o
   7   1  -9    1622.    1470.     155. o
  -7   1   9    2281.    2322.     330. o
   7   1  -8     277.     216.      79. <
  -7   1   8     259.      77.      87. <
   7   1  -7    7410.    7177.     346. o
  -7   1   7    7329.    6866.     462. o
   7   1  -6   11260.   10915.     426. o
  -7   1   6   10311.    9993.     587. o
   7   1  -5    4861.    5533.     249. o
  -7   1   5    4684.    5450.     355. o
   7   1  -4    9757.   10600.     381. o
  -7   1   4   10371.   11678.     501. o
   7   1  -3    9515.   10489.     513. o
  -7   1   3   10148.   12064.     561. o
   7   1  -2    4879.    5132.     481. o
  -7   1   2    4702.    5615.     503. o
   7   1  -1   11050.   10388.     735. o
  -7   1   1   10099.    9605.     667. o
   7   1   0    7461.    7499.     846. o
  -7   1   0    7377.    6538.     531. o
   7   1   1     279.     272.     151. <
  -7   1  -1     274.     119.     146. <
   7   1   2    1794.    1237.     252. o
  -7   1  -2    2401.    2322.     281. o
   7   1   3    4706.    5235.     417. o
  -7   1  -3    4811.    5371.     432. o
   7   1   4    5378.    4673.     428. o
  -7   1  -4    4824.    4651.     541. o
   7   1   5    4142.    3818.     361. o
  -7   1  -5    3996.    3550.     478. o
   7   1   6    1088.    1270.     216. o
  -7   1  -6    1442.    1576.     356. o
   7   1   7    2559.    2338.     234. o
  -7   1  -7    3077.    3397.     544. o
   7   1   8    1108.    1265.     233. o
  -7   1  -8     623.     836.     288. <
   7   1   9     857.     743.     189. o
  -7   1  -9    1152.    1417.     344. o
   7   1  10    1721.    1360.     316. o
  -7   1 -10    1498.    1436.     528. <
   7   1  11     956.     608.     285. <
  -7   1 -11     957.     619.     546. <
  -7   1 -12     234.     372.     274. <
   7   3 -18    3910.    3265.     890. o
  -7   3  18    3397.    2061.     763. <
   7   3 -17    3305.    4172.     897. o
  -7   3  17    2802.    2865.     841. o
   7   3 -16    4042.    4235.     800. o
  -7   3  16    3800.    2829.     806. o
   7   3 -15   25719.   21974.    2357. o
  -7   3  15   23598.   22982.    1846. o
   7   3 -14   21623.   21773.    1246. o
  -7   3  14   21800.   22619.    1707. o
   7   3 -13    6865.    6615.     502. o
  -7   3  13    7793.    8513.     884. o
   7   3 -12    7106.    6482.     516. o
  -7   3  12    5999.    5768.     700. o
   7   3 -11   22041.   23944.     909. o
  -7   3  11   20479.   20534.    1252. o
   7   3 -10   30328.   32651.     919. o
  -7   3  10   29369.   29035.    1215. o
   7   3  -9   60805.   59349.    1168. o
  -7   3   9   58582.   56427.    1711. o
   7   3  -8   21717.   22196.     558. o
  -7   3   8   22275.   21781.     846. o
   7   3  -7   10410.   10512.     428. o
  -7   3   7   11380.   11818.     553. o
   7   3  -6   10058.   10648.     378. o
  -7   3   6   10339.   10937.     607. o
   7   3  -5   40524.   42186.     673. o
  -7   3   5   42003.   42110.     995. o
   7   3  -4   68790.   72324.     194. o
  -7   3   4   67626.   68778.    1280. o
   7   3  -3   69135.   69024.    1064. o
  -7   3   3   68025.   69297.    1227. o
   7   3  -2   40499.   40994.     821. o
  -7   3   2   42027.   40128.    1391. o
   7   3  -1   10353.   10105.     435. o
  -7   3   1   10593.    9399.     754. o
   7   3   0   10043.   10945.     756. o
  -7   3   0   10982.   11948.     606. o
   7   3   1   21894.   22576.    1039. o
  -7   3  -1   22311.   21352.    1151. o
   7   3   2   60055.   59980.    1951. o
  -7   3  -2   57920.   55379.    1604. o
   7   3   3   30518.   32446.    1123. o
  -7   3  -3   29632.   28724.    1169. o
   7   3   4   22438.   23465.    1027. o
  -7   3  -4   20853.   20363.    1119. o
   7   3   5    7020.    7044.     627. o
  -7   3  -5    5882.    5418.     735. o
   7   3   6    6899.    7401.     672. o
  -7   3  -6    7803.    8203.     769. o
   7   3   7   21273.   21990.    1136. o
  -7   3  -7   21408.   22056.    1123. o
   7   3   8   25586.   24630.    1184. o
  -7   3  -8   23458.   23900.    1415. o
   7   3   9    4039.    3765.     566. o
  -7   3  -9    3800.    3594.     526. o
   7   3  10    3372.    3085.     674. o
  -7   3 -10    2875.    2665.     670. o
   7   3  11    3744.    3110.     671. o
  -7   3 -11    3222.    2749.     607. o
   7   3  12    4168.    3857.    1461. <
  -7   3 -12    3928.    3994.     954. o
  -7   5  18    3722.    4065.    1557. <
   7   5 -17    7374.    7795.    1579. o
  -7   5  17    6712.    8216.    1264. o
   7   5 -16    4075.    3554.    1040. o
  -7   5  16    3416.    3693.     821. o
   7   5 -15   32040.   34140.    3157. o
  -7   5  15   30432.   30984.    2170. o
   7   5 -14   52234.   51885.    3854. o
  -7   5  14   54539.   51483.    2508. o
   7   5 -13    4972.    4821.     535. o
  -7   5  13    4171.    5048.     714. o
   7   5 -12   17282.   15418.    1274. o
  -7   5  12   18730.   17900.    1299. o
   7   5 -11   11445.   11108.     895. o
  -7   5  11    9999.   10349.     906. o
   7   5 -10   31988.   33106.    1346. o
  -7   5  10   32093.   33234.    1259. o
   7   5  -9   63696.   63557.    1665. o
  -7   5   9   66024.   67367.    1463. o
   7   5  -8   58265.   57489.    1383. o
  -7   5   8   56311.   56337.    1248. o
   7   5  -7   20835.   20720.     729. o
  -7   5   7   22773.   22890.     818. o
   7   5  -6   41311.   40773.    1040. o
  -7   5   6   41469.   39508.    1269. o
   7   5  -5   20060.   18642.     713. o
  -7   5   5   16136.   15391.     742. o
   7   5  -4   80920.   80683.    1353. o
  -7   5   4   87598.   89333.    1372. o
   7   5  -3   80546.   82438.     913. o
  -7   5   3   87295.   86793.    1888. o
   7   5  -2   20215.   18500.     854. o
  -7   5   2   16261.   15360.     781. o
   7   5  -1   40833.   40843.    1126. o
  -7   5   1   41075.   41398.    1510. o
   7   5   0   21015.   20507.     976. o
  -7   5   0   22953.   23082.    1132. o
   7   5   1   57510.   59740.    1660. o
  -7   5  -1   55703.   56707.    1852. o
   7   5   2   63184.   64431.    1877. o
  -7   5  -2   65441.   65534.    2090. o
   7   5   3   31847.   29530.    1284. o
  -7   5  -3   31914.   31543.    1432. o
   7   5   4   11423.   10607.     780. o
  -7   5  -4    9994.    9667.     836. o
   7   5   5   16743.   15892.     967. o
  -7   5  -5   18273.   17939.    1134. o
   7   5   6    4994.    4719.     522. o
  -7   5  -6    4202.    5190.     841. o
   7   5   7   50985.   46630.    2231. o
  -7   5  -7   53368.   52278.    2604. o
   7   5   8   31400.   30855.    2124. o
  -7   5  -8   29815.   32432.    1982. o
   7   5   9    3937.    3914.     740. o
  -7   5  -9    3253.    2784.     537. o
   7   5  10    7281.    7816.    1092. o
  -7   5 -10    6633.    6415.    1026. o
   7   5  11    2410.    2006.     639. o
  -7   5 -11    3561.    2632.     647. o
   7   5  12    6820.    7071.    1494. o
  -7   5 -12    7605.    7110.    1312. o
   7   7 -18    6613.    6981.    2448. <
   7   7 -17    9224.    9685.    1849. o
  -7   7  17    9846.   10008.    1450. o
   7   7 -16   15870.   17478.    2387. o
  -7   7  16   14334.   13978.    1689. o
   7   7 -15   91734.  102606.    5295. o
  -7   7  15   89602.   87628.    3582. o
   7   7 -14   80864.   87103.    4860. o
  -7   7  14   81110.   77325.    3336. o
   7   7 -13   22714.   26493.    2511. o
  -7   7  13   22898.   24542.    1605. o
   7   7 -12   14347.   12926.    1657. o
  -7   7  12   13370.   14326.    1209. o
   7   7 -11   22432.   21638.    1175. o
  -7   7  11   20844.   21289.    1172. o
   7   7 -10   65495.   66585.    2421. o
  -7   7  10   62124.   62716.    1659. o
   7   7  -9  189741.  190362.    3454. o
  -7   7   9  186026.  187187.    2689. o
   7   7  -8  122992.  129368.    1486. o
  -7   7   8  119814.  122849.    1642. o
   7   7  -7   58588.   64398.     814. o
  -7   7   7   62499.   64333.    1189. o
   7   7  -6   37484.   38840.    1237. o
  -7   7   6   40972.   42664.    1164. o
   7   7  -5   83555.   86036.    1746. o
  -7   7   5   73918.   77092.    1875. o
   7   7  -4  161819.  167033.    1585. o
  -7   7   4  161489.  162897.    2582. o
   7   7  -3  162855.  172943.    9962. o
  -7   7   3  162392.  160848.    2386. o
   7   7  -2   84763.   83656.    2017. o
  -7   7   2   75109.   70202.    2001. o
   7   7  -1   37975.   38743.    1359. o
  -7   7   1   41363.   47641.    1947. o
   7   7   0   57989.   61268.    1719. o
  -7   7   0   61928.   66133.    1967. o
   7   7   1  121612.  125567.    2991. o
  -7   7  -1  118281.  120548.    3719. o
   7   7   2  187826.  186392.    4247. o
  -7   7  -2  184367.  176131.    4695. o
   7   7   3   65465.   65796.    2459. o
  -7   7  -3   62073.   60582.    2394. o
   7   7   4   23083.   21811.    1694. o
  -7   7  -4   21509.   20750.    1398. o
   7   7   5   14023.   13614.    1333. o
  -7   7  -5   12945.   13940.    1053. o
   7   7   6   22971.   23903.    2099. o
  -7   7  -6   23166.   24865.    1834. o
   7   7   7   79229.   74973.    4016. o
  -7   7  -7   79314.   85166.    3225. o
   7   7   8   91108.   83862.    4210. o
  -7   7  -8   89015.   98145.    4959. o
   7   7   9   15600.   14670.    1635. o
  -7   7  -9   14057.   14717.    2089. o
   7   7  10    9244.    8359.    1666. o
  -7   7 -10    9916.   12522.    2021. o
   7   7  11    6221.    4216.    1269. o
  -7   7 -11    5312.    4648.     945. o
   7   9 -17   13889.   17538.    4006. o
   7   9 -16    9727.   11052.    2059. o
  -7   9  16    9881.   10847.    1366. o
   7   9 -15   74904.   86335.    4952. o
  -7   9  15   72433.   80550.    3143. o
   7   9 -14   90317.   96330.    5220. o
  -7   9  14   94123.   97314.    3594. o
   7   9 -13    9058.    7930.    1327. o
  -7   9  13    8443.    9700.    1118. o
   7   9 -12   24250.   24876.    2491. o
  -7   9  12   25583.   26635.    1794. o
   7   9 -11   30230.   29285.    2671. o
  -7   9  11   30769.   32564.    1548. o
   7   9 -10   69398.   65108.    4004. o
  -7   9  10   68007.   68581.    1945. o
   7   9  -9  158094.  157847.    4173. o
  -7   9   9  163093.  172859.    1203. o
   7   9  -8   89598.   89713.    2718. o
  -7   9   8   89782.   94070.    1993. o
   7   9  -7   12991.   13595.    1017. o
  -7   9   7   12025.   12382.     735. o
   7   9  -6   43879.   42062.    2118. o
  -7   9   6   42141.   43855.    1209. o
   7   9  -5   41917.   40711.    1937. o
  -7   9   5   43760.   47597.    1047. o
   7   9  -4  171721.  179232.    3063. o
  -7   9   4  174270.  178343.    1709. o
   7   9  -3  171539.  181854.    2054. o
  -7   9   3  173936.  174374.    3344. o
   7   9  -2   42612.   39217.    1498. o
  -7   9   2   44395.   47153.    1436. o
   7   9  -1   43301.   42624.    2144. o
  -7   9   1   41569.   46083.    1281. o
   7   9   0   13216.   11943.    1124. o
  -7   9   0   12314.   12456.    1138. o
   7   9   1   87673.   88207.    3540. o
  -7   9  -1   88116.   86751.    3148. o
   7   9   2  158318.  156826.    4150. o
  -7   9  -2  163210.  151956.    7358. o
   7   9   3   68702.   65495.    2776. o
  -7   9  -3   67112.   61931.    4536. o
   7   9   4   29993.   29835.    1761. o
  -7   9  -4   30569.   30994.    3086. o
   7   9   5   23633.   22768.    1721. o
  -7   9  -5   24995.   24394.    2837. o
   7   9   6    9031.    7990.    1010. o
  -7   9  -6    8482.    8635.    1739. o
   7   9   7   88259.   80830.    4788. o
  -7   9  -7   92250.   97961.    5612. o
   7   9   8   74643.   75520.    4273. o
  -7   9  -8   72133.   83508.    5164. o
   7   9   9    9280.    7557.    1220. o
  -7   9  -9    9387.   11987.    2306. o
   7   9  10   13612.   15215.    2907. o
  -7   9 -10   13063.   15786.    2591. o
  -7   9 -11    5826.    8384.    2261. o
   7  11 -15   89919.  106995.    5449. o
  -7  11  15   90309.   94791.    4083. o
   7  11 -14   84277.   93766.    5306. o
  -7  11  14   84210.   87474.    3818. o
   7  11 -13   22384.   28096.    2841. o
  -7  11  13   23485.   27093.    2004. o
   7  11 -12   13260.   15154.    2058. o
  -7  11  12   13325.   14772.    1451. o
   7  11 -11   31275.   33636.    3012. o
  -7  11  11   31416.   32289.    2159. o
   7  11 -10   72667.   72631.    4468. o
  -7  11  10   69800.   72876.    2473. o
   7  11  -9  164133.  176065.    8287. o
  -7  11   9  165425.  169785.    3000. o
   7  11  -8  103366.  102614.    3873. o
  -7  11   8  103363.  106325.    2236. o
   7  11  -7   20184.   18545.    1602. o
  -7  11   7   23050.   24178.    1114. o
   7  11  -6   19077.   17634.    1569. o
  -7  11   6   21156.   21992.    1182. o
   7  11  -5   74867.   74046.    3111. o
  -7  11   5   76400.   79507.    2072. o
   7  11  -4  150895.  157672.    5168. o
  -7  11   4  147573.  153616.    3037. o
   7  11  -3  151259.  161046.    4938. o
  -7  11   3  147812.  152004.    2648. o
   7  11  -2   75958.   76799.    2522. o
  -7  11   2   77411.   80037.    2222. o
   7  11  -1   19307.   18392.    1361. o
  -7  11   1   21334.   22575.    1637. o
   7  11   0   19899.   20125.    1918. o
  -7  11   0   22742.   23198.    1283. o
   7  11   1  101699.   95723.    4451. o
  -7  11  -1  101672.   98884.    4259. o
   7  11   2  162861.  157257.    5622. o
  -7  11  -2  164368.  141727.    8322. o
   7  11   3   71844.   72153.    3513. o
  -7  11  -3   69057.   59999.    5148. o
   7  11   4   31898.   30377.    2281. o
  -7  11  -4   32015.   27654.    3393. o
   7  11   5   12815.   11260.    1212. o
  -7  11  -5   12883.   12021.    2200. o
   7  11   6   22576.   21604.    2421. o
  -7  11  -6   23674.   24008.    3121. o
   7  11   7   82579.   75531.    4937. o
  -7  11  -7   82528.   85966.    6043. o
   7  11   8   89195.   85114.    5232. o
  -7  11  -8   89646.   93465.    6437. o
   7  11   9   15669.   17868.    3570. o
  -7  11  -9   15695.   17816.    3162. o
  -7  13  14   66297.   59285.    4435. o
   7  13 -13   11443.   12684.    1994. o
  -7  13  13   10714.   10826.    1429. o
   7  13 -12   12120.   14089.    2071. o
  -7  13  12   13014.   13668.    1620. o
   7  13 -11   17570.   19651.    2409. o
  -7  13  11   18223.   19185.    1822. o
   7  13 -10   45461.   40134.    3630. o
  -7  13  10   45778.   40919.    2808. o
   7  13  -9   94633.   92363.    5469. o
  -7  13   9   95246.   90591.    3543. o
   7  13  -8   79403.   70211.    4998. o
  -7  13   8   78623.   72290.    3227. o
   7  13  -7    7362.    4296.     839. o
  -7  13   7    7160.    6567.     676. o
   7  13  -6   15127.   14855.    1936. o
  -7  13   6   13722.   13157.    1168. o
   7  13  -5   39097.   41227.    3164. o
  -7  13   5   38928.   39575.    1984. o
   7  13  -4   95246.  101805.    4587. o
  -7  13   4   93641.   92516.    3627. o
   7  13  -3   95544.  104887.    3094. o
  -7  13   3   93893.   86946.    4727. o
   7  13  -2   39723.   38257.    2304. o
  -7  13   2   39539.   37335.    2119. o
   7  13  -1   15136.   12759.    2603. o
  -7  13   1   13724.   13003.    1455. o
   7  13   0    7348.    5708.    1157. o
  -7  13   0    7161.    6813.    1203. o
   7  13   1   77779.   76405.    4203. o
  -7  13  -1   77097.   63656.    5334. o
   7  13   2   94025.   93792.    4540. o
  -7  13  -2   94578.   75752.    6179. o
   7  13   3   44996.   41545.    3092. o
  -7  13  -3   45256.   30668.    3890. o
   7  13   4   17670.   21459.    1999. o
  -7  13  -4   18336.   12670.    2605. o
   7  13   5   11762.   12596.    1993. o
  -7  13  -5   12705.    8823.    1792. o
   7  13   6   11514.    9700.    1700. o
  -7  13  -6   10825.    6269.    1033. o
   7  13   7   65247.   54761.    4589. o
  -7  13  -7   65151.   58142.    6269. o
  -7  13  -8   54694.   50967.    5999. o
  -7  15  13   18312.   10426.    2983. o
   7  15 -12    5340.    4930.    1401. o
  -7  15  12    4587.    2679.     609. o
   7  15 -11   19690.   21056.    2604. o
  -7  15  11   20042.   16187.    1866. o
   7  15 -10   40048.   39732.    3867. o
  -7  15  10   38827.   29353.    2649. o
   7  15  -9   90431.   86995.    5821. o
  -7  15   9   87855.   73081.    4871. o
   7  15  -8   82539.   72872.    5417. o
  -7  15   8   81418.   61597.    3824. o
   7  15  -7   16492.   15762.    2127. o
  -7  15   7   16866.   12765.    1392. o
   7  15  -6    4351.    3776.     977. o
  -7  15   6    4784.    2384.     601. o
   7  15  -5   62767.   62046.    4220. o
  -7  15   5   60841.   47062.    3864. o
   7  15  -4   74577.   76258.    4564. o
  -7  15   4   71426.   59095.    4335. o
   7  15  -3   75482.   76882.    4491. o
  -7  15   3   72235.   60736.    4364. o
   7  15  -2   63979.   54983.    5576. o
  -7  15   2   62125.   58841.    5332. o
   7  15  -1    4483.    2729.     603. o
  -7  15   1    4872.    7530.    1358. o
   7  15   0   16511.   14120.    1925. o
  -7  15   0   16892.   18800.    2877. o
   7  15   1   80884.   68009.    4824. o
  -7  15  -1   79603.   75932.    6015. o
   7  15   2   89522.   77795.    5062. o
  -7  15  -2   87010.   80416.    6324. o
   7  15   3   39818.   34966.    4838. o
  -7  15  -3   38562.   36968.    4456. o
   7  15   4   20203.   25963.    3151. o
  -7  15  -4   20546.   16426.    2973. o
   7  15   5    5150.    4075.    1375. <
  -7  15  -5    4374.     827.     730. <
   7  15   6   18869.   14760.    3029. o
  -7  15  -6   18675.   12453.    3231. o
  -7  17  11   13947.   13000.    3370. o
  -7  17  10   22122.   16615.    2647. o
   7  17  -9   37665.   34429.    5203. o
  -7  17   9   38846.   35658.    2807. o
   7  17  -8   41736.   41743.    3912. o
  -7  17   8   41945.   41553.    3372. o
   7  17  -7    4879.    4946.    1152. o
  -7  17   7    4914.    5380.    1268. o
   7  17  -6    1863.    2518.    1394. <
  -7  17   6    2076.    1809.     926. <
   7  17  -5   30652.   34272.    3148. o
  -7  17   5   31995.   31688.    3784. o
   7  17  -4   36077.   32531.    3137. o
  -7  17   4   36111.   37696.    4355. o
   7  17  -3   36691.   27492.    4237. o
  -7  17   3   36714.   39338.    4391. o
   7  17  -2   31358.   27455.    3998. o
  -7  17   2   32725.   37071.    4374. o
   7  17  -1    1830.     837.     813. <
  -7  17   1    2040.    5201.    1907. <
   7  17   0    5039.    2840.     835. o
  -7  17   0    5084.    6883.    1605. o
   7  17   1   40504.   34888.    3455. o
  -7  17  -1   40770.   48811.    4888. o
   7  17   2   37190.   26892.    4665. o
  -7  17  -2   38279.   41608.    5168. o
   7  17   3   21712.   14741.    3356. o
   7  17   4   13053.    7983.    2068. o
  -7  19   6    2831.    7473.    2502. <
  -7  19   4   18080.   21070.    4790. o
   7  19  -3   18594.   15936.    3264. o
  -7  19   3   18506.   25263.    5789. o
   7  19  -2   35338.   36728.    4740. o
   7  19  -1    2567.    -114.    1199. <
   8   0 -18  336216.  336164.   13086. o
  -8   0  18  334615.  338631.   13440. o
   8   0 -17    5442.    5701.    1758. o
  -8   0  17    5946.    6955.    1814. o
   8   0 -16   74435.   81718.    3860. o
  -8   0  16   68754.   70683.    5707. o
   8   0 -15    4336.    2507.    1021. <
  -8   0  15    3188.    3007.    1219. <
   8   0 -14   51492.   43599.    2651. o
  -8   0  14   50771.   48197.    4399. o
   8   0 -13    6599.    4858.     586. o
  -8   0  13    5802.    4562.    1258. o
   8   0 -12  806809.  797743.   10463. o
  -8   0  12  780564.  775261.   16697. o
   8   0 -11    8226.    8122.     630. o
  -8   0  11    8417.    8742.    1165. o
   8   0 -10  326884.  325764.    4696. o
  -8   0  10  300126.  317034.    3799. o
   8   0  -9    8816.    8740.     489. o
  -8   0   9    6273.    6428.     823. o
   8   0  -8  189833.  181937.    3578. o
  -8   0   8  204020.  188681.    5791. o
   8   0  -7   37040.   37870.     943. o
  -8   0   7   38729.   41329.    1428. o
   8   0  -6  802183.  802861.    4636. o
  -8   0   6  787453.  790760.    6058. o
   8   0  -5    3367.    3638.     323. o
  -8   0   5    3639.    3908.     620. o
   8   0  -4  593242.  637133.   36700. o
  -8   0   4  590551.  625589.   35759. o
   8   0  -3    3306.    3661.     526. o
  -8   0   3    3578.    3694.     601. o
   8   0  -2  801283.  812760.   10667. o
  -8   0   2  787065.  790450.    8528. o
   8   0  -1   36837.   38452.    2760. o
  -8   0   1   38598.   40966.    2172. o
   8   0   0  188125.  183858.    5465. o
  -8   0   0  202006.  188548.    8166. o
   8   0   1    8865.    9649.    1213. o
  -8   0  -1    6361.    6443.     669. o
   8   0   2  325067.  321757.    5714. o
  -8   0  -2  298093.  302998.    5109. o
   8   0   3    8152.    7643.     898. o
  -8   0  -3    8338.    8523.    1034. o
   8   0   4  797968.  795646.    9690. o
  -8   0  -4  771856.  777731.    9087. o
   8   0   5    6623.    5598.     623. o
  -8   0  -5    5857.    5387.     975. o
   8   0   6   49844.   50876.    1655. o
  -8   0  -6   48991.   49472.    2748. o
   8   0   7    4379.    3570.     624. o
  -8   0  -7    3257.    3324.     757. o
   8   0   8   74749.   74888.    2781. o
  -8   0  -8   69053.   69734.    3575. o
   8   0   9    5304.    5843.    1046. o
  -8   0  -9    5816.    6232.    1189. o
   8   0  10  330177.  267374.   14018. o
  -8   0 -10  328306.  327097.   11169. o
   8   0  11     672.     138.     355. <
  -8   0 -11     364.     158.     430. <
   8   2 -18  296001.  302889.    8158. o
  -8   2  18  297468.  297950.    9043. o
   8   2 -17    1268.    2102.     694. o
  -8   2  17     897.    1158.     441. <
   8   2 -16   79900.   80195.    3554. o
  -8   2  16   76099.   77801.    3399. o
   8   2 -15    4272.    3236.     717. o
  -8   2  15    4655.    5343.     861. o
   8   2 -14   85640.   82932.    2689. o
  -8   2  14   85892.   85857.    4137. o
   8   2 -13    2138.    2167.     290. o
  -8   2  13    2024.    2082.     547. o
   8   2 -12  649621.  660116.   38262. o
  -8   2  12  649381.  669731.   13233. o
   8   2 -11    3697.    4189.     377. o
  -8   2  11    3536.    4625.     673. o
   8   2 -10  387570.  377600.    5179. o
  -8   2  10  385818.  382484.    5829. o
   8   2  -9    8601.    8924.     432. o
  -8   2   9    8499.    8581.     671. o
   8   2  -8  209452.  212198.     790. o
  -8   2   8  213861.  218572.    1561. o
   8   2  -7    1538.    1559.     166. o
  -8   2   7    1192.    1469.     221. o
   8   2  -6  690995.  694050.    1240. o
  -8   2   6  694176.  693415.    5175. o
   8   2  -5    9244.    9692.     383. o
  -8   2   5    9766.   10012.     699. o
   8   2  -4  735924.  734734.    4588. o
  -8   2   4  735208.  752907.   43426. o
   8   2  -3    9151.    9275.     437. o
  -8   2   3    9653.   11030.     628. o
   8   2  -2  688325.  684209.    5388. o
  -8   2   2  691480.  704406.     364. o
   8   2  -1    1499.    1580.     274. o
  -8   2   1    1119.    1023.     162. o
   8   2   0  209174.  214168.    3277. o
  -8   2   0  213646.  222153.   12831. o
   8   2   1    8687.    7828.     578. o
  -8   2  -1    8618.    8437.     609. o
   8   2   2  384012.  386415.    4313. o
  -8   2  -2  382495.  382408.    5670. o
   8   2   3    3634.    3741.     428. o
  -8   2  -3    3495.    4058.     488. o
   8   2   4  644996.  639070.    7523. o
  -8   2  -4  644468.  651806.    4692. o
   8   2   5    2107.    2409.     322. o
  -8   2  -5    1961.    1824.     358. o
   8   2   6   83744.   86436.    1793. o
  -8   2  -6   84009.   90928.    1617. o
   8   2   7    4348.    4638.     422. o
  -8   2  -7    4741.    5111.     659. o
   8   2   8   79430.   76122.    2535. o
  -8   2  -8   75772.   73831.    2752. o
   8   2   9    1249.    1081.     356. o
  -8   2  -9     882.    1246.     364. o
   8   2  10  290326.  279274.   12249. o
  -8   2 -10  291893.  299099.    5798. o
   8   2  11    1112.    1474.     766. <
  -8   2 -11    1109.     907.     453. <
   8   4 -18  263855.  253269.    8860. o
  -8   4  18  258733.  260037.    8656. o
   8   4 -17    2999.    3024.     659. o
  -8   4  17    3252.    3952.    1019. o
   8   4 -16   58215.   62201.    4293. o
  -8   4  16   56099.   59282.    2992. o
   8   4 -15    4010.    2402.     891. <
  -8   4  15    4602.    4117.     812. o
   8   4 -14   57883.   54881.    2433. o
  -8   4  14   59458.   56728.    2589. o
   8   4 -13   12254.   11359.     986. o
  -8   4  13   12122.   12140.    1100. o
   8   4 -12  575910.  568299.    7161. o
  -8   4  12  556928.  547864.    8404. o
   8   4 -11    4210.    4585.     497. o
  -8   4  11    3760.    3817.     422. o
   8   4 -10  216820.  227696.     626. o
  -8   4  10  199823.  202950.    2359. o
   8   4  -9    3898.    3821.     310. o
  -8   4   9    3867.    3464.     360. o
   8   4  -8  165148.  160734.    2604. o
  -8   4   8  170371.  163868.    3194. o
   8   4  -7   18498.   18454.     681. o
  -8   4   7   19499.   20009.     694. o
   8   4  -6  498685.  496234.    3850. o
  -8   4   6  503476.  490480.    6599. o
   8   4  -5    6215.    5833.     368. o
  -8   4   5    5025.    4215.     486. o
   8   4  -4  355559.  383388.   21380. o
  -8   4   4  337199.  359630.   20383. o
   8   4  -3    6282.    6013.     448. o
  -8   4   3    5090.    4394.     478. o
   8   4  -2  498542.  495058.    5110. o
  -8   4   2  502929.  512581.    2897. o
   8   4  -1   17978.   18560.     755. o
  -8   4   1   18983.   19147.     907. o
   8   4   0  164213.  166693.    2172. o
  -8   4   0  169543.  158701.    4102. o
   8   4   1    3874.    3428.     471. o
  -8   4  -1    3817.    3593.     482. o
   8   4   2  214494.  226564.    3292. o
  -8   4  -2  197454.  200074.    2527. o
   8   4   3    4245.    4368.     532. o
  -8   4  -3    3813.    4161.     491. o
   8   4   4  568328.  559536.    7345. o
  -8   4  -4  549433.  542077.    7375. o
   8   4   5   11798.   11614.     885. o
  -8   4  -5   11660.   10854.     907. o
   8   4   6   56710.   53293.    2162. o
  -8   4  -6   58233.   55932.    2701. o
   8   4   7    3993.    3491.     662. o
  -8   4  -7    4561.    3897.     594. o
   8   4   8   58028.   59424.    2841. o
  -8   4  -8   55809.   57246.    2304. o
   8   4   9    2929.    3001.     604. o
  -8   4  -9    3216.    3029.     638. o
   8   4  10  257939.  260841.    7844. o
  -8   4 -10  252847.  265912.    7332. o
   8   4  11    1168.    -238.     686. <
  -8   4 -11    1117.     684.     339. <
   8   6 -18  183695.  176013.   12212. o
   8   6 -17     234.     633.     584. <
  -8   6  17     227.    1049.     589. <
   8   6 -16   55477.   63042.    4339. o
  -8   6  16   55092.   57868.    3100. o
   8   6 -15   15849.   15732.    2163. o
  -8   6  15   17386.   18627.    1504. o
   8   6 -14   51307.   55750.    3854. o
  -8   6  14   52988.   57953.    2359. o
   8   6 -13    1346.    -130.    1077. <
  -8   6  13    1924.    1355.     403. o
   8   6 -12  365294.  357418.    7383. o
  -8   6  12  372850.  386264.    3831. o
   8   6 -11    3268.    3585.     628. o
  -8   6  11    3426.    3702.     457. o
   8   6 -10  218097.  221080.    5662. o
  -8   6  10  217449.  228029.   13214. o
   8   6  -9   31730.   32954.    1459. o
  -8   6   9   34251.   37090.     935. o
   8   6  -8  156277.  164625.    9492. o
  -8   6   8  160445.  166149.     997. o
   8   6  -7    3561.    3316.     325. o
  -8   6   7    6836.    6806.     528. o
   8   6  -6  396257.  408434.   23448. o
  -8   6   6  404171.  410821.    2783. o
   8   6  -5   21450.   21977.     676. o
  -8   6   5   23788.   25628.     873. o
   8   6  -4  373968.  398617.   22364. o
  -8   6   4  361404.  369078.     735. o
   8   6  -3   21569.   21326.     798. o
  -8   6   3   23841.   24667.    1029. o
   8   6  -2  393849.  407233.   23426. o
  -8   6   2  401592.  400909.    5465. o
   8   6  -1    3515.    3086.     452. o
  -8   6   1    6802.    7148.     779. o
   8   6   0  156981.  162320.    2587. o
  -8   6   0  161199.  171020.    2891. o
   8   6   1   31426.   33115.    1408. o
  -8   6  -1   34019.   33452.    1715. o
   8   6   2  216623.  221386.    3343. o
  -8   6  -2  216248.  221797.    4505. o
   8   6   3    3226.    3331.     498. o
  -8   6  -3    3391.    4259.     624. o
   8   6   4  362185.  363322.    5657. o
  -8   6  -4  369564.  360002.    6083. o
   8   6   5    1338.    1631.     550. <
  -8   6  -5    1928.    1454.     483. o
   8   6   6   50270.   51849.    3065. o
  -8   6  -6   51938.   57320.    2549. o
   8   6   7   15548.   14791.    1680. o
  -8   6  -7   17095.   19027.    1617. o
   8   6   8   55116.   53182.    3089. o
  -8   6  -8   54813.   54997.    3901. o
   8   6   9     235.     186.     235. <
  -8   6  -9     230.    -603.     635. <
   8   6  10  180300.  191759.    6998. o
  -8   6 -10  179926.  194158.    6933. o
   8   6  11    1735.    1866.     903. <
  -8   6 -11    1782.     875.     737. <
   8   8 -18  120238.  142098.   10806. o
   8   8 -17    8407.    8152.    1827. o
  -8   8  17    7971.    8720.    1768. o
   8   8 -16   37957.   45093.    3810. o
  -8   8  16   38882.   42174.    2475. o
   8   8 -15   15010.   15561.    2224. o
  -8   8  15   13621.   12894.    1391. o
   8   8 -14   18533.   18992.    2244. o
  -8   8  14   18876.   18675.    1596. o
   8   8 -13    9434.    8040.    1257. o
  -8   8  13   10693.   11135.    1162. o
   8   8 -12  242041.  239059.    7960. o
  -8   8  12  241167.  242363.    4252. o
   8   8 -11    9694.   10484.    1514. o
  -8   8  11   10076.   11174.     772. o
   8   8 -10   96057.  101096.    2817. o
  -8   8  10   90870.   99746.    1116. o
   8   8  -9   15401.   16211.    1087. o
  -8   8   9   14403.   15016.     838. o
   8   8  -8   93858.   98327.    1971. o
  -8   8   8   96832.   99055.    2189. o
   8   8  -7   34477.   35659.    1332. o
  -8   8   7   34414.   37684.     869. o
   8   8  -6  248330.  248324.    3461. o
  -8   8   6  244862.  255589.   14703. o
   8   8  -5    9949.    9305.     676. o
  -8   8   5   11634.   11556.     658. o
   8   8  -4  146807.  166030.    9323. o
  -8   8   4  140154.  153776.    1912. o
   8   8  -3    9773.    9938.     878. o
  -8   8   3   11482.   10889.     961. o
   8   8  -2  247428.  243258.    5320. o
  -8   8   2  244190.  244911.    5262. o
   8   8  -1   33977.   34908.    1770. o
  -8   8   1   33920.   40097.    1997. o
   8   8   0   93614.   95719.    2791. o
  -8   8   0   96362.  110561.    3369. o
   8   8   1   15351.   15699.    1208. o
  -8   8  -1   14344.   13178.    1520. o
   8   8   2   95808.   90580.    5686. o
  -8   8  -2   90617.   88929.    3215. o
   8   8   3    9660.    8666.    1684. o
  -8   8  -3   10078.   10684.    1260. o
   8   8   4  238299.  227406.   11670. o
  -8   8  -4  237653.  252742.    4740. o
   8   8   5    8993.    7297.    1313. o
  -8   8  -5   10280.   10992.    1354. o
   8   8   6   17994.   17319.    1989. o
  -8   8  -6   18230.   19700.    2502. o
   8   8   7   14685.   14173.    1853. o
  -8   8  -7   13295.   14562.    2222. o
   8   8   8   38143.   33442.    2787. o
  -8   8  -8   39046.   42820.    3767. o
   8   8   9    8366.    6977.    1184. o
  -8   8  -9    7929.    9893.    2105. o
   8   8  10  117950.  138580.    8019. o
  -8   8 -10  117367.  130762.    6395. o
   8  10 -16   30856.   36708.    3515. o
  -8  10  16   31689.   31481.    2859. o
   8  10 -15   26118.   30176.    3087. o
  -8  10  15   25269.   29260.    2133. o
   8  10 -14   27702.   30696.    2969. o
  -8  10  14   27164.   31255.    2117. o
   8  10 -13   17181.   17047.    2073. o
  -8  10  13   19807.   20542.    1755. o
   8  10 -12   89248.   92930.    5045. o
  -8  10  12   97149.  102470.    3450. o
   8  10 -11    6407.    5039.    1068. o
  -8  10  11    6953.    7699.     875. o
   8  10 -10   87498.   84393.    4622. o
  -8  10  10   90107.   90738.    2796. o
   8  10  -9   37219.   39115.    2924. o
  -8  10   9   35565.   41164.    1166. o
   8  10  -8   67601.   69761.    2306. o
  -8  10   8   65572.   69843.    1601. o
   8  10  -7   43265.   45237.    1816. o
  -8  10   7   46874.   48306.    1519. o
   8  10  -6  106524.  108326.    2803. o
  -8  10   6  108536.  114361.    2091. o
   8  10  -5   16521.   18460.    1366. o
  -8  10   5   17289.   18590.    1037. o
   8  10  -4  124487.  130672.    2668. o
  -8  10   4  121689.  128502.    2099. o
   8  10  -3   16071.   17004.     911. o
  -8  10   3   16809.   17732.    1502. o
   8  10  -2  106130.  108696.    4302. o
  -8  10   2  108150.  118238.    2710. o
   8  10  -1   43562.   44645.    2776. o
  -8  10   1   47195.   50976.    1826. o
   8  10   0   67453.   67742.    3400. o
  -8  10   0   65409.   71640.    3041. o
   8  10   1   37392.   39045.    2494. o
  -8  10  -1   35766.   37972.    3536. o
   8  10   2   86775.   80877.    3961. o
  -8  10  -2   89405.   84121.    5746. o
   8  10   3    6268.    5501.     944. o
  -8  10  -3    6805.    6787.    1765. o
   8  10   4   88346.   84374.    3908. o
  -8  10  -4   96246.   96154.    5993. o
   8  10   5   17183.   15754.    1495. o
  -8  10  -5   19826.   19528.    2814. o
   8  10   6   27099.   25338.    2702. o
  -8  10  -6   26577.   29286.    3379. o
   8  10   7   25855.   26066.    2740. o
  -8  10  -7   25009.   29829.    3402. o
   8  10   8   30630.   29689.    2973. o
  -8  10  -8   31476.   33967.    3786. o
   8  10   9    6399.    8353.    2403. o
  -8  10  -9    6382.    8052.    1939. o
   8  12 -15   24293.   29104.    4079. o
  -8  12  15   25283.   21678.    4602. o
   8  12 -14   11976.   13948.    2040. o
  -8  12  14   12188.   13573.    1629. o
   8  12 -13   28809.   31664.    3114. o
  -8  12  13   28366.   30607.    2297. o
   8  12 -12   54011.   59162.    4160. o
  -8  12  12   54029.   57914.    3020. o
   8  12 -11    9479.    9596.    1551. o
  -8  12  11    9846.   10359.    1285. o
   8  12 -10   14964.   14201.    1855. o
  -8  12  10   14067.   15718.    1268. o
   8  12  -9   26056.   24228.    2593. o
  -8  12   9   27194.   29611.    1454. o
   8  12  -8   33761.   31648.    3001. o
  -8  12   8   33512.   35457.    1606. o
   8  12  -7   66678.   61415.    4239. o
  -8  12   7   66506.   68721.    2155. o
   8  12  -6   50364.   49824.    3497. o
  -8  12   6   51077.   53386.    1924. o
   8  12  -5   10551.   13014.    1707. o
  -8  12   5   10337.   10776.     908. o
   8  12  -4   14733.   15886.    1543. o
  -8  12   4   12039.   13495.     999. o
   8  12  -3   10235.   11316.    1001. o
  -8  12   3   10034.   10210.     826. o
   8  12  -2   50109.   50928.    3339. o
  -8  12   2   50811.   55785.    1817. o
   8  12  -1   66159.   66345.    3824. o
  -8  12   1   65927.   71627.    3374. o
   8  12   0   33659.   35649.    2687. o
  -8  12   0   33409.   36240.    1908. o
   8  12   1   26121.   26718.    2347. o
  -8  12  -1   27216.   30117.    3412. o
   8  12   2   14854.   15310.    1826. o
  -8  12  -2   13915.   11180.    2212. o
   8  12   3    9475.    9647.    1425. o
  -8  12  -3    9852.    7442.    1573. o
   8  12   4   53069.   52352.    3067. o
  -8  12  -4   53124.   44529.    4855. o
   8  12   5   28092.   21712.    2774. o
  -8  12  -5   27619.   25600.    3605. o
   8  12   6   11853.   11017.    1844. o
  -8  12  -6   12078.    9971.    2268. o
   8  12   7   23887.   21965.    2675. o
  -8  12  -7   24873.   22115.    3579. o
  -8  12  -8   12855.   10528.    2393. o
  -8  14  14   10137.    6604.    2624. <
   8  14 -13   24627.   29631.    4433. o
  -8  14  13   27675.   25400.    2389. o
   8  14 -12   10574.    9771.    1682. o
  -8  14  12   12299.   11033.    1519. o
   8  14 -11    7574.    5773.    1069. o
  -8  14  11    7531.    6985.    1087. o
   8  14 -10   15270.   11178.    1863. o
  -8  14  10   15321.   12895.    1549. o
   8  14  -9   54006.   50253.    4336. o
  -8  14   9   57952.   55074.    2793. o
   8  14  -8   17489.   13041.    1958. o
  -8  14   8   18171.   15714.    1433. o
   8  14  -7   56849.   53304.    4111. o
  -8  14   7   65466.   58004.    3074. o
   8  14  -6   15432.   15017.    1999. o
  -8  14   6   17335.   14085.    1370. o
   8  14  -5   24948.   29648.    2670. o
  -8  14   5   25568.   25453.    1509. o
   8  14  -4   17049.   18689.    2154. o
  -8  14   4   16549.   14677.    1306. o
   8  14  -3   24784.   22795.    2514. o
  -8  14   3   25299.   27635.    2006. o
   8  14  -2   15215.   12766.    1818. o
  -8  14   2   17120.   15765.    1989. o
   8  14  -1   56482.   62165.    5103. o
  -8  14   1   65146.   72908.    3494. o
   8  14   0   17578.   17323.    2149. o
  -8  14   0   18315.   15317.    2345. o
   8  14   1   53849.   56584.    3715. o
  -8  14  -1   57930.   54950.    4729. o
   8  14   2   15006.   15114.    1954. o
  -8  14  -2   15040.   11324.    1927. o
   8  14   3    7769.    9937.    1593. o
  -8  14  -3    7671.    4365.    1586. <
   8  14   4   10573.   13637.    2381. o
  -8  14  -4   12269.    6842.    1812. o
   8  14   5   24058.   21111.    3444. o
  -8  14  -5   27164.   20338.    3804. o
   8  14   6    9491.    7849.    2079. o
  -8  14  -6   10104.    5802.    1734. o
  -8  16  12   10092.    6028.    2375. <
  -8  16  11   10796.    6277.    1234. o
   8  16 -10    2106.   -1323.    1393. <
  -8  16  10    2773.    1180.     633. <
   8  16  -9   27226.   24515.    3004. o
  -8  16   9   27690.   19960.    2131. o
   8  16  -8    5565.    5140.    1299. o
  -8  16   8    5457.    4804.    1116. o
   8  16  -7   84545.   84654.    5314. o
  -8  16   7   82213.   64858.    4247. o
   8  16  -6   12267.   14080.    1974. o
  -8  16   6   11907.    8452.    1253. o
   8  16  -5   13123.   12396.    1870. o
  -8  16   5   13124.    9348.    1505. o
   8  16  -4    3641.    5259.    1004. o
  -8  16   4    4620.    4120.     988. o
   8  16  -3   13181.   10334.    1735. o
  -8  16   3   13156.    9327.    1603. o
   8  16  -2   12071.    8623.    1585. o
  -8  16   2   11741.   12911.    2572. o
   8  16  -1   83789.   69783.    5224. o
  -8  16   1   81410.   85076.    4936. o
   8  16   0    5697.    4529.     872. o
  -8  16   0    5590.    8237.    1570. o
   8  16   1   27160.   21109.    2603. o
  -8  16  -1   27648.   28737.    3648. o
   8  16   2    2061.    2409.     659. o
  -8  16  -2    2729.    6658.    2091. o
   8  16   3   10876.    9076.    2536. o
  -8  16  -3   11121.   12334.    2849. o
   8  16   4   10001.    8440.    2553. o
  -8  16  -4    9936.   12266.    2977. o
  -8  18   8    2917.    4399.    1960. <
  -8  18   7   65139.   72710.    7369. o
   8  18  -6    4228.    6321.    2278. <
  -8  18   6    4288.    5983.    2315. <
   8  18  -5   13379.   13973.    1912. o
  -8  18   5   13220.   12195.    3502. o
   8  18  -4    9517.    4246.     976. o
  -8  18   4    8545.    9043.    3685. <
   8  18  -3   13532.    9166.    2153. o
  -8  18   3   13302.   14156.    4287. o
   8  18  -2    4120.    -333.    1830. <
  -8  18   2    4181.    6878.    2942. <
   8  18  -1   64420.   59918.    6325. o
   9   1 -18    1885.    1503.     514. <
  -9   1  18    1558.    1470.     510. <
   9   1 -17    1700.    2089.     530. o
  -9   1  17    1635.    1115.     591. <
   9   1 -16    5184.    3343.    1051. o
  -9   1  16    4899.    5866.    1232. o
   9   1 -15    1267.     355.     554. <
  -9   1  15    1431.    1735.     648. <
   9   1 -14    4248.    4004.     499. o
  -9   1  14    4378.    3363.     859. o
   9   1 -13    3346.    3638.     387. o
  -9   1  13    3460.    3468.     792. o
   9   1 -12     485.     288.     127. <
  -9   1  12     398.     542.     282. <
   9   1 -11    1530.    1823.     224. o
  -9   1  11    2243.    1645.     336. o
   9   1 -10    4335.    4406.     337. o
  -9   1  10    4104.    4393.     494. o
   9   1  -9    7961.    9240.     426. o
  -9   1   9    8816.    9695.     688. o
   9   1  -8   14736.   15666.     461. o
  -9   1   8   14514.   14166.     769. o
   9   1  -7    8607.    7755.     419. o
  -9   1   7    7598.    6379.     611. o
   9   1  -6    3156.    3378.     250. o
  -9   1   6    4446.    4898.     449. o
   9   1  -5     592.     599.      89. o
  -9   1   5     386.     216.     143. <
   9   1  -4     627.     400.     138. <
  -9   1   4     427.     214.     128. <
   9   1  -3    3409.    3179.     447. o
  -9   1   3    4677.    4911.     423. o
   9   1  -2    8708.    7896.     699. o
  -9   1   2    7688.    6712.     548. o
   9   1  -1   14511.   15894.     876. o
  -9   1   1   14311.   14278.     807. o
   9   1   0    7796.    9082.     927. o
  -9   1   0    8650.    9595.     555. o
   9   1   1    4286.    4048.     535. o
  -9   1  -1    4046.    4050.     471. o
   9   1   2    1507.    1522.     286. o
  -9   1  -2    2224.    1520.     286. o
   9   1   3     497.     455.     191. <
  -9   1  -3     396.     359.     190. <
   9   1   4    3389.    3024.     369. o
  -9   1  -4    3525.    3199.     484. o
   9   1   5    4175.    3534.     453. o
  -9   1  -5    4312.    4062.     571. o
   9   1   6    1326.    1225.     239. o
  -9   1  -6    1477.    1508.     419. o
   9   1   7    5060.    5200.     574. o
  -9   1  -7    4767.    4969.     673. o
   9   1   8    1672.    1840.     408. o
  -9   1  -8    1594.    1632.     412. o
   9   1   9    1800.    1444.     397. o
  -9   1  -9    1470.    1224.     420. <
   9   1  10    1571.     938.     378. <
   9   3 -18   12333.   14048.    1865. o
  -9   3  18   12552.   12969.    1898. o
   9   3 -17     307.     781.     500. <
  -9   3  17     313.     -28.     198. <
   9   3 -16    6271.    4910.     896. o
  -9   3  16    6014.    4321.    1002. o
   9   3 -15   10668.    7865.    1052. o
  -9   3  15   10548.    8403.    1394. o
   9   3 -14    2107.    1988.     404. o
  -9   3  14    2763.    2823.     650. o
   9   3 -13   29310.   31239.    1306. o
  -9   3  13   29857.   30992.    1963. o
   9   3 -12   25502.   27815.    1098. o
  -9   3  12   23582.   23420.    1634. o
   9   3 -11    7613.    7582.     521. o
  -9   3  11    6051.    5177.     603. o
   9   3 -10   20552.   19935.     897. o
  -9   3  10   19334.   18322.     963. o
   9   3  -9   17824.   17400.     756. o
  -9   3   9   19814.   19413.     949. o
   9   3  -8   12839.   12984.     518. o
  -9   3   8   13828.   14812.     682. o
   9   3  -7   26914.   29234.     515. o
  -9   3   7   30000.   32300.    1116. o
   9   3  -6   19859.   20795.     616. o
  -9   3   6   21380.   22092.    1146. o
   9   3  -5   17722.   16964.     643. o
  -9   3   5   14796.   13240.     766. o
   9   3  -4   17869.   17471.     701. o
  -9   3   4   14952.   13809.     802. o
   9   3  -3   20141.   19995.     714. o
  -9   3   3   21653.   22709.     920. o
   9   3  -2   27101.   28313.     754. o
  -9   3   2   30104.   32700.    1041. o
   9   3  -1   12646.   11669.     637. o
  -9   3   1   13725.   12772.     768. o
   9   3   0   17292.   17252.    1315. o
  -9   3   0   19314.   18408.     979. o
   9   3   1   20279.   19637.    1673. o
  -9   3  -1   19088.   18168.    1092. o
   9   3   2    7832.    8182.    1106. o
  -9   3  -2    6271.    5303.     508. o
   9   3   3   25454.   27461.    1591. o
  -9   3  -3   23537.   25511.    1024. o
   9   3   4   28973.   30281.    1384. o
  -9   3  -4   29483.   31162.    1182. o
   9   3   5    2053.    1766.     408. o
  -9   3  -5    2719.    2254.     419. o
   9   3   6   10217.    8466.     865. o
  -9   3  -6   10122.    9032.     912. o
   9   3   7    6258.    5416.     743. o
  -9   3  -7    6010.    4589.     650. o
   9   3   8     321.     173.     216. <
  -9   3  -8     333.     260.     199. <
   9   3   9   12293.   12424.    1394. o
  -9   3  -9   12556.   13362.    1372. o
   9   3  10   11994.   11559.    1705. o
  -9   3 -10   11778.   15597.    3172. o
   9   5 -18   32394.   30126.    2583. o
  -9   5  18   29708.   27652.    2937. o
   9   5 -17    5498.    6051.    1326. o
  -9   5  17    5542.    6230.    1320. o
   9   5 -16   18211.   18158.    2300. o
  -9   5  16   18006.   18715.    1557. o
   9   5 -15    9262.    9147.     920. o
  -9   5  15   11290.   12248.    1204. o
   9   5 -14   13582.   12535.    1271. o
  -9   5  14   14176.   13299.    1231. o
   9   5 -13   69335.   68185.    2483. o
  -9   5  13   70019.   69151.    2687. o
   9   5 -12   52881.   53023.    1717. o
  -9   5  12   48712.   47745.    1859. o
   9   5 -11    5977.    7057.     742. o
  -9   5  11    7902.    7659.     597. o
   9   5 -10   30122.   30270.    1287. o
  -9   5  10   31936.   32288.    1066. o
   9   5  -9   20071.   20759.     885. o
  -9   5   9   18005.   19106.     796. o
   9   5  -8   49523.   49376.    1216. o
  -9   5   8   53512.   52012.    1633. o
   9   5  -7   84118.   80182.    1846. o
  -9   5   7   81982.   75654.    2308. o
   9   5  -6   59229.   59843.    1241. o
  -9   5   6   50948.   49240.    1444. o
   9   5  -5   14779.   16213.     562. o
  -9   5   5   17359.   19379.     817. o
   9   5  -4   14421.   15481.     590. o
  -9   5   4   17032.   19373.     727. o
   9   5  -3   59680.   58371.    1512. o
  -9   5   3   51298.   50068.    1819. o
   9   5  -2   82947.   80175.    2158. o
  -9   5   2   80877.   75851.    2617. o
   9   5  -1   49435.   50116.    1464. o
  -9   5   1   53397.   47886.    2279. o
   9   5   0   19975.   20147.     978. o
  -9   5   0   17907.   18827.    1253. o
   9   5   1   29805.   27846.    1301. o
  -9   5  -1   31560.   30692.    1624. o
   9   5   2    5901.    5998.     715. o
  -9   5  -2    7821.    8021.     922. o
   9   5   3   52431.   44482.    2349. o
  -9   5  -3   48142.   46058.    1922. o
   9   5   4   67906.   61948.    2520. o
  -9   5  -4   68677.   66806.    2485. o
   9   5   5   13416.   13080.    1268. o
  -9   5  -5   14013.   12830.    1284. o
   9   5   6    9320.    9031.    1060. o
  -9   5  -6   11351.   12008.    1263. o
   9   5   7   17614.   16508.    1817. o
  -9   5  -7   17400.   17755.    1356. o
   9   5   8    5581.    5788.     991. o
  -9   5  -8    5603.    5878.     857. o
   9   5   9   31336.   27678.    2280. o
  -9   5  -9   28580.   26624.    2147. o
   9   5  10   27134.   27478.    4412. o
  -9   5 -10   28458.   29726.    4802. o
   9   7 -18   44414.   53342.    7116. o
   9   7 -17    1053.     904.     679. <
  -9   7  17    1125.    1611.     558. <
   9   7 -16   12338.   13338.    2148. o
  -9   7  16   12566.   12871.    1399. o
   9   7 -15   21808.   23123.    1865. o
  -9   7  15   23246.   24194.    1804. o
   9   7 -14    5131.    3839.     774. o
  -9   7  14    6491.    7369.     941. o
   9   7 -13  111772.  112429.    4006. o
  -9   7  13  111131.  113906.    3425. o
   9   7 -12   94757.   95750.    2773. o
  -9   7  12   92444.   93812.    2575. o
   9   7 -11    8700.    9276.     851. o
  -9   7  11    7818.    7364.     626. o
   9   7 -10   41054.   42416.    1699. o
  -9   7  10   41851.   43542.    1365. o
   9   7  -9   31633.   35261.    1203. o
  -9   7   9   29296.   31266.    1158. o
   9   7  -8   41263.   42874.    1049. o
  -9   7   8   47841.   51403.    1161. o
   9   7  -7  111986.  115980.    1276. o
  -9   7   7  115915.  122702.     651. o
   9   7  -6   97233.   99805.    1609. o
  -9   7   6   91387.   98518.     870. o
   9   7  -5   40503.   42562.    1008. o
  -9   7   5   41815.   42824.    1505. o
   9   7  -4   40454.   40159.    1199. o
  -9   7   4   41801.   40254.    1995. o
   9   7  -3   97188.   98114.    2534. o
  -9   7   3   91386.   91481.    2209. o
   9   7  -2  110620.  114887.    2337. o
  -9   7   2  114509.  104886.    3355. o
   9   7  -1   41720.   43511.    1899. o
  -9   7   1   48284.   52558.    2061. o
   9   7   0   31254.   32900.    1683. o
  -9   7   0   28940.   32527.    2057. o
   9   7   1   40628.   40934.    1978. o
  -9   7  -1   41394.   40636.    2490. o
   9   7   2    8745.    8417.     921. o
  -9   7  -2    7864.    6073.     803. o
   9   7   3   93902.   83480.    5756. o
  -9   7  -3   91590.   89471.    3148. o
   9   7   4  109720.  103226.    5042. o
  -9   7  -4  109014.  115845.    3176. o
   9   7   5    5261.    4705.    1012. o
  -9   7  -5    6601.    6013.     879. o
   9   7   6   21184.   19775.    2171. o
  -9   7  -6   22717.   23330.    1914. o
   9   7   7   12111.   10611.    1574. o
  -9   7  -7   12314.   11764.    1483. o
   9   7   8    1026.     665.     508. <
  -9   7  -8    1134.    1114.     967. <
   9   7   9   43700.   44721.    2945. o
  -9   7  -9   43919.   48390.    3834. o
   9   9 -17    8612.   11774.    2065. o
   9   9 -16   29419.   31586.    3193. o
  -9   9  16   28226.   31175.    2239. o
   9   9 -15   25960.   28443.    2980. o
  -9   9  15   27995.   30285.    2144. o
   9   9 -14   20863.   20954.    2370. o
  -9   9  14   21346.   22450.    1784. o
   9   9 -13  113965.  114594.    5621. o
  -9   9  13  114724.  117825.    3786. o
   9   9 -12   81932.   81750.    4545. o
  -9   9  12   80905.   82758.    2610. o
   9   9 -11    5167.    6655.    1214. o
  -9   9  11    5997.    8090.     747. o
   9   9 -10   42257.   47680.    2993. o
  -9   9  10   43274.   47936.    1582. o
   9   9  -9   62221.   64572.    2132. o
  -9   9   9   63802.   67060.    1644. o
   9   9  -8   98265.  101317.    2304. o
  -9   9   8   99050.  101672.    2052. o
   9   9  -7  152523.  149434.    3420. o
  -9   9   7  150949.  152766.    2367. o
   9   9  -6   88580.   86909.    2477. o
  -9   9   6   88473.   89824.    1844. o
   9   9  -5   27690.   30392.    1323. o
  -9   9   5   27298.   29692.     958. o
   9   9  -4   27621.   28985.    1305. o
  -9   9   4   27285.   26239.    1415. o
   9   9  -3   88947.   81356.    3508. o
  -9   9   3   88726.   75414.    4437. o
   9   9  -2  150842.  141939.    4652. o
  -9   9   2  149302.  147934.    3877. o
   9   9  -1   98419.   96864.    3331. o
  -9   9   1   99061.  110315.    2509. o
   9   9   0   61577.   59530.    3236. o
  -9   9   0   63201.   75020.    3170. o
   9   9   1   41976.   41286.    2648. o
  -9   9  -1   42902.   47834.    2896. o
   9   9   2    5075.    5555.     921. o
  -9   9  -2    5907.    7031.    1660. o
   9   9   3   80744.   73565.    3825. o
  -9   9  -3   79650.   79577.    5216. o
   9   9   4  112568.   98723.    4551. o
  -9   9  -4  113302.  112233.    6285. o
   9   9   5   20717.   18956.    1680. o
  -9   9  -5   21162.   22344.    2853. o
   9   9   6   25817.   25731.    1947. o
  -9   9  -6   27811.   32118.    3439. o
   9   9   7   28687.   29607.    2852. o
  -9   9  -7   27418.   31789.    3404. o
   9   9   8    8702.    9155.    1452. o
  -9   9  -8    8769.   11236.    2035. o
   9   9   9   52197.   58712.    5896. o
   9  11 -15   30798.   34109.    3286. o
  -9  11  15   30006.   30768.    2384. o
   9  11 -14    7338.    7300.    1322. o
  -9  11  14    8484.    9527.    1269. o
   9  11 -13   98262.  102446.    5481. o
  -9  11  13  100560.  108090.    3780. o
   9  11 -12   92365.   93302.    5241. o
  -9  11  12   93332.   99576.    3594. o
   9  11 -11    5788.    5738.     983. o
  -9  11  11    4728.    6309.     852. o
   9  11 -10   31917.   33200.    2925. o
  -9  11  10   32783.   36653.    1557. o
   9  11  -9   62659.   62065.    3912. o
  -9  11   9   63544.   69004.    1947. o
   9  11  -8   59379.   56525.    3822. o
  -9  11   8   60927.   64344.    1963. o
   9  11  -7  114957.  113094.    5293. o
  -9  11   7  119720.  133748.    1637. o
   9  11  -6   91480.   94057.    3697. o
  -9  11   6   94655.  105354.    1784. o
   9  11  -5   29874.   33313.    2103. o
  -9  11   5   29038.   31301.    1352. o
   9  11  -4   29674.   33203.    1556. o
  -9  11   4   28894.   32589.    1637. o
   9  11  -3   91372.   88933.    4492. o
  -9  11   3   94599.  104685.    2946. o
   9  11  -2  113519.  119387.    6196. o
  -9  11   2  118219.  136282.    4934. o
   9  11  -1   59726.   60134.    3474. o
  -9  11   1   61278.   69485.    3142. o
   9  11   0   61933.   61295.    3510. o
  -9  11   0   62865.   69092.    4476. o
   9  11   1   31785.   34559.    2520. o
  -9  11  -1   32687.   34889.    3694. o
   9  11   2    5694.    6286.    1070. o
  -9  11  -2    4650.    4643.    1489. o
   9  11   3   91228.   89160.    4209. o
  -9  11  -3   92294.   89675.    6392. o
   9  11   4   96194.   86637.    4258. o
  -9  11  -4   98358.   84549.    7450. o
   9  11   5    7403.    4874.    1134. o
  -9  11  -5    8551.    9962.    2188. o
   9  11   6   30204.   26375.    2967. o
  -9  11  -6   29452.   28554.    3801. o
   9  11   7   14938.   16247.    2308. o
  -9  11  -7   15216.   12876.    2526. o
  -9  11  -8    2903.    1710.     447. o
   9  13 -14   17211.   21977.    3622. o
  -9  13  14   17274.   18510.    2857. o
   9  13 -13   73388.   75430.    7935. o
  -9  13  13   73813.   75655.    3812. o
   9  13 -12   74147.   75642.    5073. o
  -9  13  12   75371.   75282.    3757. o
   9  13 -11    8909.    8760.    1408. o
  -9  13  11   10014.   11845.    1400. o
   9  13 -10   22131.   19297.    2452. o
  -9  13  10   21900.   24251.    1678. o
   9  13  -9   60309.   53189.    4344. o
  -9  13   9   56819.   54635.    2356. o
   9  13  -8   64330.   61279.    4422. o
  -9  13   8   64742.   63356.    2462. o
   9  13  -7   98532.   98686.    7519. o
  -9  13   7   95650.   93051.    3025. o
   9  13  -6   89033.   79764.    5196. o
  -9  13   6   88737.   85699.    2931. o
   9  13  -5   15213.   17896.    1698. o
  -9  13   5   15515.   17805.    1171. o
   9  13  -4   14923.   17530.    1671. o
  -9  13   4   15289.   19738.    1393. o
   9  13  -3   88826.   83922.    4888. o
  -9  13   3   88415.   93098.    3564. o
   9  13  -2   96931.   94138.    5045. o
  -9  13   2   94089.   99688.    3819. o
   9  13  -1   64693.   65473.    4001. o
  -9  13   1   65078.   75186.    4297. o
   9  13   0   60002.   59038.    3823. o
  -9  13   0   56535.   57842.    4861. o
   9  13   1   22094.   24580.    2408. o
  -9  13  -1   21835.   26468.    3336. o
   9  13   2    8833.   11707.    1655. o
  -9  13  -2    9919.   11352.    2165. o
   9  13   3   73127.   70423.    4124. o
  -9  13  -3   74258.   64195.    5832. o
   9  13   4   71914.   68338.    5121. o
  -9  13  -4   72328.   62802.    5916. o
   9  13   5   17204.   14982.    2372. o
  -9  13  -5   17263.   10243.    2485. o
   9  13   6   23221.   20032.    3554. o
  -9  13  -6   22056.   14085.    3153. o
  -9  15  13   53334.   33193.    5628. o
   9  15 -12   60866.   60142.    6872. o
  -9  15  12   63131.   56881.    4171. o
   9  15 -11    5843.    1430.    1366. <
  -9  15  11    4786.    4082.     804. o
   9  15 -10   11211.    9286.    1526. o
  -9  15  10   10384.    8965.    1321. o
   9  15  -9   47218.   44111.    4037. o
  -9  15   9   45187.   38102.    2847. o
   9  15  -8   23894.   21681.    2694. o
  -9  15   8   24808.   21803.    2076. o
   9  15  -7   57043.   57521.    4255. o
  -9  15   7   57012.   51082.    3292. o
   9  15  -6   72696.   73288.    3941. o
  -9  15   6   72886.   67026.    4465. o
   9  15  -5   12657.   12805.    1482. o
  -9  15   5   11831.    9656.    1568. o
   9  15  -4   12695.   11220.    1760. o
  -9  15   4   11916.   10254.    1590. o
   9  15  -3   71964.   67785.    4785. o
  -9  15   3   72120.   66490.    6011. o
   9  15  -2   55919.   54424.    4156. o
  -9  15   2   55918.   53970.    5328. o
   9  15  -1   24428.   22577.    2641. o
  -9  15   1   25306.   23954.    2643. o
   9  15   0   47152.   45799.    3734. o
  -9  15   0   45230.   45032.    3635. o
   9  15   1   11279.   11813.    1829. o
  -9  15  -1   10452.   10233.    1847. o
   9  15   2    5934.    7334.    2275. o
  -9  15  -2    4927.    7889.    2279. o
   9  15   3   60084.   54401.    6288. o
  -9  15  -3   62340.   68112.    6475. o
   9  15   4   53801.   46643.    5805. o
  -9  15  -4   52320.   54492.    6128. o
   9  17  -9   40120.   39265.    5346. o
  -9  17   9   39950.   31941.    5129. o
   9  17  -8   24200.   26285.    4242. o
  -9  17   8   24336.   19006.    3771. o
   9  17  -7   33511.   37643.    4824. o
  -9  17   7   34042.   27745.    4433. o
   9  17  -6   53329.   53455.    4257. o
  -9  17   6   54637.   36642.    4355. o
   9  17  -5    3183.    3079.    1108. <
  -9  17   5    3469.     425.    2015. <
   9  17  -4    3282.    -272.    1724. <
  -9  17   4    3591.     216.    2208. <
   9  17  -3   52630.   41162.    5448. o
  -9  17   3   53895.   46181.    8023. o
   9  17  -2   32903.   25584.    4081. o
  -9  17   2   33475.   25404.    5982. o
   9  17  -1   24310.   16475.    3015. o
   9  17   0   40181.   32992.    4444. o
  -9  17   0   40050.   43537.    5123. o
  -9  17  -1    2936.    5331.    1848. <
  10   0 -19    1114.     773.     564. <
  10   0 -18   16290.   18231.    2866. o
 -10   0  18   16427.   15623.    3077. o
  10   0 -17    2655.    2135.     875. <
 -10   0  17    2091.    2781.    1123. <
  10   0 -16  456462.  470197.   12623. o
 -10   0  16  467209.  469005.   15006. o
  10   0 -15    8773.    8048.    1374. o
 -10   0  15    8919.    9162.    2075. o
  10   0 -14   94306.   86467.    3470. o
  10   0 -13    1017.    1027.     337. o
  10   0 -12   66017.   74109.    1704. o
 -10   0  12   62289.   75300.    3957. o
  10   0 -11    9655.   10972.     764. o
 -10   0  11    6713.    7789.     979. o
  10   0 -10  682876.  697072.   40378. o
 -10   0  10  688493.  710387.    3939. o
  10   0  -9   11699.   12630.     844. o
 -10   0   9   13730.   14718.    1255. o
  10   0  -8  205472.  197762.    3848. o
 -10   0   8  227135.  224310.    4384. o
  10   0  -7    2585.    2679.     296. o
 -10   0   7    2980.    2695.     453. o
  10   0  -6  382147.  386060.    2370. o
 -10   0   6  359537.  370258.    2946. o
  10   0  -5   23381.   26706.    1123. o
 -10   0   5   18965.   21748.    1104. o
  10   0  -4  382798.  387331.    5545. o
 -10   0   4  360286.  367367.    4266. o
  10   0  -3    2451.    2792.     550. o
 -10   0   3    2838.    2784.     606. o
  10   0  -2  204434.  192909.    7653. o
 -10   0   2  226014.  225245.    5640. o
  10   0  -1   11756.   12260.    1804. o
 -10   0   1   13816.   15211.    1468. o
  10   0   0  678561.  708296.   10483. o
 -10   0   0  684038.  698398.   14866. o
  10   0   1    9637.    9775.    1742. o
 -10   0  -1    6604.    6024.     858. o
  10   0   2   65330.   71512.    2572. o
 -10   0  -2   61554.   63908.    2855. o
  10   0   3    1079.     769.     351. <
 -10   0  -3     756.     852.     358. <
  10   0   4   93432.   89489.    3657. o
 -10   0  -4   97227.   95338.    3979. o
  10   0   5    8459.    9245.    1156. o
 -10   0  -5    8617.   10136.    1298. o
  10   0   6  450248.  434487.   13427. o
 -10   0  -6  461039.  466878.    8531. o
  10   0   7    2665.    2987.     809. o
 -10   0  -7    2084.    1907.     578. o
  10   0   8   15466.   14701.    2629. o
 -10   0  -8   15628.   17000.    2923. o
  10   0   9    1158.    1254.     765. <
  10   0  10   27531.   21922.    3399. o
  10   2 -19    3304.    3317.     965. o
  10   2 -18   19336.   19564.    2143. o
 -10   2  18   18594.   18009.    3395. o
  10   2 -17    4185.    2542.    1098. <
 -10   2  17    4693.    4520.    1473. o
  10   2 -16  513603.  484897.   12283. o
 -10   2  16  513386.  498282.   12412. o
  10   2 -15    6376.    5847.     774. o
 -10   2  15    6788.    6415.    1197. o
  10   2 -14   80210.   83036.    2176. o
 -10   2  14   80780.   81770.    3325. o
  10   2 -13    8645.    8381.     587. o
 -10   2  13    7649.    7024.     968. o
  10   2 -12   59465.   54908.    1834. o
 -10   2  12   54819.   49947.    2204. o
  10   2 -11   20743.   19944.     909. o
 -10   2  11   22604.   22795.    1251. o
  10   2 -10  756723.  737452.    9841. o
 -10   2  10  755573.  756273.    8614. o
  10   2  -9    3344.    3361.     335. o
 -10   2   9    3463.    3865.     471. o
  10   2  -8  241825.  253538.   14485. o
 -10   2   8  241760.  257263.   14798. o
  10   2  -7    7655.    6968.     431. o
 -10   2   7    6965.    6180.     537. o
  10   2  -6  401847.  394791.    4821. o
 -10   2   6  393894.  377273.    6666. o
  10   2  -5   32812.   32069.    1026. o
 -10   2   5   35407.   38366.     963. o
  10   2  -4  399886.  382603.    6627. o
 -10   2   4  391668.  384870.    5585. o
  10   2  -3    7930.    6807.     528. o
 -10   2   3    7229.    6248.     673. o
  10   2  -2  239327.  246411.    1806. o
 -10   2   2  239279.  264091.   14996. o
  10   2  -1    3281.    3337.     488. o
 -10   2   1    3396.    4123.     648. o
  10   2   0  749853.  746668.   10929. o
 -10   2   0  749137.  741048.    8870. o
  10   2   1   20338.   19289.    1281. o
 -10   2  -1   22224.   22529.     989. o
  10   2   2   58775.   52203.    2191. o
 -10   2  -2   54116.   49873.    2090. o
  10   2   3    8602.    7581.     706. o
 -10   2  -3    7594.    6816.     718. o
  10   2   4   78625.   79373.    1935. o
 -10   2  -4   79050.   79268.    2505. o
  10   2   5    6363.    5678.     702. o
 -10   2  -5    6798.    6322.     778. o
  10   2   6  503075.  485067.   11032. o
 -10   2  -6  503069.  490147.    8550. o
  10   2   7    4102.    3509.     618. o
 -10   2  -7    4620.    5158.     763. o
  10   2   8   18516.   17740.    1700. o
 -10   2  -8   17767.   18368.    3456. o
  10   2   9    3287.    2498.     783. o
 -10   2  -9    2869.    4050.    2321. <
  10   2  10   27654.   24218.    3594. o
  10   4 -18   19802.   18158.    1902. o
 -10   4  18   20771.   21143.    2545. o
  10   4 -17    6095.    4615.     782. o
 -10   4  17    6001.    6019.    1216. o
  10   4 -16  366546.  383847.    9763. o
 -10   4  16  367895.  366003.    9821. o
  10   4 -15    3301.    3085.     526. o
 -10   4  15    2682.    3169.     717. o
  10   4 -14   63516.   65789.    2312. o
 -10   4  14   67530.   66974.    3158. o
  10   4 -13    4458.    5130.     634. o
 -10   4  13    4800.    5931.     874. o
  10   4 -12   78929.   86678.    1395. o
 -10   4  12   72613.   77297.    2215. o
  10   4 -11    5728.    5359.     511. o
 -10   4  11    5247.    5101.     527. o
  10   4 -10  514945.  527099.   30464. o
 -10   4  10  523195.  513533.    7287. o
  10   4  -9    5498.    6282.     460. o
 -10   4   9    4853.    5612.     562. o
  10   4  -8  160716.  161627.    2025. o
 -10   4   8  171456.  164339.    3838. o
  10   4  -7    5946.    6811.     372. o
 -10   4   7    5158.    5097.     462. o
  10   4  -6  288084.  293431.    1267. o
 -10   4   6  280178.  286118.    2867. o
  10   4  -5    5328.    5714.     356. o
 -10   4   5    2996.    3663.     470. o
  10   4  -4  288497.  285484.    3728. o
 -10   4   4  281356.  294740.    2849. o
  10   4  -3    5987.    6511.     455. o
 -10   4   3    5162.    5274.     637. o
  10   4  -2  159539.  159950.    2716. o
 -10   4   2  170200.  168024.    5115. o
  10   4  -1    5433.    6120.     539. o
 -10   4   1    4815.    5658.     620. o
  10   4   0  511865.  525862.    3035. o
 -10   4   0  519409.  529848.    4733. o
  10   4   1    5613.    5847.     950. o
 -10   4  -1    5077.    4252.     571. o
  10   4   2   78214.   81912.    3579. o
 -10   4  -2   72045.   74292.    1517. o
  10   4   3    4681.    4910.     613. o
 -10   4  -3    5005.    4953.     616. o
  10   4   4   62688.   61109.    2774. o
 -10   4  -4   66735.   65950.    2431. o
  10   4   5    3208.    3078.     643. o
 -10   4  -5    2584.    3417.     542. o
  10   4   6  360889.  366260.    7773. o
 -10   4  -6  362252.  375153.    5605. o
  10   4   7    5950.    5130.     827. o
 -10   4  -7    5832.    6039.     810. o
  10   4   8   19096.   17461.    1827. o
 -10   4  -8   20108.   20244.    3679. o
  10   4   9    2327.    2113.     732. <
 -10   4  -9    2460.    2185.     871. <
  10   6 -18   11496.   13276.    2181. o
  10   6 -17    6264.    5707.    1194. o
 -10   6  17    6576.    6578.    1212. o
  10   6 -16  320313.  332857.    9669. o
 -10   6  16  313371.  313574.    7720. o
  10   6 -15    5678.    4556.     810. o
 -10   6  15    5733.    6010.     906. o
  10   6 -14   36727.   39411.    2257. o
 -10   6  14   34663.   37136.    1994. o
  10   6 -13   17628.   17337.    1243. o
 -10   6  13   18831.   18445.    1222. o
  10   6 -12   44220.   41785.    1952. o
 -10   6  12   44638.   41604.    1714. o
  10   6 -11   27567.   27110.    1519. o
 -10   6  11   27879.   29468.    1172. o
  10   6 -10  459615.  463557.    4556. o
 -10   6  10  451871.  460698.    2733. o
  10   6  -9    4334.    3881.     435. o
 -10   6   9    4003.    3843.     463. o
  10   6  -8  139487.  150245.    8562. o
 -10   6   8  130992.  144987.    8231. o
  10   6  -7   16350.   15697.     724. o
 -10   6   7   17119.   17134.    1003. o
  10   6  -6  267279.  264450.    3672. o
 -10   6   6  270298.  273833.    2914. o
  10   6  -5   42586.   42818.    1097. o
 -10   6   5   43656.   45198.    1632. o
  10   6  -4  266764.  256792.    4708. o
 -10   6   4  269891.  268582.    4484. o
  10   6  -3   16774.   14895.     971. o
 -10   6   3   17552.   15829.    1243. o
  10   6  -2  138496.  146964.    1496. o
 -10   6   2  129976.  132484.    3018. o
  10   6  -1    4310.    3068.     437. o
 -10   6   1    3944.    2805.     487. o
  10   6   0  455537.  455771.    6406. o
 -10   6   0  447800.  456475.    6592. o
  10   6   1   26771.   26352.    1610. o
 -10   6  -1   27085.   27674.    1691. o
  10   6   2   43788.   39177.    2845. o
 -10   6  -2   44261.   39704.    2537. o
  10   6   3   17430.   15338.    1782. o
 -10   6  -3   18628.   18143.    1564. o
  10   6   4   36120.   38833.    2228. o
 -10   6  -4   33982.   36696.    2183. o
  10   6   5    5737.    5679.     920. o
 -10   6  -5    5813.    6209.     970. o
  10   6   6  314639.  340194.   10142. o
 -10   6  -6  307722.  317942.    5954. o
  10   6   7    6017.    5171.    1051. o
 -10   6  -7    6346.    6793.    1352. o
  10   6   8   11064.   10467.    1389. o
 -10   6  -8   10338.   10250.    2951. o
  10   6   9    7509.    5612.    1396. o
 -10   6  -9    7568.    7923.    2386. o
  10   8 -18    9774.   12654.    3426. o
  10   8 -17    5406.    5683.    1291. o
 -10   8  17    6429.    6929.    1582. o
  10   8 -16  151361.  168233.    6747. o
 -10   8  16  151274.  162589.    4178. o
  10   8 -15    3551.    2172.     720. o
 -10   8  15    3111.    2799.     689. o
  10   8 -14   26746.   24591.    2038. o
 -10   8  14   27234.   28133.    1931. o
  10   8 -13   11577.   11879.    1314. o
 -10   8  13   10934.   11204.    1007. o
  10   8 -12   38772.   44773.    2295. o
 -10   8  12   40485.   45810.    1625. o
  10   8 -11   13103.   13787.    1375. o
 -10   8  11   14332.   14093.    1030. o
  10   8 -10  213201.  225161.    2605. o
 -10   8  10  207863.  225621.   12904. o
  10   8  -9    7299.    8541.     716. o
 -10   8   9    7124.    7633.     568. o
  10   8  -8   69062.   67327.    1819. o
 -10   8   8   74319.   73482.    1788. o
  10   8  -7    9228.    9754.     676. o
 -10   8   7    9360.    9026.     629. o
  10   8  -6  151817.  167199.     305. o
 -10   8   6  148550.  158555.    1081. o
  10   8  -5   23085.   23668.    1196. o
 -10   8   5   22326.   20845.    1394. o
  10   8  -4  152343.  150128.    4283. o
 -10   8   4  149271.  141314.    5341. o
  10   8  -3    9386.    9497.    1015. o
 -10   8   3    9488.    7950.     809. o
  10   8  -2   69145.   66225.    2751. o
 -10   8   2   74366.   64514.    3460. o
  10   8  -1    7170.    8069.     905. o
 -10   8   1    6995.    8661.    1117. o
  10   8   0  212027.  215814.    5401. o
 -10   8   0  206456.  233111.    3312. o
  10   8   1   13067.   10423.    2004. o
 -10   8  -1   14315.   13542.    1264. o
  10   8   2   38351.   36915.    3845. o
 -10   8  -2   40081.   42450.    2653. o
  10   8   3   11716.   11983.    2225. o
 -10   8  -3   11080.   10216.    1364. o
  10   8   4   26672.   23103.    2508. o
 -10   8  -4   27225.   25285.    2134. o
  10   8   5    3574.    3136.     860. o
 -10   8  -5    3104.    2135.     441. o
  10   8   6  149835.  152274.    6133. o
 -10   8  -6  149695.  162661.    6808. o
  10   8   7    5296.    6007.    1198. o
 -10   8  -7    6336.    4007.     894. o
  10   8   8    9389.   10734.    1673. o
  10  10 -16  103355.  114730.    5975. o
 -10  10  16  100393.  114737.    5998. o
  10  10 -15   11731.   10457.    1347. o
 -10  10  15   11670.   13882.    1496. o
  10  10 -14   12499.   11896.    1404. o
 -10  10  14   12186.   14004.    1470. o
  10  10 -13   25863.   22651.    2109. o
 -10  10  13   22812.   22706.    1851. o
  10  10 -12   24845.   25812.    2077. o
 -10  10  12   25028.   25584.    1627. o
  10  10 -11   69293.   73194.    3324. o
 -10  10  11   65931.   75100.    1841. o
  10  10 -10  143059.  144646.    4705. o
 -10  10  10  136470.  142214.    2775. o
  10  10  -9    2531.    2057.     564. o
 -10  10   9    2161.    2051.     381. o
  10  10  -8   42430.   40565.    2565. o
 -10  10   8   40788.   42977.    1480. o
  10  10  -7   16904.   15668.    1541. o
 -10  10   7   13947.   12784.     879. o
  10  10  -6   98285.  106187.    3397. o
 -10  10   6   99278.  106299.    1721. o
  10  10  -5  122571.  125350.    4981. o
 -10  10   5  114915.  128594.    1315. o
  10  10  -4   97752.   99224.    4425. o
 -10  10   4   98640.   93118.    3282. o
  10  10  -3   17068.   15873.    1791. o
 -10  10   3   14069.   11418.    1377. o
  10  10  -2   42136.   42036.    2872. o
 -10  10   2   40455.   45650.    1984. o
  10  10  -1    2439.    3272.     906. o
 -10  10   1    2064.    2892.     903. o
  10  10   0  141825.  133120.    5554. o
 -10  10   0  135334.  151490.    6429. o
  10  10   1   68528.   66467.    3669. o
 -10  10  -1   65043.   77024.    4909. o
  10  10   2   24498.   20809.    2057. o
 -10  10  -2   24644.   23427.    3107. o
  10  10   3   25550.   22791.    2185. o
 -10  10  -3   22457.   22565.    3167. o
  10  10   4   12462.   11675.    1383. o
 -10  10  -4   12101.   11748.    2362. o
  10  10   5   11641.   11004.    1842. o
 -10  10  -5   11623.   10584.    2144. o
  10  10   6  101172.   94161.    5682. o
 -10  10  -6   98249.   99878.    6576. o
  10  10   7   13655.   15151.    2123. o
  10  12 -15    7397.    9770.    2375. o
 -10  12  15    7725.    9781.    2168. o
  10  12 -14    8103.    6650.    1209. o
 -10  12  14    8547.    8924.    1288. o
  10  12 -13   18101.   17658.    2337. o
 -10  12  13   18805.   21804.    1931. o
  10  12 -12   23400.   22818.    2647. o
 -10  12  12   22854.   28100.    2041. o
  10  12 -11   41083.   40462.    3495. o
 -10  12  11   41452.   44410.    2553. o
  10  12 -10   41121.   38986.    2898. o
 -10  12  10   40632.   44853.    1816. o
  10  12  -9    4791.    3599.     756. o
 -10  12   9    3944.    5711.     743. o
  10  12  -8   15382.   13012.    1560. o
 -10  12   8   14945.   14182.    1086. o
  10  12  -7   13659.   16033.    1609. o
 -10  12   7   12665.   13240.     980. o
  10  12  -6   36244.   38315.    3178. o
 -10  12   6   36656.   39251.    1607. o
  10  12  -5   56465.   64481.    2886. o
 -10  12   5   58818.   63576.    1928. o
  10  12  -4   36313.   40559.    3069. o
 -10  12   4   36816.   41707.    1914. o
  10  12  -3   13616.   14681.    1884. o
 -10  12   3   12578.   15789.    1533. o
  10  12  -2   15369.   14152.    1854. o
 -10  12   2   14928.   15062.    2036. o
  10  12  -1    4740.    6342.    1288. o
 -10  12   1    3902.    6628.    1211. o
  10  12   0   40954.   43870.    3137. o
 -10  12   0   40358.   49507.    4265. o
  10  12   1   40721.   39634.    3016. o
 -10  12  -1   41084.   49844.    4382. o
  10  12   2   23270.   24978.    2286. o
 -10  12  -2   22756.   26858.    3511. o
  10  12   3   17909.   18002.    1982. o
 -10  12  -3   18613.   21182.    3319. o
  10  12   4    8017.    5203.    1411. o
 -10  12  -4    8471.    8077.    2171. o
  10  12   5    7453.    7154.    1647. o
  10  12   6   33430.   32715.    4499. o
 -10  14  14    2290.    -257.    1154. <
  10  14 -13   28033.   22874.    3864. o
 -10  14  13   29281.   27542.    2788. o
  10  14 -12    7964.    2238.     806. o
 -10  14  12    8472.    9096.    1360. o
  10  14 -11   71451.   63213.    5213. o
 -10  14  11   70066.   66872.    3647. o
  10  14 -10   25183.   19830.    2735. o
 -10  14  10   25095.   22293.    2025. o
  10  14  -9    6513.    2132.     866. <
 -10  14   9    5789.    4933.     829. o
  10  14  -8    1951.    1421.     763. <
 -10  14   8    1251.    1620.     606. <
  10  14  -7   20024.   18921.    1939. o
 -10  14   7   20486.   18231.    2128. o
  10  14  -6   19381.   17548.    2392. o
 -10  14   6   21048.   19481.    2137. o
  10  14  -5  112873.  129152.    4922. o
 -10  14   5  113500.  122896.    3967. o
  10  14  -4   19420.   20135.    2476. o
 -10  14   4   21033.   23521.    1955. o
  10  14  -3   19730.   19504.    2402. o
 -10  14   3   20258.   19291.    2266. o
  10  14  -2    1913.    3551.    1079. o
 -10  14   2    1216.    2812.    1341. <
  10  14  -1    6744.    7033.    1527. o
 -10  14   1    6050.    7381.    1554. o
  10  14   0   24918.   26452.    2763. o
 -10  14   0   24917.   26963.    2834. o
  10  14   1   70102.   70543.    4394. o
 -10  14  -1   68667.   72366.    5551. o
  10  14   2    8041.    8259.    1417. o
 -10  14  -2    8540.   10348.    2439. o
  10  14   3   27240.   21337.    3802. o
 -10  14  -3   28542.   28964.    4249. o
  10  14   4    1853.    1422.     240. o
 -10  14  -4    2224.    3235.    1585. <
  10  16 -11   47156.   49387.    6189. o
 -10  16  11   49038.   48016.    6375. o
  10  16 -10    3428.    2856.    1257. <
 -10  16  10    3006.    1160.     775. <
  10  16  -9    7714.    7926.    2414. o
 -10  16   9    6715.    3941.    1229. o
  10  16  -8   12891.   14920.    2119. o
 -10  16   8   12455.   11417.    2466. o
  10  16  -7   11810.   11833.    1877. o
 -10  16   7   11916.    5942.    1171. o
  10  16  -6    5414.    5114.     954. o
 -10  16   6    5101.    2223.    1090. <
  10  16  -5   72014.   67886.    5177. o
 -10  16   5   74391.   63085.    5956. o
  10  16  -4    5545.    4688.    1126. o
 -10  16   4    5229.     640.    1649. <
  10  16  -3   11482.    9736.    1777. o
  10  16  -2   12676.   15115.    2943. o
  10  16  -1    7916.    7795.    2077. o
  10  16   0    3388.    4034.    1538. <
 -10  16   0    2960.    4133.    1695. <
 -10  16  -1   48649.   59305.    5856. o
 -10  16  -2    5464.   10517.    2847. o
 -10  18   5   94622.  100246.   11458. o
  11   1 -19    1962.    1536.     660. <
  11   1 -18     672.     734.     514. <
 -11   1  18     579.    1010.     843. <
  11   1 -17    4089.    2958.     829. o
 -11   1  17    4206.    4608.    1519. o
  11   1 -16    1240.     872.     368. <
  11   1 -15    2094.    3313.     695. o
  11   1 -14    1851.    1684.     410. o
 -11   1  14    1579.    2377.    1128. <
  11   1 -13    5339.    4338.     448. o
 -11   1  13    5827.    4837.     979. o
  11   1 -12     753.     679.     178. o
 -11   1  12     778.     523.     304. <
  11   1 -11    4371.    4969.     407. o
 -11   1  11    4674.    5049.     602. o
  11   1 -10    3532.    3274.     363. o
 -11   1  10    4531.    4245.     544. o
  11   1  -9    8126.    7687.     564. o
 -11   1   9    7270.    6085.     587. o
  11   1  -8    3445.    3316.     334. o
 -11   1   8    2696.    2349.     373. o
  11   1  -7    9777.    9984.     504. o
 -11   1   7   12056.   12540.     695. o
  11   1  -6    2004.    1893.     229. o
 -11   1   6    1638.    2073.     289. o
  11   1  -5    2117.    2089.     314. o
 -11   1   5    1770.    2080.     358. o
  11   1  -4    9663.    9585.     657. o
 -11   1   4   11960.   12070.     916. o
  11   1  -3    3492.    3092.     498. o
 -11   1   3    2742.    2324.     400. o
  11   1  -2    8118.    7832.     796. o
 -11   1   2    7278.    5903.     663. o
  11   1  -1    3612.    3774.     550. o
 -11   1   1    4595.    4254.     566. o
  11   1   0    4323.    4857.     657. o
 -11   1   0    4633.    5157.     752. o
  11   1   1     798.     773.     244. o
 -11   1  -1     820.     999.     224. o
  11   1   2    5233.    4249.     542. o
 -11   1  -2    5730.    4762.     626. o
  11   1   3    1886.    1433.     340. o
 -11   1  -3    1614.    1090.     239. o
  11   1   4    2105.    1879.     428. o
 -11   1  -4    1893.    1882.     407. o
  11   1   5    1288.    1529.     370. o
 -11   1  -5    1459.    1474.     427. o
  11   1   6    3995.    3978.     784. o
 -11   1  -6    4108.    4164.     996. o
  11   1   7     660.     407.     280. <
 -11   1  -7     560.     774.     404. <
  11   1   8    1893.    1719.     775. <
 -11   1  -8    1840.    1854.     954. <
  11   1   9    1000.     602.     412. <
  11   3 -19    5953.    6427.    1250. o
  11   3 -18     403.     287.     482. <
 -11   3  18     507.     460.     664. <
  11   3 -17    7151.    6393.    1042. o
 -11   3  17    7878.    7746.    1421. o
  11   3 -16   10174.    8018.    1111. o
 -11   3  16    9620.    7806.    1430. o
  11   3 -15     382.     552.     449. <
 -11   3  15     429.     559.     388. <
  11   3 -14   16752.   18972.    1229. o
 -11   3  14   16992.   18465.    1596. o
  11   3 -13   12452.   12796.     839. o
 -11   3  13   13909.   15948.    1138. o
  11   3 -12   12710.   11624.     792. o
 -11   3  12   11489.   10392.     931. o
  11   3 -11   19093.   19278.    1053. o
 -11   3  11   18379.   19322.    1268. o
  11   3 -10    5983.    5295.     524. o
 -11   3  10    7913.    7481.     791. o
  11   3  -9    5687.    6128.     531. o
 -11   3   9    4181.    5034.     554. o
  11   3  -8   16975.   17280.     694. o
 -11   3   8   15531.   16175.     973. o
  11   3  -7   15521.   16354.     606. o
 -11   3   7   19966.   21044.     953. o
  11   3  -6   36554.   33580.    1223. o
 -11   3   6   32631.   29654.    1454. o
  11   3  -5   35986.   33207.    1205. o
 -11   3   5   32027.   29923.    1473. o
  11   3  -4   15005.   14721.     780. o
 -11   3   4   19447.   20618.    1213. o
  11   3  -3   16749.   16712.     813. o
 -11   3   3   15305.   16329.    1110. o
  11   3  -2    5814.    5480.     475. o
 -11   3   2    4325.    4858.     633. o
  11   3  -1    6027.    6332.     990. o
 -11   3   1    7948.    8496.     855. o
  11   3   0   19266.   18636.    1795. o
 -11   3   0   18513.   16835.    1045. o
  11   3   1   12373.   11670.    1470. o
 -11   3  -1   11129.    9096.     710. o
  11   3   2   12172.   12693.    1214. o
 -11   3  -2   13581.   15313.     873. o
  11   3   3   16434.   17452.    1132. o
 -11   3  -3   16716.   19808.    1182. o
  11   3   4     361.     297.     144. <
 -11   3  -4     407.     399.     223. <
  11   3   5    9777.    8066.    1032. o
 -11   3  -5    9242.    8721.    1168. o
  11   3   6    7106.    6917.     992. o
 -11   3  -6    7866.    8685.    1535. o
  11   3   7     419.     164.     254. <
 -11   3  -7     521.    1398.     927. <
  11   3   8    5925.    4773.    1073. o
 -11   3  -8    5923.    7799.    2354. o
  11   3   9    6918.    7593.    1885. o
  11   5 -18     282.      77.     628. <
  11   5 -17   40971.   42030.    3725. o
 -11   5  17   42615.   43641.    2893. o
  11   5 -16   33008.   35289.    3060. o
 -11   5  16   34304.   34592.    2518. o
  11   5 -15    4507.    5053.     831. o
 -11   5  15    4222.    4091.     846. o
  11   5 -14   16626.   16898.    1265. o
 -11   5  14   16926.   16676.    1631. o
  11   5 -13   24582.   24618.    1429. o
 -11   5  13   24308.   21425.    1541. o
  11   5 -12    2298.    2680.     594. o
 -11   5  12    2814.    2396.     344. o
  11   5 -11   71325.   72273.    1943. o
 -11   5  11   71170.   71198.    2286. o
  11   5 -10   57836.   57852.    1764. o
 -11   5  10   62130.   62286.    1827. o
  11   5  -9   32237.   30410.    1253. o
 -11   5   9   32205.   28963.    1505. o
  11   5  -8   31514.   30248.    1057. o
 -11   5   8   31997.   30764.    1355. o
  11   5  -7   49065.   51604.    1015. o
 -11   5   7   49912.   52654.    1444. o
  11   5  -6   35675.   38038.     998. o
 -11   5   6   35263.   37026.    1675. o
  11   5  -5   36104.   35096.    1282. o
 -11   5   5   35728.   36871.    1511. o
  11   5  -4   49071.   48430.    1418. o
 -11   5   4   49895.   51786.    1774. o
  11   5  -3   31807.   29772.    1373. o
 -11   5   3   32256.   28574.    1833. o
  11   5  -2   31295.   30217.    1326. o
 -11   5   2   31279.   27327.    1816. o
  11   5  -1   57612.   57126.    1814. o
 -11   5   1   61924.   59952.    2322. o
  11   5   0   69725.   69129.    3523. o
 -11   5   0   69623.   76411.    2931. o
  11   5   1    2262.    2316.     702. o
 -11   5  -1    2806.    2895.     479. o
  11   5   2   24336.   22803.    2152. o
 -11   5  -2   24073.   23100.    1838. o
  11   5   3   16338.   14658.    1462. o
 -11   5  -3   16641.   15773.    1228. o
  11   5   4    4330.    4334.     735. o
 -11   5  -4    4019.    4001.     623. o
  11   5   5   32643.   31340.    2189. o
 -11   5  -5   33943.   35263.    2275. o
  11   5   6   39813.   38085.    2467. o
 -11   5  -6   41434.   44657.    3437. o
  11   5   7     280.     663.     525. <
 -11   5  -7     260.     597.     664. <
  11   5   8   17910.   13821.    2254. o
 -11   5  -8   18136.   16268.    3646. o
  11   7 -18     801.    -643.     949. <
  11   7 -17   36497.   37181.    3543. o
 -11   7  17   37025.   39778.    2892. o
  11   7 -16   43615.   39914.    3608. o
 -11   7  16   43625.   40956.    2980. o
  11   7 -15    1022.     655.     498. <
 -11   7  15    1102.    1225.     497. <
  11   7 -14   36282.   40324.    2319. o
 -11   7  14   38828.   42804.    2178. o
  11   7 -13   27651.   29704.    1969. o
 -11   7  13   29407.   34949.    1454. o
  11   7 -12   16820.   17007.    1500. o
 -11   7  12   17093.   16994.    1146. o
  11   7 -11   81028.   82130.    3085. o
 -11   7  11   76334.   79207.    2030. o
  11   7 -10   47954.   48086.    2336. o
 -11   7  10   49745.   50688.    1690. o
  11   7  -9   18792.   19355.    1232. o
 -11   7   9   18079.   18847.     925. o
  11   7  -8   47046.   48843.    1289. o
 -11   7   8   48138.   51694.    1599. o
  11   7  -7   33000.   31806.    1157. o
 -11   7   7   34315.   37494.    1651. o
  11   7  -6   72985.   73108.    1723. o
 -11   7   6   70444.   70863.    2488. o
  11   7  -5   72658.   68474.    2113. o
 -11   7   5   70022.   67154.    2482. o
  11   7  -4   32634.   31099.    1376. o
 -11   7   4   33919.   34324.    1638. o
  11   7  -3   46867.   47131.    1646. o
 -11   7   3   47995.   46542.    2055. o
  11   7  -2   18459.   17340.    1349. o
 -11   7   2   17698.   14886.    1344. o
  11   7  -1   47526.   45019.    2945. o
 -11   7   1   49368.   50353.    2732. o
  11   7   0   80282.   75354.    4035. o
 -11   7   0   75516.   76739.    4295. o
  11   7   1   16421.   14337.    1740. o
 -11   7  -1   16627.   16474.    1663. o
  11   7   2   27290.   27349.    2426. o
 -11   7  -2   29004.   31639.    2281. o
  11   7   3   35537.   37440.    2396. o
 -11   7  -3   38102.   42249.    2543. o
  11   7   4     999.    1048.     520. <
 -11   7  -4    1064.     382.     521. <
  11   7   5   42360.   38163.    3165. o
 -11   7  -5   42398.   41651.    3039. o
  11   7   6   36043.   33575.    2953. o
 -11   7  -6   36577.   41812.    5992. o
  11   7   7     773.     567.     471. <
 -11   7  -7     823.     719.    1087. <
  11   9 -17   62648.   66601.    4864. o
  11   9 -16   51410.   55540.    4166. o
 -11   9  16   52458.   57411.    2945. o
  11   9 -15    6874.    7206.     984. o
 -11   9  15    6045.    7268.    1053. o
  11   9 -14   38760.   38459.    2646. o
 -11   9  14   37499.   37077.    2382. o
  11   9 -13   57375.   59718.    3066. o
 -11   9  13   59460.   61430.    2820. o
  11   9 -12    7666.    8458.    1150. o
 -11   9  12    7097.    8198.     827. o
  11   9 -11   95981.  100799.    3585. o
 -11   9  11   95980.  104489.    2166. o
  11   9 -10   78821.   84220.    3173. o
 -11   9  10   82691.   89778.    2073. o
  11   9  -9   46123.   44976.    2550. o
 -11   9   9   44478.   44752.    1671. o
  11   9  -8   55760.   52320.    2863. o
 -11   9   8   55026.   56468.    1750. o
  11   9  -7   83386.   90989.    3061. o
 -11   9   7   89910.   97191.    1986. o
  11   9  -6   56077.   60898.    2587. o
 -11   9   6   54411.   57993.    1806. o
  11   9  -5   56113.   60418.    2511. o
 -11   9   5   54589.   57816.    1849. o
  11   9  -4   83286.   84603.    4023. o
 -11   9   4   89807.   83498.    3540. o
  11   9  -3   55827.   56576.    3306. o
 -11   9   3   55195.   46657.    2836. o
  11   9  -2   45538.   44754.    2956. o
 -11   9   2   43808.   41085.    3101. o
  11   9  -1   78512.   78240.    3882. o
 -11   9   1   82414.   97007.    4916. o
  11   9   0   94815.   93364.    4304. o
 -11   9   0   94777.  112970.    5316. o
  11   9   1    7562.    7090.    1183. o
 -11   9  -1    7059.    8133.    1572. o
  11   9   2   56851.   52500.    3361. o
 -11   9  -2   58973.   64939.    4618. o
  11   9   3   38393.   36025.    2782. o
 -11   9  -3   37103.   35451.    3691. o
  11   9   4    6734.    7367.    1015. o
 -11   9  -4    5881.    6395.    1389. o
  11   9   5   50659.   51679.    3858. o
 -11   9  -5   51746.   53626.    7458. o
  11   9   6   61633.   58340.    4292. o
  11   9   7     673.    1232.     557. <
  11  11 -16   52441.   60766.    5670. o
  11  11 -15    1659.     481.     726. <
 -11  11  15    1875.    2271.     755. <
  11  11 -14   47412.   47856.    3168. o
 -11  11  14   48602.   52852.    2896. o
  11  11 -13   51004.   52147.    3233. o
 -11  11  13   52294.   58777.    2870. o
  11  11 -12   20661.   18528.    1971. o
 -11  11  12   20220.   20318.    1576. o
  11  11 -11   68990.   68179.    3634. o
 -11  11  11   69481.   76316.    2189. o
  11  11 -10   60227.   57569.    3372. o
 -11  11  10   60365.   64209.    2134. o
  11  11  -9   17187.   16756.    1755. o
 -11  11   9   16908.   19709.    1173. o
  11  11  -8   46982.   50807.    2822. o
 -11  11   8   47829.   52652.    1539. o
  11  11  -7   63587.   67175.    3150. o
 -11  11   7   68338.   70249.    2217. o
  11  11  -6   65983.   71058.    3101. o
 -11  11   6   64957.   69197.    2124. o
  11  11  -5   65378.   62962.    3999. o
 -11  11   5   64469.   64896.    2583. o
  11  11  -4   63182.   60676.    3878. o
 -11  11   4   67907.   69913.    2992. o
  11  11  -3   46889.   52226.    3305. o
 -11  11   3   47867.   49572.    3399. o
  11  11  -2   16921.   19990.    2082. o
 -11  11   2   16567.   20250.    2225. o
  11  11  -1   59798.   61069.    3642. o
 -11  11   1   59973.   69256.    3235. o
  11  11   0   68516.   66597.    3895. o
 -11  11   0   68907.   70361.    4809. o
  11  11   1   20121.   18923.    2012. o
 -11  11  -1   19728.   21565.    2915. o
  11  11   2   50450.   49613.    3324. o
 -11  11  -2   51672.   59043.    4795. o
  11  11   3   46671.   45815.    3222. o
 -11  11  -3   47938.   54185.    4679. o
  11  11   4    1621.    1478.     739. <
  11  11   5   50992.   46730.    4138. o
  11  11   6   40332.   39302.    5033. o
  11  13 -15    5503.    2512.     803. o
  11  13 -14   31664.   30627.    3267. o
 -11  13  14   30848.   29992.    3528. o
  11  13 -13   53751.   50633.    4342. o
 -11  13  13   52428.   56110.    3545. o
  11  13 -12    4212.    1598.     752. <
 -11  13  12    4225.    5020.     894. o
  11  13 -11   60173.   54671.    3822. o
 -11  13  11   59358.   58002.    3210. o
  11  13 -10   81810.   80947.    4357. o
 -11  13  10   80807.   84242.    2650. o
  11  13  -9   26110.   25348.    2312. o
 -11  13   9   26795.   27713.    1582. o
  11  13  -8   38678.   40538.    2803. o
 -11  13   8   38352.   40195.    2418. o
  11  13  -7   86189.   90015.    5167. o
 -11  13   7   85138.   92434.    3431. o
  11  13  -6   29635.   32927.    3095. o
 -11  13   6   30332.   33048.    2180. o
  11  13  -5   29767.   33772.    3090. o
 -11  13   5   30595.   34138.    2206. o
  11  13  -4   86494.   97495.    4842. o
 -11  13   4   85411.   99005.    4672. o
  11  13  -3   39132.   41003.    3366. o
 -11  13   3   38798.   38730.    4574. o
  11  13  -2   25600.   27564.    2752. o
 -11  13   2   26252.   29370.    3993. o
  11  13  -1   81547.   85324.    4702. o
 -11  13   1   80527.   95490.    4882. o
  11  13   0   59080.   61544.    3941. o
 -11  13   0   58283.   70589.    4405. o
  11  13   1    4236.    3389.     621. o
 -11  13  -1    4302.    6887.    2007. o
  11  13   2   53595.   52658.    3718. o
 -11  13  -2   52261.   63564.    5877. o
  11  13   3   31413.   29355.    4433. o
  11  15 -12    7182.    5036.    1257. o
 -11  15  12    7211.    7220.    2292. o
  11  15 -11   31690.   30684.    4794. o
 -11  15  11   29284.   36644.    5221. o
  11  15 -10   47704.   45260.    5622. o
 -11  15  10   46217.   48456.    6033. o
  11  15  -9    8220.    7296.    1217. o
 -11  15   9    8321.   10521.    2759. o
  11  15  -8   21574.   24526.    2274. o
 -11  15   8   21407.   23334.    2529. o
  11  15  -7   48529.   43066.    4148. o
 -11  15   7   46818.   39848.    3583. o
  11  15  -6   22044.   22147.    2173. o
 -11  15   6   21861.   16813.    2943. o
  11  15  -5   22146.   22315.    2789. o
 -11  15   5   21981.   16061.    2760. o
  11  15  -4   48615.   45100.    4016. o
 -11  15   4   46916.   38612.    4712. o
  11  15  -3   21766.   24182.    2783. o
 -11  15   3   21587.   19782.    3078. o
  11  15  -2    8201.    9492.    1856. o
 -11  15   2    8285.    3212.    1472. <
  11  15  -1   47189.   52200.    5131. o
  11  15   0   31374.   35166.    4199. o
 -11  15   0   28973.   35410.    4572. o
 -11  15  -1    7140.   12806.    2877. o
 -11  17   7   51339.   31350.    6252. o
 -11  17   5    6936.    2197.    1093. <
  11  17  -2    9042.    9705.    2330. o
  12   0 -19    6440.    5912.    1766. o
  12   0 -18    7987.    8869.    1946. o
  12   0 -17    3552.    4828.    1346. o
  12   0 -16    6466.    7916.    1459. o
  12   0 -15    7710.    9946.    1477. o
  12   0 -14  620263.  629821.    8945. o
 -12   0  14  635382.  692764.   20345. o
  12   0 -13    7283.    7619.     790. o
 -12   0  13    8074.    9446.    1815. o
  12   0 -12   88611.   84233.    2902. o
 -12   0  12   90938.   90850.    3803. o
  12   0 -11    6387.    7604.     747. o
 -12   0  11    6572.    7590.    1040. o
  12   0 -10  233931.  217296.    6096. o
 -12   0  10  235137.  234568.    5741. o
  12   0  -9   24336.   25638.    1455. o
 -12   0   9   26289.   28176.    1878. o
  12   0  -8  658967.  635978.   13080. o
 -12   0   8  665756.  696309.   40320. o
  12   0  -7    6949.    6309.     537. o
 -12   0   7    8581.   10997.    1158. o
  12   0  -6  209483.  207715.    5224. o
 -12   0   6  208704.  213055.    4741. o
  12   0  -5    7237.    8097.     811. o
 -12   0   5    8807.   10845.    1229. o
  12   0  -4  656792.  643716.   10798. o
 -12   0   4  664399.  665675.    9838. o
  12   0  -3   24278.   23536.    1743. o
 -12   0   3   26256.   26828.    2021. o
  12   0  -2  231598.  207668.    7046. o
 -12   0   2  232471.  225818.    6637. o
  12   0  -1    6275.    5712.     859. o
 -12   0   1    6486.    7930.    1130. o
  12   0   0   86299.   81112.    5636. o
 -12   0   0   88661.   92176.    4051. o
  12   0   1    7393.    7056.    1008. o
 -12   0  -1    8164.    8725.    2052. o
  12   0   2  610419.  543287.   15708. o
  12   0   3    7500.    7199.    1734. o
 -12   0  -3    9040.   10359.    2185. o
  12   0   4    6369.    5320.    1615. o
 -12   0  -4    7740.    7406.    1888. o
  12   0   5    3513.    3623.    1292. <
 -12   0  -5    3086.    3619.    1352. <
  12   0   6    7945.    5971.    1864. o
 -12   0  -6    7830.    6648.    2045. o
  12   0   7    6452.    6702.    1900. o
 -12   0  -7    6421.    5302.    1731. o
  12   2 -19    7849.    8322.    1424. o
  12   2 -18    6776.    8247.    1374. o
  12   2 -17     474.     359.     725. <
  12   2 -16   14050.   17230.    1597. o
  12   2 -15   10571.   10923.    1087. o
 -12   2  15    9779.    8558.    2025. o
  12   2 -14  548052.  561082.    3982. o
 -12   2  14  554905.  561616.   13408. o
  12   2 -13    6172.    6276.     538. o
 -12   2  13    5756.    6543.     947. o
  12   2 -12   51614.   46221.    1752. o
 -12   2  12   56092.   52474.    2837. o
  12   2 -11     276.     374.     160. <
 -12   2  11     499.     525.     249. <
  12   2 -10  210898.  205333.    3785. o
 -12   2  10  208380.  211448.    2984. o
  12   2  -9   29597.   27330.    1227. o
 -12   2   9   27120.   26101.    1253. o
  12   2  -8  533048.  527063.    5796. o
 -12   2   8  531851.  544082.    2291. o
  12   2  -7     754.     529.     168. o
 -12   2   7     627.     523.     192. <
  12   2  -6  107170.  103199.    2881. o
 -12   2   6  112533.  108831.    2945. o
  12   2  -5     770.     658.     204. o
 -12   2   5     659.     196.     238. <
  12   2  -4  531629.  516644.    7629. o
 -12   2   4  530177.  541935.    3681. o
  12   2  -3   29178.   26667.    1221. o
 -12   2   3   26674.   26614.    1457. o
  12   2  -2  209776.  188125.    5458. o
 -12   2   2  207173.  220636.    2412. o
  12   2  -1     249.     138.     144. <
 -12   2   1     483.      88.     309. <
  12   2   0   50494.   45963.    3080. o
 -12   2   0   54966.   53841.    2601. o
  12   2   1    6153.    4994.     800. o
 -12   2  -1    5738.    5925.     720. o
  12   2   2  540003.  524205.   10022. o
 -12   2  -2  546765.  571608.    3868. o
  12   2   3   10218.    9420.    1101. o
 -12   2  -3    9388.    9726.    1587. o
  12   2   4   13948.   15440.    1867. o
 -12   2  -4   14040.   18759.    2119. o
  12   2   5     477.     494.     395. <
 -12   2  -5     434.     299.     429. <
  12   2   6    6897.    6932.    1119. o
 -12   2  -6    7359.    9157.    1641. o
  12   2   7    7712.    6117.    1253. o
 -12   2  -7    7453.    6754.    2217. o
  12   4 -19    3853.    3344.     925. o
  12   4 -18    4718.    3881.    1046. o
 -12   4  18    5147.    5643.    2061. <
  12   4 -17    3830.    3482.     642. o
 -12   4  17    4163.    4378.    1098. o
  12   4 -16    9877.    9114.    1217. o
 -12   4  16    9455.    9507.    1306. o
  12   4 -15   15833.   17615.    1520. o
 -12   4  15   15929.   17438.    1664. o
  12   4 -14  543767.  554760.    6375. o
 -12   4  14  554657.  542650.    9327. o
  12   4 -13    3283.    3626.     440. o
 -12   4  13    3657.    4744.     600. o
  12   4 -12   60108.   55188.    2254. o
 -12   4  12   61314.   61209.    2483. o
  12   4 -11   10289.   10579.     815. o
 -12   4  11   10308.   11242.     880. o
  12   4 -10  180032.  170233.    4114. o
 -12   4  10  179644.  165370.    5010. o
  12   4  -9   25455.   25697.    1060. o
 -12   4   9   25692.   26785.    1307. o
  12   4  -8  527276.  514030.    7056. o
 -12   4   8  542738.  524458.    9454. o
  12   4  -7    6210.    5646.     428. o
 -12   4   7    5340.    5307.     667. o
  12   4  -6  163431.  157772.    3362. o
 -12   4   6  160465.  161380.    3701. o
  12   4  -5    6143.    5551.     443. o
 -12   4   5    5230.    5391.     746. o
  12   4  -4  525019.  525278.    7848. o
 -12   4   4  540864.  560703.    5612. o
  12   4  -3   25205.   24370.    1224. o
 -12   4   3   25442.   28585.    2018. o
  12   4  -2  178121.  171144.    4605. o
 -12   4   2  177635.  181426.    5163. o
  12   4  -1   10303.    9827.    1383. o
 -12   4   1   10346.   10653.    1383. o
  12   4   0   58180.   55109.    3372. o
 -12   4   0   59430.   63732.    2698. o
  12   4   1    3371.    3426.     887. o
 -12   4  -1    3729.    4020.     877. o
  12   4   2  534812.  491708.   12848. o
 -12   4  -2  545827.  554976.   10803. o
  12   4   3   15371.   16783.    1479. o
 -12   4  -3   15472.   18094.    2140. o
  12   4   4    9659.    8743.    1142. o
 -12   4  -4    9258.    8732.    1570. o
  12   4   5    3808.    3479.     996. o
 -12   4  -5    4138.    4429.    1217. o
  12   4   6    4811.    3959.    1095. o
 -12   4  -6    5221.    6805.    2333. <
  12   4   7    3885.    4293.    1086. o
 -12   4  -7    3914.    4019.    1858. <
  12   6 -18    2514.    1968.    1471. <
  12   6 -17     727.    -889.    1350. <
 -12   6  17     974.    1151.     656. <
  12   6 -16   11579.   13304.    1815. o
 -12   6  16   11842.   14182.    1600. o
  12   6 -15   10242.   10168.    1290. o
 -12   6  15    8659.    8673.    1267. o
  12   6 -14  346271.  360851.    4937. o
 -12   6  14  345019.  360852.    4030. o
  12   6 -13    4560.    4792.     848. o
 -12   6  13    4397.    4121.     606. o
  12   6 -12   17474.   16164.    1457. o
 -12   6  12   17718.   16857.    1228. o
  12   6 -11     566.     566.     328. <
 -12   6  11     955.     823.     315. <
  12   6 -10  115829.  119449.    2639. o
 -12   6  10  115859.  123026.    2251. o
  12   6  -9   17711.   17020.     957. o
 -12   6   9   15620.   15398.    1184. o
  12   6  -8  314980.  313477.    3709. o
 -12   6   8  312443.  331767.    1313. o
  12   6  -7    2546.    2363.     298. o
 -12   6   7    2528.    2041.     434. o
  12   6  -6   33356.   32874.    1129. o
 -12   6   6   33811.   38891.    1401. o
  12   6  -5    2625.    1975.     288. o
 -12   6   5    2617.    2492.     499. o
  12   6  -4  313639.  311205.    4698. o
 -12   6   4  310949.  322048.    4754. o
  12   6  -3   17454.   15806.    1712. o
 -12   6   3   15374.   13684.    1316. o
  12   6  -2  115458.  113149.    4678. o
 -12   6   2  115556.  116462.    4697. o
  12   6  -1     560.     490.     398. <
 -12   6   1     946.     514.     378. <
  12   6   0   17153.   16328.    1846. o
 -12   6   0   17425.   13268.    1416. o
  12   6   1    4659.    4474.    1014. o
 -12   6  -1    4474.    4846.     957. o
  12   6   2  342062.  334259.    9361. o
 -12   6  -2  340748.  363719.    7920. o
  12   6   3    9932.    8966.    1224. o
 -12   6  -3    8333.    7704.    1446. o
  12   6   4   11498.   13017.    1413. o
 -12   6  -4   11764.   13298.    1956. o
  12   6   5     757.     547.     412. <
 -12   6  -5    1006.    1255.    1069. <
  12   6   6    2550.    2450.    1242. <
 -12   6  -6    2676.    4356.    1808. <
  12   6   7    5080.    4191.    1252. o
  12   8 -17    7472.    5130.     804. o
 -12   8  17    7419.    7441.    2332. o
  12   8 -16    5977.    4446.    1009. o
 -12   8  16    6567.    7749.    1345. o
  12   8 -15   17917.   19561.    1766. o
 -12   8  15   17379.   19230.    1954. o
  12   8 -14  235959.  236733.    6129. o
 -12   8  14  237842.  244900.    6313. o
  12   8 -13    6612.    8333.    1140. o
 -12   8  13    6590.    7192.     870. o
  12   8 -12   15156.   15356.    1517. o
 -12   8  12   15281.   16384.    1309. o
  12   8 -11    8461.    9372.    1183. o
 -12   8  11    8831.    9131.     873. o
  12   8 -10   75258.   73114.    3234. o
 -12   8  10   77343.   78172.    2487. o
  12   8  -9   50711.   52312.    2560. o
 -12   8   9   48781.   54168.    2015. o
  12   8  -8  229834.  227145.    5759. o
 -12   8   8  231074.  232372.    4148. o
  12   8  -7    5429.    6181.     920. o
 -12   8   7    6360.    7771.     710. o
  12   8  -6   29868.   31175.    1612. o
 -12   8   6   31481.   35660.    1715. o
  12   8  -5    5465.    5795.     910. o
 -12   8   5    6359.    6535.    1098. o
  12   8  -4  228689.  221311.    5912. o
 -12   8   4  230406.  214266.    7597. o
  12   8  -3   50400.   51455.    2502. o
 -12   8   3   48532.   47961.    2555. o
  12   8  -2   74520.   69626.    3255. o
 -12   8   2   76465.   80592.    4457. o
  12   8  -1    8432.    7323.    1224. o
 -12   8   1    8873.    6591.     989. o
  12   8   0   14680.   13465.    1789. o
 -12   8   0   14826.   15557.    1674. o
  12   8   1    6670.    6052.    1186. o
 -12   8  -1    6625.    7930.    1164. o
  12   8   2  232667.  195671.   11494. o
 -12   8  -2  234751.  246114.    8005. o
  12   8   3   17563.   16033.    2126. o
 -12   8  -3   17076.   17495.    2364. o
  12   8   4    5849.    5137.    1241. o
 -12   8  -4    6422.    5445.    1072. o
  12   8   5    7306.    6846.    1384. o
  12   8   6    2284.    1159.     707. <
  12  10 -16   11314.   16786.    2942. o
 -12  10  16   10613.   15389.    2347. o
  12  10 -15   20102.   21152.    2060. o
 -12  10  15   18323.   20742.    1826. o
  12  10 -14  110012.  113871.    4496. o
 -12  10  14  108429.  120040.    3656. o
  12  10 -13    4618.    3920.     836. o
 -12  10  13    4617.    4089.     749. o
  12  10 -12    1660.    1883.     656. <
 -12  10  12    2353.    2828.     548. o
  12  10 -11    3331.    4313.     869. o
 -12  10  11    1721.    2020.     454. o
  12  10 -10   42302.   45089.    2659. o
 -12  10  10   41462.   47578.    1698. o
  12  10  -9   45288.   47202.    2746. o
 -12  10   9   41196.   44571.    2058. o
  12  10  -8   97286.  105560.    3589. o
 -12  10   8   93945.  101176.    2767. o
  12  10  -7     809.    1520.     542. <
 -12  10   7     835.     -57.     338. <
  12  10  -6    1774.    2951.     658. o
 -12  10   6    3717.    4552.     651. o
  12  10  -5     755.    2248.     895. <
 -12  10   5     811.     239.     424. <
  12  10  -4   96865.  101793.    4512. o
 -12  10   4   93485.   97354.    5074. o
  12  10  -3   45151.   48433.    3166. o
 -12  10   3   41057.   41484.    3123. o
  12  10  -2   42150.   43412.    3054. o
 -12  10   2   41253.   44690.    3293. o
  12  10  -1    3270.    3277.     742. o
 -12  10   1    1630.    1900.     917. <
  12  10   0    1694.    1712.     569. o
 -12  10   0    2384.    2270.    1241. <
  12  10   1    4475.    4119.     974. o
 -12  10  -1    4450.    5942.    1380. o
  12  10   2  108546.  106121.    5034. o
 -12  10  -2  106899.  118370.   10971. o
  12  10   3   19973.   18219.    1835. o
 -12  10  -3   18184.   17130.    3940. o
  12  10   4   11209.   10870.    1835. o
  12  10   5    3897.    4518.    1685. <
  12  12 -15   36873.   40240.    3593. o
 -12  12  15   33931.   37848.    3788. o
  12  12 -14   62623.   63712.    4532. o
 -12  12  14   63176.   64326.    3929. o
  12  12 -13    8687.    6519.    1086. o
 -12  12  13    9045.   10176.    1372. o
  12  12 -12    1333.    -230.     715. <
 -12  12  12    1172.    1152.     503. <
  12  12 -11   13263.   12948.    1609. o
 -12  12  11   13202.   14453.    1146. o
  12  12 -10   23491.   21405.    2149. o
 -12  12  10   23966.   25097.    1521. o
  12  12  -9   79981.   87069.    3806. o
 -12  12   9   78033.   92480.    1903. o
  12  12  -8   55943.   59437.    3190. o
 -12  12   8   58480.   64612.    3228. o
  12  12  -7    3417.    5701.    1081. o
 -12  12   7    3287.    3023.     634. o
  12  12  -6    3369.    4038.    1170. o
 -12  12   6    2970.    2219.     629. o
  12  12  -5    3328.    4143.    1018. o
 -12  12   5    3193.    3628.     651. o
  12  12  -4   55681.   56083.    3908. o
 -12  12   4   58242.   61977.    4045. o
  12  12  -3   79394.   85115.    4521. o
 -12  12   3   77464.   87453.    6604. o
  12  12  -2   23249.   23938.    2488. o
 -12  12   2   23708.   26976.    3891. o
  12  12  -1   13133.   12450.    1749. o
 -12  12   1   13089.   18813.    3138. o
  12  12   0    1315.     267.     547. <
 -12  12   0    1140.     -77.    1458. <
  12  12   1    8596.    9020.    1424. o
 -12  12  -1    8937.    6304.    1693. o
  12  12   2   61608.   55119.    3974. o
  12  14 -13    8056.    3741.    1052. o
  12  14 -12    3530.    -167.    1541. <
 -12  14  12    3923.    3682.    1273. <
  12  14 -11    4634.    2299.     710. o
 -12  14  11    5048.    3090.     443. o
  12  14 -10   10116.    8494.    1622. o
 -12  14  10   10404.   13150.    2791. o
  12  14  -9   56428.   56660.    4662. o
 -12  14   9   57826.   57313.    3902. o
  12  14  -8   15478.   17886.    1932. o
 -12  14   8   15160.   14421.    2003. o
  12  14  -7    1647.    1646.    1006. <
 -12  14   7    1919.    -674.    1130. <
  12  14  -6    5717.    8610.    1732. o
 -12  14   6    5877.    5543.    1447. o
  12  14  -5    1600.    3880.    1286. <
 -12  14   5    1892.    -927.    1616. <
  12  14  -4   15192.   17647.    2400. o
 -12  14   4   14798.   12669.    2600. o
  12  14  -3   55942.   59392.    4269. o
 -12  14   3   57354.   59215.    4213. o
  12  14  -2   10292.   13811.    2099. o
 -12  14   2   10622.   10839.    2183. o
  12  14  -1    4578.    7996.    2112. o
  12  14   0    3392.    6092.    1827. o
 -12  16   8    5639.    2254.    1811. <
 -12  16   7    2639.    -823.    2312. <
 -12  16   6    4082.     370.    1888. <
 -12  16   5    2635.   -3956.    3437. <
  12  16  -3   82184.   91433.    7212. o
  12  16  -2    4816.    6950.    2211. o
  13   1 -19     128.    -194.     140. <
  13   1 -18    1664.    1521.     590. <
  13   1 -17    1061.    1750.     695. <
  13   1 -16     247.    1949.     662. <
  13   1 -15     793.     566.     333. <
 -13   1  15     438.      27.     606. <
  13   1 -14     867.     789.     204. o
 -13   1  14     600.     178.     325. <
  13   1 -13    1323.    1662.     277. o
 -13   1  13    1436.    1718.     490. o
  13   1 -12    3393.    3669.     407. o
 -13   1  12    3311.    3669.     576. o
  13   1 -11    1165.    1071.     229. o
 -13   1  11    1354.    1378.     375. o
  13   1 -10    1685.    1772.     317. o
 -13   1  10    1168.    1382.     378. o
  13   1  -9    1072.     924.     204. o
 -13   1   9     780.    1166.     302. o
  13   1  -8     555.     333.     158. <
 -13   1   8     600.     692.     249. <
  13   1  -7    2881.    3875.     578. o
 -13   1   7    2799.    3565.     494. o
  13   1  -6    2970.    3771.     488. o
 -13   1   6    2875.    3502.     488. o
  13   1  -5     513.     451.     193. <
 -13   1   5     558.     475.     191. <
  13   1  -4    1126.     985.     226. o
 -13   1   4     828.    1055.     284. o
  13   1  -3    1642.    1459.     299. o
 -13   1   3    1119.    1380.     329. o
  13   1  -2    1161.     938.     320. <
 -13   1   2    1336.     987.     307. o
  13   1  -1    3334.    3550.     851. o
 -13   1   1    3278.    3278.     518. o
  13   1   0    1404.    1520.     431. o
 -13   1   0    1510.    1523.     269. o
  13   1   1     848.     706.     230. o
 -13   1  -1     583.      33.     324. <
  13   1   2     794.     479.     436. <
 -13   1  -2     430.     119.     409. <
  13   1   3     237.     289.     400. <
 -13   1  -3     281.     213.     412. <
  13   1   4    1013.     881.     468. <
 -13   1  -4     950.     786.     593. <
  13   1   5    1625.    1371.     640. <
 -13   1  -5    1779.    1293.     505. <
  13   1   6     138.      43.     242. <
 -13   1  -6     140.    -654.     700. <
  13   3 -19     880.    1758.     693. <
  13   3 -18   12601.   10224.    1261. o
  13   3 -17   15155.   15477.    1678. o
  13   3 -16    1523.    3015.     820. o
 -13   3  16    1577.    1749.    1088. <
  13   3 -15   12271.   12611.    1142. o
 -13   3  15   13369.   10885.    1959. o
  13   3 -14   10447.    9738.     803. o
 -13   3  14   11259.   10684.    1328. o
  13   3 -13    9379.    9902.     682. o
 -13   3  13   10176.   11250.    1256. o
  13   3 -12   20088.   17202.    1078. o
 -13   3  12   17558.   15229.    1544. o
  13   3 -11   31813.   27871.    1542. o
 -13   3  11   31714.   28709.    1805. o
  13   3 -10    7757.    9261.     759. o
 -13   3  10    7184.    9039.     935. o
  13   3  -9   13984.   13428.     805. o
 -13   3   9   14584.   13505.    1180. o
  13   3  -8   21974.   19163.    1037. o
 -13   3   8   23667.   22860.    1507. o
  13   3  -7   21236.   16805.    1040. o
 -13   3   7   21215.   21121.    1224. o
  13   3  -6   21199.   20680.    1201. o
 -13   3   6   21191.   21042.    1227. o
  13   3  -5   22267.   20097.    1083. o
 -13   3   5   23906.   20827.    1366. o
  13   3  -4   13753.   13108.     821. o
 -13   3   4   14334.   13598.    1125. o
  13   3  -3    7924.    8224.     731. o
 -13   3   3    7388.    8137.     867. o
  13   3  -2   31543.   28807.    2431. o
 -13   3   2   31489.   27296.    1812. o
  13   3  -1   19901.   16752.    1924. o
 -13   3   1   17339.   17470.    1738. o
  13   3   0    9114.    9251.    1406. o
 -13   3   0    9932.   10533.    1387. o
  13   3   1   10498.    9898.    1475. o
 -13   3  -1   11278.   11406.    1728. o
  13   3   2   11899.   10721.    1205. o
 -13   3  -2   13024.   12746.    1953. o
  13   3   3    1603.    1837.     768. <
 -13   3  -3    1648.    2073.     676. o
  13   3   4   15091.   12723.    1835. o
 -13   3  -4   13789.   12785.    1991. o
  13   3   5   12335.    9868.    1672. o
 -13   3  -5   11042.   11270.    1845. o
  13   3   6     841.    1395.     651. <
 -13   3  -6     997.    1416.    1166. <
  13   5 -19     190.     529.     607. <
  13   5 -18   14596.   12946.    1503. o
  13   5 -17   22631.   21648.    2021. o
 -13   5  17   20111.   21013.    2102. o
  13   5 -16     333.    1314.     788. <
 -13   5  16     431.     593.     283. <
  13   5 -15   19746.   20648.    1672. o
 -13   5  15   17890.   19771.    1456. o
  13   5 -14   25646.   26939.    1560. o
 -13   5  14   25476.   26171.    1929. o
  13   5 -13   10607.    9562.    1064. o
 -13   5  13   11910.   11348.    1148. o
  13   5 -12   40433.   39586.    1787. o
 -13   5  12   42316.   42968.    2123. o
  13   5 -11   18988.   17715.    1183. o
 -13   5  11   15693.   16186.    1510. o
  13   5 -10   10404.   10784.     880. o
 -13   5  10   11282.   11371.    1254. o
  13   5  -9   28381.   29634.    1440. o
 -13   5   9   29084.   31547.    1693. o
  13   5  -8   16854.   15938.     998. o
 -13   5   8   14743.   14365.    1194. o
  13   5  -7   36587.   35688.    1487. o
 -13   5   7   39122.   39792.    1971. o
  13   5  -6   36548.   35784.    1912. o
 -13   5   6   39050.   40610.    1967. o
  13   5  -5   16882.   14444.    1051. o
 -13   5   5   14825.   16215.    1339. o
  13   5  -4   28190.   26603.    2234. o
 -13   5   4   28921.   32604.    1871. o
  13   5  -3   10355.    9510.    1376. o
 -13   5   3   11191.   10661.    1219. o
  13   5  -2   18734.   17082.    1857. o
 -13   5   2   15393.   16566.    1764. o
  13   5  -1   39739.   38842.    2886. o
 -13   5   1   41699.   43402.    2952. o
  13   5   0   10441.   10350.    1501. o
 -13   5   0   11732.   10325.    1457. o
  13   5   1   25008.   25134.    2411. o
 -13   5  -1   24874.   25828.    2729. o
  13   5   2   19273.   18859.    1695. o
 -13   5  -2   17395.   20627.    2461. o
  13   5   3     359.     565.     301. <
 -13   5  -3     454.     702.     644. <
  13   5   4   22177.   20942.    2408. o
 -13   5  -4   19652.   23696.    2663. o
  13   5   5   13946.   13019.    2659. o
 -13   5  -5   16042.   16119.    3624. o
  13   7 -18   26670.   21833.    2607. o
  13   7 -17   40238.   41724.    3609. o
 -13   7  17   37236.   43548.    5601. o
  13   7 -16    1347.    2483.     797. o
 -13   7  16    1344.    3071.     888. o
  13   7 -15   42370.   39882.    2618. o
 -13   7  15   41997.   39233.    2872. o
  13   7 -14   42306.   41359.    2527. o
 -13   7  14   44674.   46038.    2300. o
  13   7 -13   21602.   24082.    1811. o
 -13   7  13   23748.   24318.    1644. o
  13   7 -12   52883.   50882.    2689. o
 -13   7  12   51183.   52618.    2372. o
  13   7 -11   56804.   56546.    2740. o
 -13   7  11   52157.   54370.    2319. o
  13   7 -10    9938.   11063.    1119. o
 -13   7  10   10330.   11403.    1094. o
  13   7  -9   44033.   40184.    2102. o
 -13   7   9   45376.   45537.    2146. o
  13   7  -8   57169.   60707.    2111. o
 -13   7   8   55583.   55943.    2818. o
  13   7  -7   55252.   53808.    2190. o
 -13   7   7   57042.   59164.    2845. o
  13   7  -6   54847.   52977.    2668. o
 -13   7   6   56655.   61583.    2393. o
  13   7  -5   56878.   57511.    2653. o
 -13   7   5   55340.   57257.    2664. o
  13   7  -4   43144.   39118.    2896. o
 -13   7   4   44568.   42894.    2523. o
  13   7  -3   10022.   10610.    1418. o
 -13   7   3   10404.   10361.    1210. o
  13   7  -2   56915.   49371.    3515. o
 -13   7   2   52273.   47694.    3374. o
  13   7  -1   52188.   46453.    3403. o
 -13   7   1   50381.   45374.    3340. o
  13   7   0   21063.   18816.    2156. o
 -13   7   0   23194.   22160.    2608. o
  13   7   1   41822.   37556.    3171. o
 -13   7  -1   44190.   45142.    3657. o
  13   7   2   41159.   35958.    3194. o
 -13   7  -2   40833.   40420.    3573. o
  13   7   3    1310.    1617.     430. o
 -13   7  -3    1304.    2323.    1064. <
  13   7   4   39918.   38917.    3222. o
 -13   7  -4   36927.   40984.    5909. o
  13   9 -17   39703.   48434.    4937. o
  13   9 -16     149.     567.    1027. <
 -13   9  16     172.     709.    1323. <
  13   9 -15   34917.   34866.    2554. o
 -13   9  15   33368.   33219.    2742. o
  13   9 -14   39493.   40149.    2647. o
 -13   9  14   38424.   42199.    2601. o
  13   9 -13   20056.   21965.    1868. o
 -13   9  13   20824.   23861.    1645. o
  13   9 -12   61330.   67440.    3029. o
 -13   9  12   61498.   70840.    2362. o
  13   9 -11   41148.   41313.    2539. o
 -13   9  11   41968.   45013.    2135. o
  13   9 -10   14810.   11921.    1395. o
 -13   9  10   13473.   13103.    1237. o
  13   9  -9   38370.   40070.    2417. o
 -13   9   9   37857.   41128.    1986. o
  13   9  -8   33186.   36274.    2179. o
 -13   9   8   32570.   33747.    1872. o
  13   9  -7   56419.   60032.    2692. o
 -13   9   7   56537.   61177.    2365. o
  13   9  -6   56721.   58927.    3558. o
 -13   9   6   56746.   59326.    3003. o
  13   9  -5   33160.   32003.    2722. o
 -13   9   5   32614.   28731.    2575. o
  13   9  -4   38344.   38541.    2911. o
 -13   9   4   37862.   35471.    2897. o
  13   9  -3   14676.   14402.    1751. o
 -13   9   3   13296.   10278.    1558. o
  13   9  -2   40726.   39229.    3003. o
 -13   9   2   41486.   40585.    3177. o
  13   9  -1   60238.   63371.    3660. o
 -13   9   1   60523.   62860.    5616. o
  13   9   0   20088.   18839.    2087. o
 -13   9   0   20866.   24398.    2680. o
  13   9   1   38469.   36930.    2957. o
 -13   9  -1   37452.   41458.    3646. o
  13   9   2   34505.   34430.    2837. o
 -13   9  -2   32959.   36424.    3498. o
  13   9   3     146.     118.     525. <
  13   9   4   38862.   37987.    5099. o
  13  11 -15   47345.   47974.    3780. o
 -13  11  15   50459.   49896.    6314. o
  13  11 -14   51428.   53116.    3908. o
 -13  11  14   51953.   55135.    4325. o
  13  11 -13   22410.   23471.    2197. o
 -13  11  13   23720.   29220.    2152. o
  13  11 -12   57859.   58180.    3443. o
 -13  11  12   55178.   62020.    2978. o
  13  11 -11   74118.   73608.    3859. o
 -13  11  11   76071.   80864.    2915. o
  13  11 -10   12014.   15477.    1689. o
 -13  11  10   11364.   13978.    1422. o
  13  11  -9   37925.   41341.    2649. o
 -13  11   9   39831.   39929.    2181. o
  13  11  -8   75173.   77988.    4554. o
 -13  11   8   76774.   79666.    2894. o
  13  11  -7   52310.   56862.    3829. o
 -13  11   7   52070.   60263.    2401. o
  13  11  -6   52170.   56222.    3766. o
 -13  11   6   51949.   59050.    3190. o
  13  11  -5   74732.   77489.    4395. o
 -13  11   5   76318.   83292.    3828. o
  13  11  -4   37366.   40075.    3134. o
 -13  11   4   39318.   37555.    3134. o
  13  11  -3   12113.   13032.    1755. o
 -13  11   3   11484.   12609.    1853. o
  13  11  -2   74036.   72339.    4315. o
 -13  11   2   75973.   82641.    4730. o
  13  11  -1   56819.   55392.    3794. o
 -13  11   1   54126.   62408.    5836. o
  13  11   0   22046.   22456.    2384. o
 -13  11   0   23392.   30498.    4418. o
  13  11   1   50489.   48359.    3608. o
  13  11   2   46363.   46611.    4273. o
 -13  13  13   13437.   18360.    3539. o
  13  13 -12   45410.   44555.    5981. o
 -13  13  12   45875.   56647.    5995. o
  13  13 -11   39966.   42396.    5693. o
 -13  13  11   39882.   47591.    5321. o
  13  13 -10    5838.    7314.    1673. o
 -13  13  10    5867.    5270.     987. o
  13  13  -9   24188.   26852.    3037. o
 -13  13   9   23440.   22988.    1999. o
  13  13  -8   45374.   49026.    3970. o
 -13  13   8   43868.   44621.    2706. o
  13  13  -7   37731.   44447.    3681. o
 -13  13   7   36402.   37192.    3172. o
  13  13  -6   37589.   44953.    3689. o
 -13  13   6   36289.   40333.    3287. o
  13  13  -5   44996.   48083.    3790. o
 -13  13   5   43493.   45548.    3709. o
  13  13  -4   23783.   24285.    2767. o
 -13  13   4   23038.   26683.    2776. o
  13  13  -3    5977.    6602.    1487. o
 -13  13   3    5982.    7314.    1964. o
  13  13  -2   39685.   43175.    4443. o
 -13  13   2   39554.   47435.    5200. o
  13  13  -1   44760.   51577.    4737. o
  13  13   0   13757.   16362.    2630. o
  13  13   1   40122.   44379.    4328. o
 -13  15   8   54798.   54950.    7859. o
 -13  15   7   22369.   20872.    4925. o
 -13  15   6   22271.   20474.    4636. o
  14   0 -19    5319.    3655.    1261. <
  14   0 -18  367361.  343831.   13518. o
  14   0 -17    5611.    6395.    1503. o
  14   0 -16   31499.   30752.    2590. o
  14   0 -15    1186.    1528.     482. o
 -14   0  15    1339.     861.    1266. <
  14   0 -14   48828.   41180.    2393. o
 -14   0  14   50879.   47532.    4135. o
  14   0 -13   19752.   16276.    1361. o
 -14   0  13   19379.   17547.    1843. o
  14   0 -12  467136.  424960.   11055. o
 -14   0  12  443932.  451024.    7912. o
  14   0 -11    2418.    1596.     435. o
 -14   0  11    2423.    1509.     454. o
  14   0 -10  115155.   97801.    4243. o
 -14   0  10  109616.  114158.    4077. o
  14   0  -9    2636.    1713.     350. o
 -14   0   9    3259.    3382.     751. o
  14   0  -8  270291.  249051.   10170. o
 -14   0   8  267869.  276665.    5666. o
  14   0  -7   31583.   27460.    3085. o
 -14   0   7   32666.   34385.    2265. o
  14   0  -6  268550.  250071.    7550. o
 -14   0   6  265941.  278055.    5298. o
  14   0  -5    2602.    2036.     826. <
 -14   0   5    3247.    2971.     719. o
  14   0  -4  114374.  109905.    6575. o
 -14   0   4  108735.  110923.    4323. o
  14   0  -3    2589.    1760.     686. <
 -14   0   3    2615.    2007.     585. o
  14   0  -2  462488.  428126.   15808. o
 -14   0   2  439375.  448495.    8211. o
  14   0  -1   19351.   15454.    2672. o
 -14   0   1   18964.   16338.    1879. o
  14   0   0   48129.   40204.    4550. o
 -14   0   0   50212.   49281.    3262. o
  14   0   1    1144.    1070.     848. <
 -14   0  -1    1306.    1336.     923. <
  14   0   2   30908.   26655.    3737. o
 -14   0  -2   27474.   26627.    4144. o
  14   0   3    5715.    5309.    1672. o
 -14   0  -3    5951.    5898.    1791. o
  14   0   4  358175.  312670.   15796. o
 -14   0  -4  345562.  377648.   13356. o
 -14   0  -5    4989.    3762.    1248. o
  14   2 -19    8360.    9335.    1465. o
  14   2 -18  349308.  327806.   10135. o
  14   2 -17    3264.    4859.     975. o
  14   2 -16   21622.   24636.    1560. o
 -14   2  16   20228.   19921.    3287. o
  14   2 -15    3827.    3932.     584. o
 -14   2  15    3854.    4613.    1112. o
  14   2 -14   49977.   46508.    1972. o
 -14   2  14   51765.   52981.    2959. o
  14   2 -13   13566.   14313.     809. o
 -14   2  13   13631.   13498.    1444. o
  14   2 -12  459679.  422619.    9736. o
 -14   2  12  460422.  470517.    5523. o
  14   2 -11    5821.    6914.     579. o
 -14   2  11    5564.    7468.     848. o
  14   2 -10  102324.   88111.    3253. o
 -14   2  10  102080.  100928.    2953. o
  14   2  -9    5984.    6166.     713. o
 -14   2   9    5826.    7737.     733. o
  14   2  -8  274162.  255123.    7938. o
 -14   2   8  281054.  283934.    4300. o
  14   2  -7   16251.   16487.    1272. o
 -14   2   7   17553.   17527.    1163. o
  14   2  -6  272230.  247074.    7318. o
 -14   2   6  279154.  287141.    3437. o
  14   2  -5    5639.    7015.    1124. o
 -14   2   5    5486.    6973.     761. o
  14   2  -4  101256.   90979.    4660. o
 -14   2   4  101035.   96209.    3318. o
  14   2  -3    6012.    6398.    1094. o
 -14   2   3    5749.    7508.     825. o
  14   2  -2  455199.  426279.   15359. o
 -14   2   2  455956.  455043.    7439. o
  14   2  -1   13446.   12722.    1676. o
 -14   2   1   13522.   14019.    1516. o
  14   2   0   48824.   45830.    3374. o
 -14   2   0   50606.   54860.    3003. o
  14   2   1    3607.    4100.     975. o
 -14   2  -1    3641.    5397.     932. o
  14   2   2   21102.   21131.    2383. o
 -14   2  -2   19689.   21760.    2547. o
  14   2   3    3310.    3402.     841. o
 -14   2  -3    3278.    4599.    1209. o
  14   2   4  340757.  293424.   12266. o
 -14   2  -4  339386.  362978.    8726. o
 -14   2  -5    7931.    9784.    1665. o
  14   4 -19    7924.    5553.    1679. o
  14   4 -18  320613.  304874.    9150. o
  14   4 -17    5222.    4569.     956. o
 -14   4  17    5687.    7188.    2043. o
  14   4 -16   18664.   18193.    1709. o
 -14   4  16   16194.   15586.    2964. o
  14   4 -15     198.     685.     285. <
 -14   4  15     183.     355.     448. <
  14   4 -14   43979.   39339.    1902. o
 -14   4  14   43621.   40087.    2681. o
  14   4 -13   22009.   18614.    1315. o
 -14   4  13   20814.   19015.    1777. o
  14   4 -12  411965.  388657.    8421. o
 -14   4  12  403263.  392177.    8811. o
  14   4 -11    1609.    1294.     357. o
 -14   4  11    1059.    1252.     482. <
  14   4 -10   99535.  100365.    2680. o
 -14   4  10   96943.  100270.    3022. o
  14   4  -9     216.     406.     340. <
 -14   4   9      78.      69.     328. <
  14   4  -8  224774.  201738.    7448. o
 -14   4   8  225009.  224148.    4943. o
  14   4  -7   27088.   21710.    1658. o
 -14   4   7   25609.   25387.    1650. o
  14   4  -6  224367.  207635.    7311. o
 -14   4   6  224612.  229926.    4361. o
  14   4  -5     220.     679.     357. <
 -14   4   5      79.     181.     415. <
  14   4  -4   98916.   92438.    4582. o
 -14   4   4   96249.  108014.    3549. o
  14   4  -3    1694.    1130.     541. <
 -14   4   3    1175.    1073.     462. <
  14   4  -2  406526.  387282.   14133. o
 -14   4   2  397730.  427065.    5135. o
  14   4  -1   21397.   18889.    2113. o
 -14   4   1   20170.   20695.    2047. o
  14   4   0   43688.   37188.    3149. o
 -14   4   0   43411.   41615.    3071. o
  14   4   1     186.     649.     400. <
 -14   4  -1     173.     810.     573. <
  14   4   2   18126.   16501.    2104. o
 -14   4  -2   15568.   17420.    2322. o
  14   4   3    5274.    4776.    1190. o
 -14   4  -3    5786.    6270.    1417. o
  14   4   4  311851.  266519.   14551. o
 -14   4  -4  304749.  325674.    8817. o
  14   6 -18  212458.  199495.    7423. o
  14   6 -17    4580.    4593.    1051. o
  14   6 -16    8287.   10339.    1726. o
 -14   6  16    8186.    9506.    1724. o
  14   6 -15    3406.    4949.     951. o
 -14   6  15    3700.    4883.    1114. o
  14   6 -14   33690.   34986.    2215. o
 -14   6  14   35207.   38870.    2331. o
  14   6 -13   12979.   12715.    1273. o
 -14   6  13   14531.   13698.    1542. o
  14   6 -12  280529.  314718.    3436. o
 -14   6  12  285732.  303980.    4756. o
  14   6 -11    7405.    8243.     814. o
 -14   6  11    7233.    9080.    1208. o
  14   6 -10   51387.   46253.    2618. o
 -14   6  10   49455.   50696.    2649. o
  14   6  -9    7017.    7645.     974. o
 -14   6   9    6937.    8201.    1038. o
  14   6  -8  168007.  170087.    5712. o
 -14   6   8  170963.  181957.    3458. o
  14   6  -7   15506.   13829.    1409. o
 -14   6   7   18709.   18027.    1458. o
  14   6  -6  167386.  148569.    8679. o
 -14   6   6  170503.  183597.    3307. o
  14   6  -5    6745.    6509.    1170. o
 -14   6   5    6672.    9199.    1132. o
  14   6  -4   51129.   46982.    3281. o
 -14   6   4   49218.   51193.    2588. o
  14   6  -3    7673.    8836.    1360. o
 -14   6   3    7497.    9547.    1398. o
  14   6  -2  277524.  281021.   10738. o
 -14   6   2  282721.  304111.    6188. o
  14   6  -1   12660.   12434.    1683. o
 -14   6   1   14273.   12784.    1678. o
  14   6   0   33066.   29793.    2818. o
 -14   6   0   34669.   33296.    2907. o
  14   6   1    3342.    3306.     813. o
 -14   6  -1    3634.    4900.    1276. o
  14   6   2    8162.    8780.    1219. o
 -14   6  -2    8069.    9438.    1754. o
  14   6   3    4670.    3603.    1040. o
 -14   6  -3    4701.    4760.    1441. o
  14   8 -16    4322.    3845.    1519. <
 -14   8  16    4493.    5581.    1444. o
  14   8 -15    3038.    4185.     976. o
 -14   8  15    2513.    2205.     675. o
  14   8 -14   24196.   25707.    2014. o
 -14   8  14   24635.   25766.    2481. o
  14   8 -13   23136.   25414.    2557. o
 -14   8  13   24935.   28764.    2021. o
  14   8 -12  165856.  168993.    6201. o
 -14   8  12  162355.  178551.    3056. o
  14   8 -11    2536.    2949.     807. o
 -14   8  11    2779.    3254.     610. o
  14   8 -10   24417.   24554.    2357. o
 -14   8  10   22128.   23429.    1614. o
  14   8  -9     121.     213.     271. <
 -14   8   9      63.    -209.     452. <
  14   8  -8  103313.  103420.    3803. o
 -14   8   8   99524.  106696.    3703. o
  14   8  -7   33819.   33992.    2201. o
 -14   8   7   35667.   40362.    2371. o
  14   8  -6  103417.  101349.    3906. o
 -14   8   6   99545.  100769.    4621. o
  14   8  -5     124.     379.     398. <
 -14   8   5      67.     746.     548. <
  14   8  -4   24336.   23432.    1895. o
 -14   8   4   22013.   22083.    1854. o
  14   8  -3    2579.    2483.     616. o
 -14   8   3    2839.    2606.     679. o
  14   8  -2  163565.  152666.    6709. o
 -14   8   2  160151.  178812.    6425. o
  14   8  -1   22725.   21074.    2353. o
 -14   8   1   24547.   23864.    2448. o
  14   8   0   24178.   21759.    2469. o
 -14   8   0   24658.   21166.    2601. o
  14   8   1    2971.    2053.     759. <
 -14   8  -1    2445.    1814.     794. <
  14   8   2    4209.    3974.    1016. o
 -14   8  -2    4369.    5612.    1589. o
  14   8   3    7962.    7775.    2323. o
 -14  10  16     434.    1328.    1491. <
  14  10 -15    4618.    4534.    1670. <
 -14  10  15    4535.    5568.    1460. o
  14  10 -14   19363.   21809.    2640. o
 -14  10  14   19128.   23557.    2266. o
  14  10 -13   31617.   33116.    3162. o
 -14  10  13   33465.   40025.    2957. o
  14  10 -12   89017.   91731.    5086. o
 -14  10  12   95209.  111467.    3303. o
  14  10 -11    3871.    5971.    1465. o
 -14  10  11    3691.    4329.     743. o
  14  10 -10    3679.    3818.    1080. o
 -14  10  10    3981.    3602.     671. o
  14  10  -9    2082.    2274.     939. <
 -14  10   9    2226.    1511.     510. <
  14  10  -8   60995.   63358.    4024. o
 -14  10   8   61581.   66619.    2562. o
  14  10  -7   42886.   47154.    3354. o
 -14  10   7   44942.   47898.    2765. o
  14  10  -6   60793.   63008.    3923. o
 -14  10   6   61339.   64588.    3215. o
  14  10  -5    2200.    1997.     669. <
 -14  10   5    2345.    3517.     871. o
  14  10  -4    3607.    3912.     981. o
 -14  10   4    3919.    2891.     954. o
  14  10  -3    3816.    4506.     966. o
 -14  10   3    3619.    2948.    1038. <
  14  10  -2   87950.   89103.    4696. o
 -14  10   2   94180.   95825.    5155. o
  14  10  -1   31242.   32394.    2864. o
 -14  10   1   33166.   34549.    3268. o
  14  10   0   19008.   19077.    2226. o
 -14  10   0   18748.   24406.    5966. o
  14  10   1    4662.    3992.    1162. o
 -14  10  -1    4581.    9462.    4544. <
  14  10   2     182.     701.     406. <
  14  12 -13   43250.   43362.    5601. o
 -14  12  13   44599.   58115.    4040. o
  14  12 -12   43682.   43597.    5577. o
 -14  12  12   43895.   51200.    3904. o
  14  12 -11    1197.    1350.    1204. <
 -14  12  11    1484.    2706.     765. o
  14  12 -10    3717.    5497.    1558. o
 -14  12  10    3928.    4011.     800. o
  14  12  -9    3155.    5061.    1456. o
 -14  12   9    2946.    2619.     835. o
  14  12  -8   27762.   32760.    3176. o
 -14  12   8   26408.   26148.    2621. o
  14  12  -7   57369.   63518.    4281. o
 -14  12   7   58867.   61015.    3990. o
  14  12  -6   27922.   31316.    3020. o
 -14  12   6   26552.   26640.    2738. o
  14  12  -5    3171.    2731.     852. o
 -14  12   5    2959.     885.    1146. <
  14  12  -4    3682.    2714.     640. o
 -14  12   4    3893.    3967.    1411. <
  14  12  -3    1223.    1146.    1108. <
 -14  12   3    1512.    1484.    1090. <
  14  12  -2   42935.   47208.    4594. o
 -14  12   2   43132.   50719.    8045. o
  14  12  -1   42511.   47466.    4569. o
  14  12   0   11542.   13098.    2363. o
 -14  14   9    3790.    5082.    2787. <
 -14  14   8   11170.   14140.    4189. o
 -14  14   7   67740.   74466.    9107. o
 -14  14   6   11169.    9029.    3064. <
  15   1 -16    4771.    4511.     920. o
 -15   1  16    4042.    2921.    1215. <
  15   1 -15    3422.    4090.     944. o
 -15   1  15    3610.    4043.    1041. o
  15   1 -14    1897.    2819.     598. o
 -15   1  14    1992.    2409.     681. o
  15   1 -13     765.     649.     275. <
 -15   1  13    1031.     709.     402. <
  15   1 -12     927.    1126.     366. o
 -15   1  12    1103.     755.     328. <
  15   1 -11     555.     486.     174. <
 -15   1  11     450.     795.     286. <
  15   1 -10    2641.    2261.     592. o
 -15   1  10    2073.    2428.     496. o
  15   1  -9    4199.    4245.     861. o
 -15   1   9    4624.    4753.     686. o
  15   1  -8    1574.    1561.     568. <
 -15   1   8    1608.    1805.     456. o
  15   1  -7    1544.    1105.     446. <
 -15   1   7    1589.    1478.     395. o
  15   1  -6    4017.    4074.     889. o
 -15   1   6    4454.    5062.     608. o
  15   1  -5    2573.    2215.     665. o
 -15   1   5    1991.    2436.     491. o
  15   1  -4     551.     486.     386. <
 -15   1   4     456.     398.     298. <
  15   1  -3     979.     883.     450. <
 -15   1   3    1149.    1047.     396. <
  15   1  -2     761.     354.     413. <
 -15   1   2    1029.     669.     306. <
  15   1  -1    1908.    3302.     944. o
 -15   1   1    2009.    3205.     730. o
  15   1   0    3384.    4007.    1044. o
 -15   1   0    3569.    3887.    1022. o
  15   1   1    4678.    3874.     977. o
 -15   1  -1    3936.    4136.    1106. o
  15   1   2     353.     403.     413. <
 -15   1  -2     475.    1200.     540. <
 -15   1  -3     118.       5.     384. <
 -15   1  -4    1359.    1241.    1264. <
  15   3 -18    3945.    5358.    2192. <
  15   3 -17    5871.    8794.    2584. o
 -15   3  17    5752.    6720.    2121. o
  15   3 -16   13439.   19028.    3420. o
 -15   3  16   13168.   11855.    2272. o
  15   3 -15    9243.    8745.    1418. o
 -15   3  15   10196.    9362.    1310. o
  15   3 -14     376.     932.     395. <
 -15   3  14     441.     540.     470. <
  15   3 -13    4974.    5699.     785. o
 -15   3  13    4771.    5997.     981. o
  15   3 -12    6545.    7636.     954. o
 -15   3  12    5150.    6792.     840. o
  15   3 -11   17350.   16947.    1445. o
 -15   3  11   18083.   18427.    1459. o
  15   3 -10   23630.   22336.    1691. o
 -15   3  10   23640.   23152.    1633. o
  15   3  -9    5094.    4787.     924. o
 -15   3   9    4947.    5174.     783. o
  15   3  -8    1400.    1052.     418. <
 -15   3   8    1134.    1358.     407. o
  15   3  -7    1408.    1137.     391. <
 -15   3   7    1172.    1055.     378. <
  15   3  -6    4836.    4433.     961. o
 -15   3   6    4689.    4106.     551. o
  15   3  -5   23395.   20617.    2112. o
 -15   3   5   23465.   22126.    1742. o
  15   3  -4   17460.   16293.    1944. o
 -15   3   4   18178.   19553.    1739. o
  15   3  -3    6593.    8073.    1310. o
 -15   3   3    5175.    7172.    1080. o
  15   3  -2    4927.    5328.    1105. o
 -15   3   2    4715.    5633.     982. o
  15   3  -1     359.     257.     174. <
 -15   3   1     427.    -243.     491. <
  15   3   0    8890.    7528.    1394. o
 -15   3   0    9857.    9765.    1396. o
  15   3   1   13257.   11478.    1811. o
 -15   3  -1   13010.   12545.    1906. o
  15   3   2    5889.    5274.    1302. o
 -15   3  -2    5783.    5198.    1185. o
 -15   3  -3    3084.    5521.    2055. <
  15   5 -18   10036.    8454.    2700. o
  15   5 -17    4842.    7288.    2288. o
  15   5 -16   39884.   42984.    5195. o
 -15   5  16   39465.   41460.    4359. o
  15   5 -15   28363.   30024.    2648. o
 -15   5  15   28674.   32241.    2663. o
  15   5 -14     869.     537.     467. <
 -15   5  14    1336.     703.     202. o
  15   5 -13   16517.   14066.    1792. o
 -15   5  13   18254.   16753.    1769. o
  15   5 -12   15210.   13920.    1363. o
 -15   5  12   14702.   15658.    1620. o
  15   5 -11   20319.   18784.    1592. o
 -15   5  11   19494.   20053.    1768. o
  15   5 -10   48704.   46513.    2545. o
 -15   5  10   48321.   51243.    2305. o
  15   5  -9   23768.   22559.    1772. o
 -15   5   9   22777.   22461.    1612. o
  15   5  -8    7904.    6754.     995. o
 -15   5   8   10120.    8776.    1040. o
  15   5  -7    7994.    5934.    1077. o
 -15   5   7   10182.    9218.    1115. o
  15   5  -6   23295.   20695.    2103. o
 -15   5   6   22347.   22240.    1657. o
  15   5  -5   48512.   45490.    3248. o
 -15   5   5   48012.   52170.    2476. o
  15   5  -4   19856.   17684.    2040. o
 -15   5   4   19057.   20078.    1647. o
  15   5  -3   15311.   15064.    1890. o
 -15   5   3   14780.   16966.    1844. o
  15   5  -2   15958.   13270.    1885. o
 -15   5   2   17724.   17598.    1967. o
  15   5  -1     849.    1038.     535. <
 -15   5   1    1308.    1560.     663. <
  15   5   0   27779.   25720.    2646. o
 -15   5   0   28116.   29969.    2672. o
  15   5   1   38917.   35339.    3254. o
 -15   5  -1   38421.   40949.    3212. o
 -15   5  -2    4559.    4406.    1522. <
 -15   5  -3    9550.    7095.    1913. o
  15   7 -16   38459.   41165.    5313. o
 -15   7  16   40964.   44770.    7024. o
  15   7 -15   27984.   28057.    2785. o
 -15   7  15   28451.   32698.    3811. o
  15   7 -14     462.    1477.     931. <
 -15   7  14     369.     333.     447. <
  15   7 -13   20462.   19177.    2129. o
 -15   7  13   19519.   22664.    1907. o
  15   7 -12   19711.   20828.    2208. o
 -15   7  12   17277.   21156.    1773. o
  15   7 -11   45252.   41087.    2565. o
 -15   7  11   45570.   48136.    2749. o
  15   7 -10   69222.   64654.    3247. o
 -15   7  10   71686.   73228.    3430. o
  15   7  -9   19667.   20412.    1666. o
 -15   7   9   16992.   18247.    1666. o
  15   7  -8    4611.    4942.     838. o
 -15   7   8    5269.    5573.     965. o
  15   7  -7    4725.    4742.     813. o
 -15   7   7    5368.    6366.     835. o
  15   7  -6   19206.   20238.    1716. o
 -15   7   6   16460.   21118.    1582. o
  15   7  -5   69110.   67043.    3282. o
 -15   7   5   71585.   74188.    3270. o
  15   7  -4   44670.   41610.    3214. o
 -15   7   4   44958.   44632.    2750. o
  15   7  -3   19818.   19934.    2239. o
 -15   7   3   17401.   19633.    1775. o
  15   7  -2   19830.   18484.    2201. o
 -15   7   2   18895.   18404.    2145. o
  15   7  -1     454.     510.     386. <
 -15   7   1     369.     598.     624. <
  15   7   0   27131.   26935.    2771. o
 -15   7   0   27628.   24792.    2588. o
 -15   7  -1   40267.   33051.    3748. o
 -15   7  -2   13452.    9444.    1854. o
  15   9 -15   47143.   43821.    4751. o
 -15   9  15   48393.   60591.    4693. o
  15   9 -14    2030.    4928.    1330. o
 -15   9  14    2448.    4057.     874. o
  15   9 -13   21014.   20180.    2470. o
 -15   9  13   22697.   25220.    2032. o
  15   9 -12   25967.   27983.    2732. o
 -15   9  12   26358.   30359.    1900. o
  15   9 -11   42453.   42553.    3366. o
 -15   9  11   41504.   46906.    2706. o
  15   9 -10   70407.   72969.    4311. o
 -15   9  10   68928.   75551.    3351. o
  15   9  -9   42495.   42186.    3307. o
 -15   9   9   43315.   46012.    2705. o
  15   9  -8   12281.   11288.    1644. o
 -15   9   8   13004.   12798.    1463. o
  15   9  -7   12406.   11842.    1698. o
 -15   9   7   13108.   14196.    1555. o
  15   9  -6   41500.   39255.    3232. o
 -15   9   6   42345.   46683.    2839. o
  15   9  -5   70106.   75148.    4192. o
 -15   9   5   68527.   70120.    4152. o
  15   9  -4   41843.   44004.    3283. o
 -15   9   4   40943.   39943.    3192. o
  15   9  -3   26047.   26102.    2587. o
 -15   9   3   26399.   23801.    2462. o
  15   9  -2   20447.   18869.    2263. o
 -15   9   2   22131.   18013.    1848. o
  15   9  -1    2039.    2126.     898. <
 -15   9   1    2452.    1666.     749. <
  15   9   0   46110.   49019.    4702. o
 -15   9   0   47347.   45340.    4431. o
  15   9   1   54095.   56903.    5035. o
 -15   9  -1   52161.   55940.    5115. o
  15  11 -14     692.    2679.    1719. <
 -15  11  14     674.     554.    1205. <
  15  11 -13   18890.   19860.    3670. o
 -15  11  13   19786.   25843.    2929. o
  15  11 -12   29841.   35909.    4812. o
 -15  11  12   29184.   35176.    2623. o
  15  11 -11   58958.   58700.    6256. o
 -15  11  11   60258.   66712.    2708. o
  15  11 -10   72452.   81601.    4727. o
 -15  11  10   74262.   83238.    2859. o
  15  11  -9   38000.   40836.    3494. o
 -15  11   9   37626.   39004.    2589. o
  15  11  -8    6557.    7000.    1408. o
 -15  11   8    6590.    8597.    1398. o
  15  11  -7    6775.    6406.    1369. o
 -15  11   7    6789.    9426.    1491. o
  15  11  -6   37206.   39423.    3293. o
 -15  11   6   36844.   44989.    3051. o
  15  11  -5   72202.   75965.    4561. o
 -15  11   5   74023.   75584.    4790. o
  15  11  -4   58424.   69953.    5582. o
 -15  11   4   59772.   55748.    5770. o
  15  11  -3   29736.   34554.    4010. o
 -15  11   3   29032.   23382.    5365. o
  15  11  -2   18324.   19763.    3044. o
 -15  11   2   19221.   20158.    5185. o
  15  11  -1     665.    -415.     212. <
 -15  13  10   53723.   57973.    7024. o
 -15  13   9   48363.   57630.    7370. o
 -15  13   8    7717.   11595.    2303. o
 -15  13   7    7974.   11002.    2421. o
 -15  13   6   47729.   56901.    6115. o
 -15  13   5   53523.   72008.    6619. o
 -15  13   4   35790.   46734.    5406. o
  16   0 -17    9985.    9347.    2464. o
  16   0 -16  274997.  315427.   10434. o
 -16   0  16  277088.  337989.   17308. o
  16   0 -15    6058.    6787.    1894. o
 -16   0  15    5560.    7727.    3034. <
  16   0 -14   65875.   73333.    5426. o
 -16   0  14   65181.   64434.    3792. o
  16   0 -13    6858.    5471.    1086. o
 -16   0  13    6745.    6477.    1240. o
  16   0 -12   83591.   74988.    5348. o
 -16   0  12   85858.   88114.    4113. o
  16   0 -11   10330.    9305.    1788. o
 -16   0  11   10716.   12311.    1547. o
  16   0 -10  231910.  216586.    9763. o
 -16   0  10  232303.  247804.    5560. o
  16   0  -9    9910.    8756.    1832. o
 -16   0   9    9293.    9385.    1318. o
  16   0  -8   99623.   89670.    6342. o
 -16   0   8   90917.   87628.    4215. o
  16   0  -7   10199.    9601.    1996. o
 -16   0   7    9559.   10416.    1375. o
  16   0  -6  233221.  229051.   10270. o
 -16   0   6  233322.  251391.    5234. o
  16   0  -5   10277.   11522.    2261. o
 -16   0   5   10648.   10785.    1508. o
  16   0  -4   80963.   75382.    6176. o
 -16   0   4   83348.   96770.    6924. o
  16   0  -3    6537.    5943.    1773. o
 -16   0   3    6430.    7210.    2087. o
  16   0  -2   64775.   63183.    5737. o
 -16   0   2   64134.   71506.    6325. o
  16   0  -1    6173.    6460.    1910. o
 -16   0   1    5661.    4798.    1812. <
  16   0   0  270380.  255647.   12756. o
 -16   0   0  272515.  328346.   11231. o
 -16   0  -1    9580.   13695.    2914. o
  16   2 -17   14129.   16412.    3377. o
  16   2 -16  320318.  352052.    6451. o
 -16   2  16  315237.  352818.   11750. o
  16   2 -15    5073.    6561.    1217. o
 -16   2  15    5164.    6368.    1150. o
  16   2 -14   83679.   81361.    3447. o
 -16   2  14   82723.   86960.    3776. o
  16   2 -13     704.     463.     292. <
 -16   2  13    1035.    1626.     550. <
  16   2 -12   79329.   66210.    3550. o
 -16   2  12   77969.   74153.    3285. o
  16   2 -11   21565.   18468.    1626. o
 -16   2  11   22281.   21648.    1695. o
  16   2 -10  257848.  231785.    8457. o
 -16   2  10  252965.  259530.    4117. o
  16   2  -9    2662.    3239.     753. o
 -16   2   9    2834.    3084.     496. o
  16   2  -8  139744.  131636.    5607. o
 -16   2   8  138629.  147842.    2822. o
  16   2  -7    2798.    2321.     986. <
 -16   2   7    2976.    3184.     500. o
  16   2  -6  257120.  237550.    8575. o
 -16   2   6  252481.  265084.    4279. o
  16   2  -5   21362.   17926.    2084. o
 -16   2   5   22069.   22322.    1762. o
  16   2  -4   77741.   64787.    4391. o
 -16   2   4   76290.   70274.    3734. o
  16   2  -3     686.     938.     610. <
 -16   2   3    1023.     843.     349. <
  16   2  -2   81718.   74695.    4698. o
 -16   2   2   80816.   91473.    4842. o
  16   2  -1    5221.    4720.    1152. o
 -16   2   1    5335.    5061.    1301. o
  16   2   0  313077.  281995.   11040. o
 -16   2   0  307963.  345969.    7461. o
 -16   2  -1   14086.   15832.    3146. o
  16   4 -18   23051.   32013.    4988. o
  16   4 -17   13298.   18103.    3643. o
  16   4 -16  248550.  271868.   11628. o
 -16   4  16  250902.  255485.    7988. o
  16   4 -15    4856.    4724.    1052. o
 -16   4  15    4331.    4593.     929. o
  16   4 -14   54877.   52883.    3515. o
 -16   4  14   54829.   53024.    3221. o
  16   4 -13    2213.    1861.     651. <
 -16   4  13    1837.    1369.     589. <
  16   4 -12   78337.   75175.    3332. o
 -16   4  12   80643.   82103.    3665. o
  16   4 -11   16662.   17121.    1511. o
 -16   4  11   15466.   16366.    1398. o
  16   4 -10  207924.  203776.    5632. o
 -16   4  10  210267.  221510.    4069. o
  16   4  -9    3920.    3037.     797. o
 -16   4   9    2907.    3345.     586. o
  16   4  -8   97822.   84060.    4843. o
 -16   4   8   98060.   95313.    3646. o
  16   4  -7    4039.    3756.     917. o
 -16   4   7    3030.    3243.     621. o
  16   4  -6  208091.  200336.    7208. o
 -16   4   6  210012.  225005.    3777. o
  16   4  -5   16463.   16690.    1973. o
 -16   4   5   15256.   15629.    1467. o
  16   4  -4   76616.   73779.    4386. o
 -16   4   4   79088.   91275.    3563. o
  16   4  -3    2082.    1670.     573. <
 -16   4   3    1704.    1645.     511. o
  16   4  -2   53945.   49044.    3800. o
 -16   4   2   53851.   59042.    3300. o
  16   4  -1    4957.    4799.    1098. o
 -16   4   1    4418.    3418.     858. o
 -16   4   0  246335.  274514.    7672. o
 -16   4  -1   12155.   13066.    2680. o
  16   6 -16  193194.  205592.   10978. o
  16   6 -15    4813.    6971.    1406. o
 -16   6  15    5353.    5632.     899. o
  16   6 -14   50358.   47828.    3474. o
 -16   6  14   49285.   52742.    3010. o
  16   6 -13     480.      34.     412. <
 -16   6  13     593.     596.     499. <
  16   6 -12   58686.   48849.    3038. o
 -16   6  12   56838.   54229.    3262. o
  16   6 -11   31147.   28032.    2127. o
 -16   6  11   32225.   34355.    2387. o
  16   6 -10  164199.  158254.    6481. o
 -16   6  10  158740.  166165.    4842. o
  16   6  -9     987.     757.     410. <
 -16   6   9    1081.     878.     416. <
  16   6  -8   89782.   89217.    3686. o
 -16   6   8   90505.  101316.    3099. o
  16   6  -7    1057.    1699.     568. <
 -16   6   7    1153.    1176.     586. <
  16   6  -6  163613.  148164.    6727. o
 -16   6   6  158192.  165059.    4457. o
  16   6  -5   30780.   27551.    2661. o
 -16   6   5   31837.   36141.    2209. o
  16   6  -4   57808.   46544.    3805. o
 -16   6   4   55974.   54904.    3036. o
  16   6  -3     509.     330.     323. <
 -16   6   3     621.     416.     414. <
  16   6  -2   49486.   42428.    3627. o
 -16   6   2   48403.   54462.    3462. o
 -16   6   1    5525.    5337.    1447. o
 -16   6   0  182208.  187949.    8418. o
 -16   6  -1   16924.   18844.    3283. o
  16   8 -15    3113.    3865.    1350. <
 -16   8  15    2854.    4625.    1895. <
  16   8 -14   18351.   16640.    2840. o
 -16   8  14   18168.   19502.    2876. o
  16   8 -13     234.   -1231.     790. <
 -16   8  13     313.     713.     670. <
  16   8 -12   46505.   45464.    3498. o
 -16   8  12   46470.   52692.    2915. o
  16   8 -11   25844.   25046.    2578. o
 -16   8  11   26133.   27413.    2228. o
  16   8 -10   87744.   93223.    4700. o
 -16   8  10   87768.   99643.    3629. o
  16   8  -9    1462.     812.     423. <
 -16   8   9    1455.     575.     323. <
  16   8  -8   28887.   27714.    2175. o
 -16   8   8   27640.   29173.    2268. o
  16   8  -7    1537.    1301.     466. <
 -16   8   7    1520.     -65.     608. <
  16   8  -6   88271.   89141.    3862. o
 -16   8   6   88102.   93438.    3693. o
  16   8  -5   25697.   24332.    2073. o
 -16   8   5   25983.   27244.    2186. o
  16   8  -4   45523.   46523.    2834. o
 -16   8   4   45561.   49309.    2839. o
  16   8  -3     248.     117.     436. <
 -16   8   3     316.     526.     571. <
 -16   8   2   17959.   15832.    1991. o
 -16   8   1    2915.    1460.     838. <
 -16   8   0   87924.   62621.    9485. o
  16  10 -14   12135.    9532.    2430. o
 -16  10  14   12506.   13744.    3413. o
  16  10 -13    5156.    3830.    1371. <
 -16  10  13    4962.    5229.    2645. <
  16  10 -12   30548.   28056.    4119. o
 -16  10  12   28617.   30996.    2649. o
  16  10 -11   53309.   50010.    5548. o
 -16  10  11   50914.   58522.    3113. o
  16  10 -10   59170.   52304.    5831. o
 -16  10  10   57486.   63399.    3236. o
  16  10  -9     984.    -954.    1111. <
 -16  10   9    1116.    -106.     522. <
  16  10  -8   20265.   19514.    2413. o
 -16  10   8   22311.   23105.    2071. o
  16  10  -7    1021.     233.     671. <
 -16  10   7    1138.     381.     863. <
  16  10  -6   58819.   69210.    5768. o
 -16  10   6   57256.   62387.    3432. o
  16  10  -5   52937.   62059.    5537. o
 -16  10   5   50488.   52723.    3706. o
  16  10  -4   30381.   32884.    4135. o
 -16  10   4   28346.   19521.    2780. o
 -16  10   3    4869.    4065.    1247. o
 -16  12  11   42673.   50756.    6286. o
 -16  12  10   22798.   27788.    3279. o
 -16  12   9     491.   -2289.    1395. <
 -16  12   8    6001.   12477.    3104. o
 -16  12   7     492.     260.     453. <
 -16  12   6   22761.   29999.    4698. o
 -16  12   5   42207.   57964.    6398. o
  17   1 -17    1042.    1434.     338. o
  17   1 -16     464.     732.     362. <
  17   1 -15    3647.    3550.     933. o
 -17   1  15    3912.    3969.     811. o
  17   1 -14     922.     917.     378. <
 -17   1  14     793.     999.     518. <
  17   1 -13     801.     501.     177. <
 -17   1  13     963.    1068.     385. <
  17   1 -12    1432.    1740.     686. <
 -17   1  12    1476.    1782.     441. o
  17   1 -11     829.     751.     510. <
 -17   1  11     611.    1313.     420. o
  17   1 -10    1207.    1363.     543. <
 -17   1  10    1269.    2757.     599. o
  17   1  -9    3441.    2848.     772. o
 -17   1   9    3783.    3905.     652. o
  17   1  -8    3490.    2469.     723. o
 -17   1   8    3823.    4223.     699. o
  17   1  -7    1258.    1158.     471. <
 -17   1   7    1316.    2497.     552. o
  17   1  -6     798.    1240.     606. <
 -17   1   6     574.    1184.     439. <
  17   1  -5    1506.    1488.     648. <
 -17   1   5    1547.    2391.     925. <
  17   1  -4     772.     706.     398. <
 -17   1   4     938.    1181.     605. <
  17   1  -3     912.    1108.     550. <
 -17   1   3     793.    1267.     859. <
  17   1  -2    3602.    3189.    1016. o
 -17   1   2    3877.    4304.    1188. o
 -17   1   1     427.     335.     400. <
  17   3 -17    2546.    6896.    2280. <
  17   3 -16    1258.     196.     196. <
 -17   3  16    1327.    1472.     638. <
  17   3 -15    4969.    5831.    1254. o
 -17   3  15    4248.    4256.     957. o
  17   3 -14   14783.   16441.    1909. o
 -17   3  14   13905.   14896.    1689. o
  17   3 -13    8590.   10094.    1481. o
 -17   3  13    9571.   11192.    1504. o
  17   3 -12    3073.    2435.     604. o
 -17   3  12    3219.    2462.     609. o
  17   3 -11    4761.    4405.     858. o
 -17   3  11    4612.    4379.     827. o
  17   3 -10    3566.    3282.     885. o
 -17   3  10    4076.    4860.     848. o
  17   3  -9   13115.   11886.    1632. o
 -17   3   9   11342.   12410.    1263. o
  17   3  -8   13124.   12730.    1716. o
 -17   3   8   11395.   11893.    1229. o
  17   3  -7    3759.    2360.     782. o
 -17   3   7    4247.    4393.     768. o
  17   3  -6    4760.    3424.     880. o
 -17   3   6    4595.    3765.     679. o
  17   3  -5    3041.    2314.     808. <
 -17   3   5    3185.    2361.     615. o
  17   3  -4    8347.    8316.    1425. o
 -17   3   4    9318.    9843.    1357. o
  17   3  -3   14485.   15613.    2033. o
 -17   3   3   13594.   15112.    2226. o
 -17   3   2    4193.    3567.     995. o
 -17   3   1    1282.    1464.     719. <
  17   5 -15   24823.   23816.    3766. o
 -17   5  15   24348.   23932.    2274. o
  17   5 -14   30848.   27483.    2639. o
 -17   5  14   33372.   32275.    2552. o
  17   5 -13   13985.   12859.    1792. o
 -17   5  13   14741.   13024.    1627. o
  17   5 -12    2386.    2793.     657. o
 -17   5  12    2065.    2692.     762. o
  17   5 -11   10018.    9891.    1241. o
 -17   5  11    9297.    9901.    1160. o
  17   5 -10    9613.   11306.    1291. o
 -17   5  10   10400.   12288.    1200. o
  17   5  -9   41477.   39377.    2568. o
 -17   5   9   42739.   45882.    2432. o
  17   5  -8   41213.   36128.    3057. o
 -17   5   8   42464.   46000.    2437. o
  17   5  -7    9783.   10542.    1609. o
 -17   5   7   10573.   12670.    1308. o
  17   5  -6    9669.    9687.    1573. o
 -17   5   6    8957.   10300.    1228. o
  17   5  -5    2475.    2571.     888. <
 -17   5   5    2152.    2278.     524. o
  17   5  -4   13683.   12288.    1873. o
 -17   5   4   14466.   14922.    1541. o
  17   5  -3   30346.   28273.    3952. o
 -17   5   3   32886.   34755.    3286. o
 -17   5   2   23635.   25685.    4074. o
  17   7 -14   47447.   43853.    4641. o
 -17   7  14   49149.   52667.    3298. o
  17   7 -13   20719.   19067.    3068. o
 -17   7  13   21739.   24814.    2165. o
  17   7 -12    3588.    2935.     943. o
 -17   7  12    4052.    4070.    1019. o
  17   7 -11   13194.   10630.    1315. o
 -17   7  11   12793.   13365.    1648. o
  17   7 -10    9707.   10140.    1296. o
 -17   7  10   10905.   12609.    1523. o
  17   7  -9   43732.   42499.    2704. o
 -17   7   9   40863.   45438.    2868. o
  17   7  -8   43290.   43264.    2720. o
 -17   7   8   40465.   47526.    2400. o
  17   7  -7    9893.    9936.    1306. o
 -17   7   7   11099.   12271.    1312. o
  17   7  -6   12945.   11132.    1427. o
 -17   7   6   12528.   13211.    1428. o
  17   7  -5    3524.    3002.     761. o
 -17   7   5    3992.    3480.     820. o
 -17   7   4   21244.   25994.    2373. o
 -17   7   3   48390.   51858.    4362. o
 -17   7   2   16405.   17883.    4407. o
  17   9 -13   25389.   22560.    3564. o
 -17   9  13   26303.   27436.    3033. o
  17   9 -12    5111.    3847.    1349. <
 -17   9  12    4778.    5503.    1179. o
  17   9 -11   11447.   10840.    2427. o
 -17   9  11   10066.   12740.    1550. o
  17   9 -10   16074.   14350.    2923. o
 -17   9  10   16097.   17495.    1777. o
 -17   9   9   65611.   73676.    3528. o
 -17   9   8   65378.   74031.    3546. o
 -17   9   7   16525.   17098.    1841. o
 -17   9   6    9666.   11372.    1727. o
 -17   9   5    5082.    5912.    1690. o
 -17   9   4   25760.   23688.    3206. o
 -17   9   3   48064.   43177.    4342. o
 -17  11  11    9010.   10448.    2742. o
  18   0 -16   38813.   37868.    4585. o
  18   0 -15   11354.   12178.    2429. o
 -18   0  15   13317.   15806.    2934. o
  18   0 -14  182405.  195401.    9303. o
 -18   0  14  188787.  182961.    7329. o
  18   0 -13    7252.    8507.    1355. o
 -18   0  13    8330.    8998.    1402. o
  18   0 -12  173830.  160070.    8920. o
 -18   0  12  177764.  188650.    5827. o
  18   0 -11    6684.    6585.    1639. o
 -18   0  11    7226.    6985.    1293. o
  18   0 -10  109332.   93885.    7125. o
 -18   0  10  106874.  118585.    6359. o
  18   0  -9   12545.   11955.    2437. o
 -18   0   9   14805.   15996.    2473. o
  18   0  -8  107249.   96316.    7297. o
 -18   0   8  104567.  114709.    6582. o
  18   0  -7    6464.    6849.    1909. o
 -18   0   7    7009.    7756.    1811. o
 -18   0   6  175824.  209741.    7607. o
  18   0  -5    7422.    6048.    1753. o
 -18   0   5    8483.   11846.    2716. o
  18   2 -16   46813.   52808.    3623. o
 -18   2  16   45660.   45202.    3587. o
  18   2 -15   13316.   14956.    1953. o
 -18   2  15   12573.   12785.    1859. o
  18   2 -14  167314.  177319.    4545. o
 -18   2  14  174839.  185769.    5050. o
  18   2 -13    4394.    4136.     790. o
 -18   2  13    4329.    4088.     744. o
  18   2 -12  164084.  155319.    5503. o
 -18   2  12  163710.  175019.    4158. o
  18   2 -11    6886.    5971.    1132. o
 -18   2  11    6718.    6768.    1043. o
  18   2 -10  100587.   89996.    5057. o
 -18   2  10  101864.  112155.    3350. o
  18   2  -9   17742.   18031.    2096. o
 -18   2   9   15657.   18979.    1552. o
  18   2  -8   98883.   94764.    5064. o
 -18   2   8  100213.  113358.    3281. o
  18   2  -7    6755.    5755.    1135. o
 -18   2   7    6630.    6359.    1181. o
  18   2  -6  162836.  150405.    7054. o
 -18   2   6  162399.  184563.    4617. o
  18   2  -5    4469.    3341.     939. o
 -18   2   5    4376.    3638.     894. o
 -18   4  16   34342.   35182.    4622. o
 -18   4  15   16146.   14884.    2038. o
  18   4 -14  169225.  144915.    9015. o
 -18   4  14  172716.  169968.    7096. o
  18   4 -13    4649.    5813.    1163. o
 -18   4  13    5026.    5435.    1100. o
  18   4 -12  149534.  142991.    5177. o
 -18   4  12  155809.  162908.    4420. o
  18   4 -11    2533.    2425.     690. o
 -18   4  11    2826.    2233.     624. o
  18   4 -10   89706.   82178.    4055. o
 -18   4  10   89566.   90671.    3608. o
  18   4  -9   19976.   18069.    2180. o
 -18   4   9   19118.   20558.    1708. o
  18   4  -8   89067.   76185.    4962. o
 -18   4   8   88791.   93530.    3477. o
  18   4  -7    2456.    2553.     793. o
 -18   4   7    2727.    2980.     646. o
  18   4  -6  147870.  135545.    6705. o
 -18   4   6  154193.  166420.    4106. o
  18   4  -5    4809.    5082.    1777. <
 -18   4   5    5198.    6351.    1966. o
 -18   4   4  170002.  187670.   11333. o
 -18   6  15   13107.   12603.    2789. o
  18   6 -14  102828.   95048.    7060. o
 -18   6  14  104177.  116601.    8128. o
  18   6 -13    2458.    1434.     890. <
 -18   6  13    2438.    2567.     799. o
  18   6 -12   92414.   81325.    6796. o
 -18   6  12   89128.   95791.    4257. o
  18   6 -11    2884.    3368.     915. o
 -18   6  11    2767.    3317.     807. o
  18   6 -10   59949.   53842.    3864. o
 -18   6  10   61689.   69787.    3435. o
  18   6  -9   19437.   18833.    2201. o
 -18   6   9   17587.   21575.    2002. o
  18   6  -8   59136.   54533.    3933. o
 -18   6   8   60971.   66103.    3614. o
  18   6  -7    2825.    2177.     994. <
 -18   6   7    2715.    1954.     795. <
  18   6  -6   91917.   84992.    6865. o
 -18   6   6   88570.   92359.    5375. o
 -18   6   5    2531.    4568.    1250. o
 -18   6   4  102997.  112841.    8361. o
 -18   8  13    3487.    5080.    2081. <
 -18   8  12   48343.   51123.    4199. o
 -18   8  11    1969.    2088.     711. <
  18   8 -10   41556.   32191.    4099. o
 -18   8  10   42154.   42565.    3229. o
  18   8  -9   29077.   23836.    3520. o
 -18   8   9   30500.   31627.    3336. o
  18   8  -8   41112.   32215.    4213. o
 -18   8   8   41599.   40367.    3810. o
 -18   8   7    1990.    -581.     876. <
 -18   8   6   47827.   48640.    4271. o
 -18   8   5    3591.    3352.    1223. <
 -18   8   4   68371.   72251.    6597. o
  19   1 -15     274.     -59.     434. <
 -19   1  15     254.    1013.     837. <
  19   1 -14     306.     258.     577. <
 -19   1  14     349.      93.     432. <
  19   1 -13    1280.    1138.     432. <
 -19   1  13    1091.    1628.     651. <
  19   1 -12    1415.    1030.     435. <
 -19   1  12    1071.    2727.    1374. <
  19   1 -11     114.       1.     296. <
 -19   1  11     131.    -282.     968. <
  19   1 -10     307.     430.     506. <
 -19   1  10     357.    -497.    1001. <
  19   1  -9     288.     251.     455. <
  19   1  -8     117.    -806.     573. <
 -19   3  15    2745.    2395.     881. <
 -19   3  14    1819.    2491.     841. <
  19   3 -13   16025.   14596.    2687. o
 -19   3  13   17216.   15994.    2202. o
  19   3 -12   12547.   10509.    1571. o
 -19   3  12   12591.    9251.    1653. o
  19   3 -11    4473.    4078.    1003. o
 -19   3  11    4488.    3343.     984. o
  19   3 -10    3223.    4085.    1055. o
 -19   3  10    3099.    3736.    1027. o
  19   3  -9    3338.    3496.     951. o
 -19   3   9    3213.    3813.    1573. <
  19   3  -8    4323.    2960.    1329. <
 -19   5  14    1274.    1671.     685. <
  19   5 -13   23429.   20936.    3287. o
 -19   5  13   22891.   18718.    3328. o
  19   5 -12   30612.   27196.    3870. o
 -19   5  12   30555.   27201.    4041. o
  19   5 -11    3839.    3450.    1087. o
 -19   5  11    3438.    3471.    1434. <
  19   5 -10    3972.    2268.    1122. <
 -19   5  10    4637.    4582.    1885. <
  19   5  -9    4004.    3336.    1326. <
 -19   5   9    4647.    4589.    1737. <
 -19   5   8    3321.    4101.    1463. <
  19   7 -10    8079.    8767.    2041. o
 -19   7  10    7970.   11358.    2896. o
 -19   7   9    8121.    8775.    2572. o
 -19   7   8    9965.   10008.    2857. o
  20   0 -12   64028.   61673.    5668. o
  20   2 -11    6895.    7104.    1841. o
