# Supplementary material for: Hidden and apparent twins in uranyl-oxide minerals agrinierite and rameauite: a demonstration of metric and reticular merohedry
Source: J Appl Crystallogr. 2021 Nov 2;54(Pt 6):1656–63. doi: 10.1107/S1600576721009663 (PMC8662962; doi:10.1107/S1600576721009663)
Supplement: Supplementary file 3 [file j-54-01656-sup3.hkl]

 data_rameauite
 
 loop_
 _refln_index_h
 _refln_index_k
 _refln_index_l
 _refln_F_squared_calc
 _refln_F_squared_meas
 _refln_F_squared_sigma
 _refln_observed_status
   
   0   0  -4  122260.  112913.    3266. o
   0   0  -6 2231000. 2210230.   11388. o
   0   0  -8  175956.  168929.    4088. o
   0   0 -10  328692.  354230.    8965. o
   0   0 -12  196790.  186658.    7455. o
   0   0 -14   60475.   63447.    4904. o
   0   2  -3    1541.    1226.     492. <
   0   2  -4  135288.  130595.    2788. o
   0   2  -5    5751.    6653.     649. o
   0   2  -6 1431520. 1435510.    6706. o
   0   2  -7    1182.     934.     456. <
   0   2  -8  104480.  105824.    2853. o
   0   2  -9    2928.    3123.     905. o
   0   2 -10  323619.  354815.    5007. o
   0   2 -11    4169.    3809.    1194. <
   0   2 -12  148399.  140101.    4954. o
   0   2 -13     921.    1090.    1071. <
   0   2 -14   59483.   53204.    3451. o
   0   2 -15     821.    1514.    1301. <
   0   4   0 3371500. 3002930.   35693. o
   0   4   1    7574.    6898.    1269. o
   0   4  -1    7806.    6582.    1358. o
   0   4   2   28144.   27407.    2539. o
   0   4  -2   29227.   27041.    1482. o
   0   4   3    2475.    2225.    1087. <
   0   4  -3    2730.    2244.     687. o
   0   4   4   75250.   72858.    3561. o
   0   4  -4   65911.   64502.    2341. o
   0   4   5    9219.    7658.    1351. o
   0   4  -5    9883.    8804.    1052. o
   0   4  -6 1142470. 1141080.   11933. o
   0   4  -7    3608.    3020.     939. <
   0   4  -8   87274.   89461.    2502. o
   0   4  -9    5915.    7938.    1186. o
   0   4 -10  216610.  228933.    4667. o
   0   4 -11   12202.   13857.    1503. o
   0   4 -12  155869.  154459.    5261. o
   0   4 -13    2987.    2762.    1319. <
   0   4 -14   45789.   48604.    3421. o
   0   4 -15    2913.    3378.    1707. <
   0   6   0 1266470. 1092420.   20571. o
   0   6   1   12092.   10147.    1831. o
   0   6  -1   11479.   11349.    2081. o
   0   6   2    8919.    8769.    1359. o
   0   6  -2    8193.    8068.    1430. o
   0   6   3    6870.    6500.    1210. o
   0   6  -3    6965.    6996.    1476. o
   0   6   4  139127.  145795.    4027. o
   0   6  -4  145869.  150851.    4052. o
   0   6   5   15714.   14010.    2175. o
   0   6  -5   16453.   17133.    1630. o
   0   6  -6  797033.  826263.    9045. o
   0   6  -7    6831.    6909.    1403. o
   0   6  -8   59095.   59216.    2720. o
   0   6  -9   15071.   14250.    1781. o
   0   6 -10  215818.  219512.    5019. o
   0   6 -11   23573.   24822.    2054. o
   0   6 -12   96171.   91852.    3838. o
   0   6 -13    5911.    4956.    1619. <
   0   6 -14   47548.   47151.    3462. o
   0   8   0 1854610. 1979660.   23176. o
   0   8   1   13279.   11629.    2348. o
   0   8  -1   13049.   13754.    2044. o
   0   8   2   22009.   24183.    2295. o
   0   8  -2   21889.   29759.    2806. o
   0   8   3    7967.    8350.    1637. o
   0   8  -3    8245.    8546.    1961. o
   0   8   4  112600.  116097.    4380. o
   0   8  -4  104180.  113831.    5318. o
   0   8   5   25916.   22773.    3416. o
   0   8  -5   25673.   27650.    2948. o
   0   8  -6  730172.  796867.    9231. o
   0   8  -7    9019.    8184.    1624. o
   0   8  -8   49293.   46547.    3076. o
   0   8  -9   23011.   23011.    2335. o
   0   8 -10  115995.  118291.    5659. o
   0   8 -11   29594.   28282.    2417. o
   0   8 -12  108861.  105668.    4423. o
   0   8 -13    7185.    5500.    1575. o
   0   8 -14   36030.   35187.    4456. o
   0  10   0  340522.  332183.    9256. o
   0  10   1    4959.    5492.    2282. <
   0  10  -1    4369.    6081.    1953. <
   0  10   2   23637.   27252.    2728. o
   0  10  -2   24655.   31868.    3328. o
   0  10   3    7040.    6053.    1794. o
   0  10  -3    7795.    9325.    2358. o
   0  10   4   80729.   81861.    4303. o
   0  10  -4   81859.   99557.    5681. o
   0  10   5   22717.   23312.    3991. o
   0  10  -5   24285.   30772.    3591. o
   0  10  -6  328280.  380713.   10495. o
   0  10  -7    5204.    6858.    2376. <
   0  10  -8   29120.   30449.    2900. o
   0  10  -9   22678.   22902.    2670. o
   0  10 -10   72292.   71425.    4286. o
   0  10 -11   32051.   31282.    3596. o
   0  10 -12   72716.   59989.    3900. o
   0  10 -13    7655.    5863.    2175. <
   0  12   0  329645.  342445.   10244. o
   0  12   1    2223.    4845.    2227. <
   0  12  -1    1973.    4567.    2184. <
   0  12   2   36687.   42629.    3742. o
   0  12  -2   37392.   51722.    4523. o
   0  12   3    5554.    6375.    2135. <
   0  12  -3    6060.    8321.    2585. <
   0  12   4   55217.   58057.    6268. o
   0  12  -4   49174.   57591.    5001. o
   0  12   5   19995.   20050.    4481. o
   0  12  -5   18708.   23263.    3642. o
   0  12  -6  172730.  196425.    8683. o
   0  12  -7    4078.    5475.    2554. <
   0  12  -8   25796.   33762.    4365. o
   0  12  -9   17955.   18160.    3559. o
   0  12 -10   33612.   31268.    4375. o
   0  12 -11   27735.   24422.    5504. o
   0  14   0   50490.   46665.    4582. o
   0  14   1     411.    3192.    2171. <
   0  14  -1     350.    4048.    2977. <
   0  14   2   52972.   62258.    4885. o
   0  14  -2   56550.   67656.    5482. o
   0  14   3   11089.   10724.    4010. <
   0  14  -3   11264.   12958.    3267. o
   0  14   4   62447.   66912.    7340. o
   0  14  -4   64448.   78200.    6182. o
   0  14  -5   17135.   20137.    3720. o
   0  14  -6   69813.   78623.    6254. o
   0  14  -7    2887.    4671.    2684. <
   0  14  -8   47910.   54011.    5596. o
   0  14  -9   20500.   19568.    4071. o
   0  14 -10   28941.   21400.    5778. o
   0  16   0   59416.   60158.    5366. o
   0  16   1    1599.    3426.    2386. <
   0  16  -1    1882.    6300.    2997. <
   0  16   2   86323.   87600.    6125. o
   0  16  -2   88010.   98240.    6823. o
   0  16   3   12000.   12810.    4573. <
   0  16  -3   11629.   12262.    3390. o
   0  16   4   50436.   55855.    7406. o
   0  16  -4   45670.   48938.    5491. o
   0  16  -5   15490.   17420.    4025. o
   0  16  -6   37757.   46875.    5549. o
   0  16  -7    1737.    5530.    3114. <
   0  18   0     257.    2852.    2368. <
   0  18   1    2199.    3131.    2487. <
   0  18  -1    2660.    6554.    4225. <
   0  18   2   78436.   85953.    9382. o
   0  18  -2   82142.   83970.    9687. o
   0  18   3   11683.   11532.    4742. <
   1   1 -15     875.    1886.    1235. <
   1   1 -14   21312.   22151.    2238. o
   1   1 -13    1460.    2464.    1217. <
   1   1 -12   74960.   79972.    3600. o
   1   1 -11   10782.   10124.    1438. o
   1   1 -10   44192.   44852.    2370. o
   1   1  -9    9438.    9686.    1016. o
   1   1  -8   23019.   22672.    1394. o
   1   1  -7   13680.   13233.     818. o
   1   1  -6   76569.   70181.    1734. o
  -1   1   6   77829.   71290.    3136. o
   1   1  -5   42308.   46040.    1449. o
   1   1  -4   23758.   20347.    1010. o
  -1   1  -3   17963.   17615.     796. o
  -1   1  -4   11101.   10527.     564. o
  -1   1  -5   50838.   50314.    1081. o
  -1   1  -6   80256.   74947.    1499. o
  -1   1  -7    1408.    1760.     475. o
  -1   1  -8   62553.   65396.    1913. o
  -1   1  -9    4264.    4347.    1005. o
  -1   1 -10   24348.   27312.    1939. o
  -1   1 -11    4215.    3205.    1107. <
  -1   1 -12   57687.   58811.    3054. o
  -1   1 -13    1786.    1133.    1064. <
  -1   1 -14   31657.   29094.    2444. o
  -1   1 -15     590.    1041.    1130. <
   1   3 -15    1043.    1905.    1313. <
   1   3 -14   18304.   17868.    2203. o
   1   3 -13    6506.    3577.    1388. <
   1   3 -12   57369.   60069.    3255. o
   1   3 -11   12610.   12660.    1600. o
   1   3 -10   32336.   32107.    1868. o
   1   3  -9   37688.   38678.    1972. o
   1   3  -8   20168.   21856.    1316. o
   1   3  -7   19256.   14881.    1144. o
  -1   3   7   24406.   17104.    2072. o
   1   3  -6   49148.   49654.    1917. o
  -1   3   6   46966.   38462.    2584. o
   1   3  -5   28121.   28436.    1410. o
  -1   3   5   30812.   28559.    2160. o
   1   3  -4   10488.    9364.     842. o
  -1   3   4   10275.    8520.    1291. o
   1   3  -3   85706.   74676.    2531. o
   1   3  -2    1573.    1759.     577. <
  -1   3  -1    2822.    1984.     614. o
  -1   3  -2   14944.   13056.     823. o
  -1   3  -3   39521.   40535.    1620. o
  -1   3  -4    6422.    5963.     645. o
  -1   3  -5   37997.   39341.    1416. o
  -1   3  -6   49610.   46106.    1427. o
  -1   3  -7   26588.   28037.    1324. o
  -1   3  -8   45663.   48414.    1764. o
  -1   3  -9   10400.    8619.    1129. o
  -1   3 -10   20997.   21334.    1531. o
  -1   3 -11    9655.    9953.    1453. o
  -1   3 -12   46360.   50069.    3085. o
  -1   3 -13    7384.    7909.    1572. o
  -1   3 -14   24252.   25555.    2566. o
  -1   3 -15    8623.    9326.    2509. o
   1   5 -15   13115.   14982.    2304. o
   1   5 -14   15278.   16967.    2260. o
   1   5 -13    6203.    6254.    1622. o
   1   5 -12   40962.   43607.    2558. o
   1   5 -11   59956.   61656.    2822. o
   1   5 -10   27147.   29460.    1966. o
   1   5  -9   79172.   82936.    2929. o
   1   5  -8   20156.   22998.    1731. o
   1   5  -7   73471.   69290.    2680. o
   1   5  -6   39789.   41558.    1955. o
  -1   5   6   40285.   36869.    3044. o
   1   5  -5   59080.   55870.    2614. o
  -1   5   5   43260.   40051.    3200. o
   1   5  -4    8630.    7359.    1027. o
  -1   5   4    9192.    8685.    1109. o
   1   5  -3  154106.  148866.    4158. o
  -1   5   3  151617.  144137.    3938. o
   1   5  -2    3543.    3333.    1398. <
  -1   5   2    3322.    3064.     934. o
   1   5  -1  243847.  233198.    7464. o
  -1   5   1  246266.  228974.    4520. o
   1   5   0    6399.    6830.    1487. o
  -1   5   0    6509.    5858.     960. o
   1   5   1    5896.    6785.    1407. o
  -1   5  -1    4424.    4846.     891. o
   1   5   2    8337.    8341.    1405. o
  -1   5  -2    8450.    7189.     978. o
   1   5   3  132400.  123130.    5453. o
  -1   5  -3  129452.  131831.    2780. o
   1   5   4    8304.    8579.    1745. o
  -1   5  -4    8417.    8205.     873. o
  -1   5  -5  190875.  193924.    4347. o
  -1   5  -6   44371.   46175.    2309. o
  -1   5  -7   24699.   26309.    1885. o
  -1   5  -8   34184.   34031.    1716. o
  -1   5  -9   10313.    9110.    1452. o
  -1   5 -10   17505.   18966.    1713. o
  -1   5 -11   24743.   23997.    1959. o
  -1   5 -12   38322.   40488.    2475. o
  -1   5 -13   27382.   28397.    2643. o
  -1   5 -14   17410.   16209.    2308. o
   1   7 -14    9047.    8407.    2038. o
   1   7 -13   14734.   10730.    1907. o
   1   7 -12   29264.   28315.    2346. o
   1   7 -11   54188.   56659.    3061. o
   1   7 -10   26222.   25951.    2824. o
   1   7  -9  130880.  135872.    4726. o
   1   7  -8   15534.   16139.    1887. o
   1   7  -7   90800.   77245.    4078. o
   1   7  -6   27192.   27279.    2198. o
  -1   7   6   30148.   26470.    3292. o
   1   7  -5   65642.   68912.    3109. o
  -1   7   5   69728.   61099.    4699. o
   1   7  -4   10517.   10636.    1982. o
  -1   7   4   11211.   11484.    1698. o
   1   7  -3  342024.  328523.   11592. o
  -1   7   3  350075.  357357.    7191. o
   1   7  -2   10222.   10177.    2255. o
  -1   7   2    9263.    7266.    1199. o
   1   7  -1  484663.  485329.   12322. o
  -1   7   1  491948.  479396.    7565. o
   1   7   0   15994.   14307.    2437. o
  -1   7   0   16403.   14695.    1878. o
   1   7   1    5238.    4900.    1651. <
  -1   7  -1    7278.    6153.    1441. o
   1   7   2    9752.   13307.    2138. o
  -1   7  -2   10235.   10055.    1429. o
   1   7   3  205463.  217024.    5412. o
  -1   7  -3  216483.  214420.    6162. o
   1   7   4    7726.    7207.    2101. o
  -1   7  -4    8220.    7582.    1760. o
  -1   7  -5  209653.  226181.    5130. o
  -1   7  -6   38039.   38524.    2412. o
  -1   7  -7   85803.   88058.    3572. o
  -1   7  -8   24690.   25485.    2190. o
  -1   7  -9   29566.   19396.    2582. o
  -1   7 -10   10192.    9226.    1530. o
  -1   7 -11   41706.   38389.    2659. o
  -1   7 -12   29547.   29176.    2430. o
  -1   7 -13   33293.   30817.    2486. o
  -1   7 -14   12636.   13552.    3080. o
   1   9 -14    2807.    3395.    1880. <
   1   9 -13   19348.   14597.    2277. o
   1   9 -12   14177.   14038.    2069. o
   1   9 -11   89320.   87237.    5255. o
   1   9 -10   14764.   15089.    2271. o
   1   9  -9  162956.  173099.    5806. o
   1   9  -8    7061.    8141.    1866. o
   1   9  -7   80535.   79309.    4675. o
   1   9  -6   17009.   25414.    3292. o
  -1   9   6   17985.   17838.    3346. o
   1   9  -5   80485.   95055.    5304. o
   1   9  -4   10795.   11105.    2374. o
  -1   9   4   11691.    9722.    1903. o
   1   9  -3  491475.  538442.   10956. o
  -1   9   3  481614.  465417.    9889. o
   1   9  -2   12456.   14444.    3113. o
  -1   9   2   12659.   10911.    1611. o
   1   9  -1  372568.  395108.   12419. o
  -1   9   1  372504.  396483.    7241. o
   1   9   0   12302.   10843.    2625. o
  -1   9   0   12520.   12172.    2136. o
   1   9   1   14121.   17367.    2918. o
  -1   9  -1   13506.   17915.    2425. o
   1   9   2    4962.    5801.    2102. <
  -1   9  -2    5026.    4543.    1730. <
   1   9   3  226979.  235464.    6633. o
  -1   9  -3  216697.  243604.    7592. o
   1   9   4    9348.   10814.    1834. o
  -1   9  -4    9063.    9675.    2242. o
  -1   9  -5  381997.  419816.   10128. o
  -1   9  -6   22728.   22285.    2923. o
  -1   9  -7   85708.   87492.    4088. o
  -1   9  -8   11389.   11198.    1963. o
  -1   9  -9   24528.   16401.    2793. o
  -1   9 -10    3903.    4335.    1662. <
  -1   9 -11   53539.   45820.    3231. o
  -1   9 -12   17773.   16924.    2214. o
  -1   9 -13   44840.   36040.    3735. o
   1  11 -13   20002.   15688.    3227. o
   1  11 -12    4699.    3958.    2048. <
   1  11 -11   54801.   49518.    4548. o
   1  11 -10   10433.   10813.    2296. o
   1  11  -9  146390.  161560.    8192. o
   1  11  -8    7594.   10450.    3015. o
   1  11  -7   50755.   63268.    5373. o
   1  11  -6    5462.    7710.    2668. <
  -1  11   6    5702.    3116.    2353. <
   1  11  -5   50862.   58982.    4914. o
  -1  11   5   55736.   52219.    5820. o
   1  11  -4    8232.   10567.    2700. o
  -1  11   4    8369.    7309.    3149. <
   1  11  -3  326663.  385618.   10416. o
  -1  11   3  329804.  364147.   13676. o
   1  11  -2   13589.   16869.    2788. o
  -1  11   2   13716.   13781.    2458. o
   1  11  -1  260551.  277343.   11774. o
  -1  11   1  262085.  290127.    8373. o
   1  11   0   13056.   13285.    3291. o
  -1  11   0   13594.   14317.    2177. o
   1  11   1    5035.    4309.    2327. <
  -1  11  -1    6970.    6167.    2083. <
   1  11   2    3802.    4539.    1900. <
  -1  11  -2    4445.    6051.    2214. <
   1  11   3  147538.  177946.    9601. o
  -1  11  -3  155283.  190093.    7508. o
   1  11   4    8498.    9346.    3196. <
  -1  11  -4    7983.   11131.    2657. o
  -1  11  -5  208345.  243797.    8729. o
  -1  11  -6    9638.   11773.    2814. o
  -1  11  -7   91274.   91974.    5968. o
  -1  11  -8    2945.    4361.    2255. <
  -1  11  -9   27066.   27394.    4018. o
  -1  11 -10    3698.    2662.    1652. <
  -1  11 -11   54367.   42234.    4330. o
   1  13 -11   63145.   60419.    5962. o
   1  13 -10    7271.   11272.    3331. o
   1  13  -9  126898.  130818.    7992. o
   1  13  -8    7236.   10575.    3274. <
   1  13  -7   67696.   87191.    6599. o
   1  13  -6    4354.    7548.    2918. <
   1  13  -5   41805.   44713.    6883. o
  -1  13   5   35912.   31743.    5453. o
   1  13  -4   11760.   16829.    3414. o
  -1  13   4   11359.   13129.    3959. o
   1  13  -3  297194.  293914.   15974. o
  -1  13   3  288614.  283788.    9397. o
   1  13  -2   14944.   14768.    3045. o
  -1  13   2   15635.   14364.    2959. o
   1  13  -1  201735.  207231.    8615. o
  -1  13   1  200235.  225707.    8168. o
   1  13   0    9307.    9037.    3597. <
  -1  13   0    9291.   14194.    2964. o
   1  13   1    7695.    5232.    2183. <
  -1  13  -1    8414.    9096.    2189. o
   1  13   2    4384.    6250.    2306. <
  -1  13  -2    4324.    7216.    2568. <
   1  13   3  148707.  150211.    6851. o
  -1  13  -3  138801.  161410.    7941. o
  -1  13  -4   11820.   14224.    3166. o
  -1  13  -5  229226.  257775.   10013. o
  -1  13  -6   10015.   12040.    3202. o
  -1  13  -7   66472.   70277.    5872. o
  -1  13  -8     101.    1729.    1727. <
  -1  13  -9   20668.   21629.    4006. o
  -1  13 -10    3701.    7354.    3085. <
   1  15  -9  110369.  124084.   11393. o
   1  15  -8    6955.   14008.    3819. o
   1  15  -7   44661.   54610.    5833. o
   1  15  -6    3497.    5221.    2718. <
   1  15  -5   38011.   41128.    4891. o
  -1  15   5   41358.   38548.    6065. o
   1  15  -4   12992.   16382.    3710. o
  -1  15   4   12561.   11447.    4394. <
   1  15  -3  243221.  269916.   10918. o
  -1  15   3  243974.  266369.   14084. o
   1  15  -2   17404.   22292.    3836. o
  -1  15   2   17294.   17990.    3466. o
   1  15  -1  194281.  218777.   12679. o
  -1  15   1  196309.  208646.    8887. o
   1  15   0   11796.   13281.    3185. o
  -1  15   0   11650.   14841.    3348. o
   1  15   1    3372.    2517.    2019. <
  -1  15  -1    4773.    5389.    2649. <
   1  15   2    5049.    5594.    2555. <
  -1  15  -2    5450.    5384.    2304. <
   1  15   3  132394.  161976.   11059. o
  -1  15  -3  136199.  162701.    6875. o
  -1  15  -4   11004.   14492.    3531. o
  -1  15  -5  160233.  174571.    9125. o
  -1  15  -6    7921.   10471.    3373. <
  -1  15  -7   66019.   63705.    6114. o
  -1  15  -8     824.    4860.    2874. <
   1  17  -6    2570.    5118.    3876. <
   1  17  -5   16177.   16590.    4000. o
   1  17  -4   12265.    9704.    3359. <
  -1  17   4   11341.    9929.    4426. <
   1  17  -3  175952.  179727.   13168. o
  -1  17   3  171235.  172171.   12660. o
   1  17  -2   12857.   14469.    3655. o
  -1  17   2   14085.   17143.    5269. o
   1  17  -1  110263.  110018.    7350. o
  -1  17   1  109807.  106146.    7114. o
   1  17   0    7165.    4934.    2808. <
  -1  17   0    6937.    7788.    3206. <
   1  17   1    7252.    5791.    2682. <
  -1  17  -1    7191.    7856.    3255. <
   1  17   2    6257.    7855.    4143. <
  -1  17  -2    5892.    7157.    3182. <
   1  17   3   89985.   84176.    9106. o
  -1  17  -3   84639.   93842.    7254. o
  -1  17  -4   11003.   16027.    3358. o
  -1  17  -5  137547.  147283.    9281. o
   2   0 -16   11912.    7865.    2664. <
   2   0 -14  177470.  179485.    7597. o
   2   0 -12  233460.  235613.    7898. o
   2   0 -10  423863.  432821.    9276. o
   2   0  -8  406581.  402903.    6251. o
   2   0  -6  605783.  602818.    6835. o
  -2   0   6  591062.  614219.    9566. o
   2   0  -4 2365700. 2294900.   17187. o
  -2   0   4 2329580. 2305120.   17432. o
  -2   0  -2 2882250. 2941210.    5979. o
  -2   0  -4  114980.  117178.    2211. o
  -2   0  -6  299546.  299337.    4086. o
  -2   0  -8  529512.  521482.    7647. o
  -2   0 -10   34134.   31965.    3020. o
  -2   0 -12  230910.  225424.    8439. o
  -2   0 -14   34156.   34148.    3917. o
   2   2 -16   16394.   17304.    2301. o
   2   2 -15    3037.    2833.    1392. <
   2   2 -14  171556.  172598.    5397. o
   2   2 -13    1136.    1605.    1114. <
   2   2 -12  202251.  218459.    5256. o
   2   2 -11     938.    1439.     957. <
   2   2 -10  394378.  396778.    6074. o
   2   2  -9    5738.    3951.     811. o
   2   2  -8  291906.  300602.    4685. o
  -2   2   8  303465.  301197.    8061. o
   2   2  -7    1884.    1290.     552. <
  -2   2   7    2064.    1142.    1021. <
   2   2  -6  318358.  295810.    5105. o
  -2   2   6  306228.  303093.    7115. o
   2   2  -5    1431.    1118.     548. <
  -2   2   5    1967.    2283.     976. <
   2   2  -4 2317710. 2122340.   21621. o
  -2   2   4 2370860. 2144320.   24455. o
  -2   2   3    2449.    2103.     848. <
  -2   2  -1    3131.    1216.     653. <
  -2   2  -2 2621300. 2597980.   10711. o
  -2   2  -3    1348.    1488.     379. o
  -2   2  -4   91091.   88320.    1647. o
  -2   2  -5    5024.    4235.     516. o
  -2   2  -6  196750.  204408.    2308. o
  -2   2  -7    2489.    3442.     627. o
  -2   2  -8  567064.  582979.    5957. o
  -2   2  -9    2330.    1743.     785. <
  -2   2 -10   24874.   20527.    1600. o
  -2   2 -11    3285.    3582.    1229. <
  -2   2 -12  206821.  204719.    5713. o
  -2   2 -13    1773.    1432.    1118. <
  -2   2 -14   51652.   45755.    3193. o
   2   4 -15    8567.    8686.    1856. o
   2   4 -14  161131.  166200.    5419. o
   2   4 -13    4715.    3899.    1345. <
   2   4 -12  168067.  163810.    5326. o
   2   4 -11    2545.    2201.    1038. <
   2   4 -10  303357.  308650.    5571. o
   2   4  -9   14917.   13610.    1347. o
   2   4  -8  280400.  280762.    5264. o
   2   4  -7    6484.    5305.     950. o
  -2   4   7    5895.    6266.    1576. o
   2   4  -6  242844.  233300.    4420. o
  -2   4   6  241794.  233815.    7126. o
   2   4  -5    2627.    2356.     702. o
  -2   4   5    3292.    3207.    1178. <
   2   4  -4 1012620.  880314.   12745. o
  -2   4   4  960028.  867733.   15129. o
   2   4  -3    2503.    1875.     659. <
  -2   4   3    2620.    2725.    1129. <
   2   4  -2   91794.   88325.    4258. o
  -2   4   2   93755.   93020.    2782. o
   2   4  -1     153.     885.     714. <
  -2   4   1     164.     764.     531. <
   2   4   0   50732.   50173.    2838. o
  -2   4   0   52398.   48489.    1638. o
   2   4   1    5381.    5008.    1036. o
  -2   4  -1    5278.    4653.     704. o
  -2   4  -2  989431.  965528.    7287. o
  -2   4  -3    1499.    1371.     530. <
  -2   4  -4   39804.   41577.    1496. o
  -2   4  -5   10828.   10245.     934. o
  -2   4  -6  170740.  184083.    3133. o
  -2   4  -7    8421.    9086.     959. o
  -2   4  -8  319852.  322840.    4761. o
  -2   4  -9    4504.    4367.    1039. o
  -2   4 -10   20043.   19121.    1627. o
  -2   4 -11    7901.    8000.    1272. o
  -2   4 -12  163131.  161314.    5554. o
  -2   4 -13    6366.    7726.    1775. o
  -2   4 -14   31502.   34214.    4173. o
   2   6 -15   15016.   15440.    2379. o
   2   6 -14  119732.  116455.    5010. o
   2   6 -13   10333.   10460.    1905. o
   2   6 -12  127123.  135172.    4504. o
   2   6 -11    5117.    4541.    1337. o
   2   6 -10  236379.  253989.    7260. o
   2   6  -9   25534.   27711.    2273. o
   2   6  -8  214268.  226479.    5600. o
   2   6  -7   13648.   14492.    1711. o
  -2   6   7   12584.   10660.    2210. o
   2   6  -6  149414.  150354.    4393. o
  -2   6   6  148318.  151104.    6710. o
   2   6  -5    9607.    9944.    1507. o
  -2   6   5    9621.    8723.    1248. o
   2   6  -4 1386010. 1408610.   12984. o
  -2   6   4 1395850. 1419520.   12579. o
   2   6  -3    5518.    5120.    1768. <
  -2   6   3    6100.    5703.    1277. o
   2   6  -2  117077.  123717.    5852. o
  -2   6   2  111389.  109480.    3126. o
   2   6  -1      33.    1314.    1016. <
  -2   6   1      22.     730.     591. <
   2   6   0   10906.   13201.    2004. o
  -2   6   0   11818.   11430.    1169. o
   2   6   1   12569.   13434.    1984. o
  -2   6  -1   12015.   11169.    1242. o
   2   6   2 1446380. 1472140.   15853. o
  -2   6  -2 1427260. 1474110.    9901. o
   2   6   3    4324.    4040.    1582. <
  -2   6  -3    4614.    4390.     980. o
  -2   6  -4   28036.   26896.    1574. o
  -2   6  -5   20064.   19465.    1650. o
  -2   6  -6  162733.  172800.    4391. o
  -2   6  -7   17885.   18787.    1777. o
  -2   6  -8  395263.  420804.    6465. o
  -2   6  -9    6814.    6478.    1145. o
  -2   6 -10   17219.   16969.    1813. o
  -2   6 -11   15479.   17352.    1822. o
  -2   6 -12  137610.  140300.    4643. o
  -2   6 -13   13007.   16660.    3076. o
   2   8 -14   79630.   73557.    3998. o
   2   8 -13   15246.   13647.    2018. o
   2   8 -12  111845.  110583.    4513. o
   2   8 -11    5570.    4908.    1890. <
   2   8 -10  188479.  194269.    7107. o
   2   8  -9   36328.   37450.    2937. o
   2   8  -8  166598.  180766.    5605. o
   2   8  -7   21214.   22857.    2262. o
  -2   8   7   21793.   18231.    3165. o
   2   8  -6  110279.  118161.    4312. o
  -2   8   6  110991.  119703.    7028. o
   2   8  -5    8210.    9143.    2929. <
  -2   8   5    8157.    6724.    2362. <
   2   8  -4  798776.  847962.   18193. o
  -2   8   4  763566.  803746.   11001. o
   2   8  -3   10064.   10135.    2538. o
  -2   8   3    9707.    8765.    1717. o
   2   8  -2  129778.  135017.    7102. o
  -2   8   2  131011.  127927.    4043. o
   2   8  -1     412.    1424.    1300. <
  -2   8   1     343.     872.     777. <
   2   8   0   51649.   58295.    4465. o
  -2   8   0   56039.   52606.    2794. o
   2   8   1   23510.   27394.    3221. o
  -2   8  -1   23010.   19720.    1896. o
   2   8   2  885483.  946824.   15172. o
  -2   8  -2  858017.  905682.   12544. o
   2   8   3    4987.    4459.    1339. o
  -2   8  -3    5462.    4972.    1250. o
  -2   8  -4   21965.   28481.    2841. o
  -2   8  -5   30878.   28501.    2905. o
  -2   8  -6  144042.  149419.    4779. o
  -2   8  -7   27790.   25490.    2322. o
  -2   8  -8  275215.  280024.    6781. o
  -2   8  -9    8398.    6088.    1553. o
  -2   8 -10   15965.   14565.    1919. o
  -2   8 -11   24183.   22128.    2197. o
  -2   8 -12   87921.   79162.    4971. o
  -2   8 -13   17026.   12875.    3584. o
   2  10 -14   45821.   33341.    6170. o
   2  10 -13   12954.    9352.    2088. o
   2  10 -12   57667.   53452.    4623. o
   2  10 -11    5181.    5692.    2221. <
   2  10 -10  139082.  144425.    5825. o
   2  10  -9   36660.   44320.    3374. o
   2  10  -8   85129.   92246.    4614. o
   2  10  -7   14505.   18431.    3249. o
  -2  10   7   14614.   14983.    3545. o
   2  10  -6   46357.   60053.    4708. o
  -2  10   6   42929.   40108.    4900. o
   2  10  -5    6632.   10008.    2460. o
  -2  10   5    5780.    6771.    2951. <
  -2  10   4  545371.  559465.   10999. o
   2  10  -3   12225.   12832.    3346. o
  -2  10   3   11676.   11025.    2224. o
   2  10  -2   97366.  105795.    7171. o
  -2  10   2   93540.   99986.    4960. o
   2  10  -1     390.    2118.    1783. <
  -2  10   1     355.    2251.    1295. <
   2  10   0   27782.   28856.    3945. o
  -2  10   0   26638.   27991.    2468. o
   2  10   1   20735.   23252.    3487. o
  -2  10  -1   19971.   20326.    2282. o
   2  10   2  533963.  553771.   14283. o
  -2  10  -2  521927.  559925.   11442. o
   2  10   3    2622.    4345.    1631. <
  -2  10  -3    2745.    3653.    1797. <
  -2  10  -4   21280.   27252.    3227. o
  -2  10  -5   22579.   22148.    3103. o
  -2  10  -6   57974.   63192.    4677. o
  -2  10  -7   26808.   25625.    3338. o
  -2  10  -8  236734.  229785.    8896. o
  -2  10  -9    7235.    6450.    1886. o
  -2  10 -10   18806.   14167.    2285. o
  -2  10 -11   22448.   19899.    3054. o
  -2  10 -12   45932.   37189.    6142. o
   2  12 -12   59238.   54511.    5027. o
   2  12 -11    4099.    6521.    3792. <
   2  12 -10   75005.   85288.    6679. o
   2  12  -9   34234.   41166.    4850. o
   2  12  -8   68370.   73968.    6053. o
   2  12  -7   13969.   17577.    3496. o
   2  12  -6   42669.   55565.    4969. o
  -2  12   6   43496.   44653.    5798. o
   2  12  -5    2241.    4693.    2360. <
  -2  12   5    1628.    1974.    2070. <
   2  12  -4  154285.  167156.    7756. o
  -2  12   4  141653.  158075.   10115. o
   2  12  -3    6597.    8670.    3571. <
  -2  12   3    6095.    6660.    2267. <
   2  12  -2   73466.   82815.    7122. o
  -2  12   2   74511.   86225.    5199. o
   2  12  -1    2023.    3670.    2707. <
  -2  12   1    1973.    5062.    2255. <
   2  12   0   42150.   40431.    5070. o
  -2  12   0   47647.   50683.    3522. o
   2  12   1   13749.   16870.    3641. o
  -2  12  -1   13640.   15373.    2392. o
   2  12   2  172143.  157590.    6754. o
  -2  12  -2  164454.  177095.    6224. o
   2  12   3    1283.    4412.    1902. <
  -2  12  -3    1644.    1510.    1501. <
  -2  12  -4   46008.   55847.    4691. o
  -2  12  -5   19708.   20519.    3356. o
  -2  12  -6   45521.   43687.    4484. o
  -2  12  -7   24715.   28777.    3857. o
  -2  12  -8   95227.   89572.    6302. o
  -2  12  -9    5342.    5392.    2488. <
  -2  12 -10   18051.   17454.    3467. o
   2  14 -11    4169.    8400.    4394. <
   2  14 -10   40327.   43297.    5348. o
   2  14  -9   30747.   37472.    4942. o
   2  14  -8   49756.   49597.    5405. o
   2  14  -7   12603.   15423.    3759. o
   2  14  -6   52194.   67106.    5849. o
  -2  14   6   54243.   60174.    7202. o
   2  14  -5    2043.    5034.    2754. <
  -2  14   5    1752.    4734.    3246. <
   2  14  -4  106467.  109504.    7144. o
  -2  14   4  106936.  110471.    9451. o
   2  14  -3    8086.   11873.    3037. o
  -2  14   3    7803.    9471.    4041. <
   2  14  -2   87734.   89444.    6138. o
  -2  14   2   83987.   90725.    5868. o
   2  14  -1    5802.   10102.    3877. <
  -2  14   1    5327.    8195.    2856. <
   2  14   0   44862.   45399.    6042. o
  -2  14   0   44499.   59179.    5020. o
   2  14   1   11250.   13937.    2873. o
  -2  14  -1   10932.   17186.    3518. o
   2  14   2  116931.  103347.    6143. o
  -2  14  -2  113622.  124894.    5888. o
  -2  14  -3     872.    2922.    1991. <
  -2  14  -4   44582.   57072.    4373. o
  -2  14  -5   19046.   22841.    3287. o
  -2  14  -6   31689.   39879.    3998. o
  -2  14  -7   20398.   22097.    3899. o
  -2  14  -8   76426.   74254.    6343. o
  -2  14  -9    4637.    8283.    4253. <
   2  16  -8   32812.   33723.    7063. o
   2  16  -7   12575.   14783.    3857. o
   2  16  -6   69245.   78687.    6779. o
  -2  16   6   71179.   81319.    8779. o
   2  16  -5     262.    3959.    2689. <
  -2  16   5     190.    4321.    3367. <
   2  16  -4   19963.   22330.    4173. o
  -2  16   4   18589.   22531.    5597. o
   2  16  -3    6930.    8452.    3098. <
  -2  16   3    6696.    7450.    4161. <
   2  16  -2   74602.   62390.    7882. o
  -2  16   2   75605.   73286.    5904. o
   2  16  -1    8297.    6982.    3687. <
  -2  16   1    8571.    9534.    3147. <
   2  16   0   71974.   72057.    5703. o
  -2  16   0   75645.   84576.    6323. o
   2  16   1    8330.   10363.    3040. o
  -2  16  -1    8731.   13160.    3523. o
   2  16   2   32290.   28377.    5732. o
  -2  16  -2   32481.   38960.    4869. o
  -2  16  -3     271.    3926.    2229. <
  -2  16  -4   90997.   99964.    6046. o
  -2  16  -5   18042.   21633.    3485. o
  -2  16  -6   26613.   31925.    5042. o
  -2  16  -7   15394.   22640.    6618. o
   2  18  -2   61631.   49280.    7836. o
   2  18  -1    8476.    5700.    2991. <
  -2  18   1    8334.    8695.    4523. <
   2  18   0   60120.   41556.    6841. o
  -2  18   0   59112.   50171.    7746. o
   2  18   1    4443.    5286.    2748. <
  -2  18  -1    4746.    7239.    4237. <
   3   1 -16   37374.   37544.    2920. o
   3   1 -15     410.    1446.    1129. <
   3   1 -14   30662.   30758.    2430. o
   3   1 -13    1514.    1878.    1120. <
   3   1 -12   35096.   38850.    2410. o
   3   1 -11    8866.    9019.    1391. o
   3   1 -10   79245.   79786.    2942. o
   3   1  -9    2691.    2799.     775. o
  -3   1   9    3355.    6217.    1964. <
   3   1  -8   20000.   18466.    1288. o
  -3   1   8   20300.   16956.    2214. o
   3   1  -7    9590.    7485.     896. o
  -3   1   7   10260.    7377.    1668. o
   3   1  -6   12648.   13245.    1014. o
  -3   1   6   12355.    9846.    1569. o
   3   1  -5   23764.   22919.    1621. o
  -3   1   5   25776.   25066.    2212. o
   3   1  -4   14431.   13382.    1115. o
  -3   1   4   15056.   12553.    1260. o
  -3   1   3    2998.    5158.     871. o
  -3   1   0    8839.    8987.     661. o
  -3   1  -1    5297.    7105.     657. o
  -3   1  -2   51585.   45363.    1275. o
  -3   1  -3   52682.   53799.    1105. o
  -3   1  -4   39046.   35830.    1033. o
  -3   1  -5    3399.    4293.     546. o
  -3   1  -6   28024.   28062.    1036. o
  -3   1  -7    2008.    4134.     781. o
  -3   1  -8   92086.   99436.    2427. o
  -3   1  -9    3281.    4257.    1036. o
  -3   1 -10   37354.   40906.    2390. o
  -3   1 -11    3590.    3999.    1228. o
  -3   1 -12   23914.   23253.    2142. o
  -3   1 -13     272.    1038.    1101. <
   3   3 -16   30444.   29357.    2707. o
   3   3 -15    9905.   10128.    1821. o
   3   3 -14   26712.   31820.    2582. o
   3   3 -13    9823.    9197.    1661. o
   3   3 -12   28832.   29623.    2275. o
   3   3 -11    5088.    7388.    1401. o
   3   3 -10   56435.   55687.    2477. o
   3   3  -9   42394.   40295.    2099. o
  -3   3   9   39807.   36408.    3380. o
   3   3  -8   11062.    9845.    1225. o
  -3   3   8   11293.   10877.    1995. o
   3   3  -7  129218.  131647.    3733. o
  -3   3   7  127469.  123990.    5296. o
   3   3  -6    9744.    9730.    1133. o
  -3   3   6   10554.    9514.    1706. o
   3   3  -5   19894.   18296.    1424. o
  -3   3   5   15758.   14431.    1972. o
   3   3  -4    8701.    8119.     944. o
  -3   3   4    7657.    6184.    1210. o
   3   3  -3    4274.    3815.    1172. o
  -3   3   3    4180.    3948.     963. o
   3   3  -2    4404.    4025.     975. o
  -3   3   2    4396.    3352.     822. o
  -3   3   1  125873.  114823.    2271. o
  -3   3   0    5876.    3686.     686. o
  -3   3  -1   80370.   70994.    2172. o
  -3   3  -2   31421.   26068.    1054. o
  -3   3  -3    8195.    8452.     661. o
  -3   3  -4   22830.   21120.     937. o
  -3   3  -5   18870.   17455.     945. o
  -3   3  -6   21536.   21556.    1070. o
  -3   3  -7   36067.   36839.    1588. o
  -3   3  -8   63616.   65728.    2172. o
  -3   3  -9   24510.   25553.    1667. o
  -3   3 -10   26122.   27840.    1861. o
  -3   3 -11    3871.    4318.    1297. o
  -3   3 -12   22870.   24742.    2754. o
  -3   3 -13    4077.    4039.    1600. <
   3   5 -16   22920.   25736.    3849. o
   3   5 -15   12129.   12768.    2046. o
   3   5 -14   23005.   25222.    2478. o
   3   5 -13   30068.   26479.    2509. o
   3   5 -12   23656.   25371.    2091. o
   3   5 -11   18558.   13453.    1831. o
   3   5 -10   38621.   41696.    3110. o
   3   5  -9   41681.   41935.    2587. o
   3   5  -8   10136.    8229.    1153. o
  -3   5   8   10313.    9534.    2213. o
   3   5  -7  116769.  101695.    3528. o
  -3   5   7  114081.  117626.    5866. o
   3   5  -6   12033.   11779.    1446. o
  -3   5   6   12488.   10547.    2075. o
   3   5  -5   64502.   49484.    2705. o
   3   5  -4    5738.    6203.    1051. o
  -3   5   4    4968.    4879.    1031. o
   3   5  -3   10278.   10682.    2014. o
  -3   5   3   12646.   13212.    1344. o
   3   5  -2    1679.    2504.    1162. <
  -3   5   2    1689.    2008.     660. <
   3   5  -1   81082.   75338.    3973. o
  -3   5   1   88109.   93231.    2370. o
   3   5   0    5157.    6045.    1349. o
  -3   5   0    5194.    5281.     827. o
  -3   5  -1   95083.  101150.    2170. o
  -3   5  -2   28203.   26146.    1296. o
  -3   5  -3   99207.   98829.    2675. o
  -3   5  -4   12304.   11946.    1051. o
  -3   5  -5   41594.   43259.    1708. o
  -3   5  -6   20084.   19225.    1281. o
  -3   5  -7   35795.   37847.    1744. o
  -3   5  -8   52255.   53919.    2157. o
  -3   5  -9   35596.   34197.    2092. o
  -3   5 -10   17187.   14158.    1868. o
  -3   5 -11    9265.    5740.    1490. o
  -3   5 -12   19657.   19590.    2394. o
  -3   5 -13    3556.    4140.    2092. <
   3   7 -15   29716.   30349.    3003. o
   3   7 -14   17360.   17971.    2431. o
   3   7 -13   49836.   44096.    3011. o
   3   7 -12   14981.   15855.    2041. o
   3   7 -11   15099.   10800.    2438. o
   3   7 -10   25990.   27276.    2961. o
   3   7  -9   94361.   95409.    4096. o
   3   7  -8   12317.   11821.    1712. o
  -3   7   8   12176.   13895.    2815. o
   3   7  -7  323975.  328141.    6839. o
  -3   7   7  318470.  311274.   10622. o
   3   7  -6    9311.   10564.    1683. o
  -3   7   6    9433.    9443.    2408. o
   3   7  -5  129502.  136509.    4669. o
  -3   7   5  128057.  137158.    7001. o
   3   7  -4    5214.    4973.    2099. <
  -3   7   4    5067.    6032.    1440. o
   3   7  -3   16360.   15372.    2646. o
  -3   7   3   18672.   17399.    1494. o
   3   7  -2     330.    2662.    1545. <
  -3   7   2     248.    1401.     846. <
   3   7  -1  379381.  403157.   10333. o
  -3   7   1  366870.  371137.    5697. o
   3   7   0    9415.   11763.    2182. o
  -3   7   0    9577.    8192.    1128. o
   3   7   1  342497.  377072.    9010. o
  -3   7  -1  351245.  342243.    5727. o
  -3   7  -2   25957.   23859.    1667. o
  -3   7  -3   36970.   37190.    2247. o
  -3   7  -4    6651.    5904.    1615. o
  -3   7  -5   99855.  109937.    3764. o
  -3   7  -6   16535.   15978.    1801. o
  -3   7  -7  117892.  117683.    4160. o
  -3   7  -8   42686.   42041.    2219. o
  -3   7  -9   76770.   72610.    3553. o
  -3   7 -10   10703.   12995.    2151. o
  -3   7 -11   14242.   10487.    2267. o
  -3   7 -12   13098.   11850.    2334. o
  -3   7 -13   14582.   12443.    3456. o
   3   9 -14   11457.   11945.    2059. o
   3   9 -13   50365.   38343.    3211. o
   3   9 -12    4429.    5148.    2143. <
   3   9 -11   32771.   25662.    3657. o
   3   9 -10   10069.   12049.    2207. o
   3   9  -9   78520.   83710.    4295. o
   3   9  -8    7571.    7518.    1825. o
  -3   9   8    7703.    7201.    2776. <
   3   9  -7  279832.  308729.    7032. o
  -3   9   7  284316.  307380.   11969. o
   3   9  -6    6662.    7133.    2858. <
  -3   9   6    7415.    6171.    2637. <
   3   9  -5  100367.   93420.    7097. o
  -3   9   5  104276.  132625.    7896. o
   3   9  -4    4477.    4947.    2580. <
  -3   9   4    4489.    6285.    1835. o
   3   9  -3   19818.   18168.    3342. o
  -3   9   3   21323.   22091.    2587. o
   3   9  -2    1154.    2603.    1895. <
  -3   9   2    1189.    2226.    1166. <
   3   9  -1  367359.  372834.   11859. o
  -3   9   1  379000.  399565.    7247. o
   3   9   0    9596.   15862.    2945. o
  -3   9   0    9544.    7878.    1421. o
   3   9   1  248148.  264708.    9289. o
  -3   9  -1  240196.  250140.    5430. o
   3   9   2   11487.   13786.    2493. o
  -3   9  -2   12344.   11805.    1602. o
  -3   9  -3  122105.  129132.    4720. o
  -3   9  -4    1433.    1019.    1117. <
  -3   9  -5   85924.  104288.    5289. o
  -3   9  -6   10152.    8434.    2242. o
  -3   9  -7  103792.  104525.    4423. o
  -3   9  -8   22102.   18694.    2285. o
  -3   9  -9   79482.   67894.    3893. o
  -3   9 -10    5385.    5004.    1930. <
  -3   9 -11   20465.   19408.    3091. o
  -3   9 -12    6347.    6631.    2953. <
   3  11 -13   57495.   46431.    4732. o
   3  11 -12    1727.    2080.    1714. <
   3  11 -11   16839.   16223.    3296. o
   3  11 -10    3228.    4466.    1908. <
   3  11  -9   89260.  103780.    6721. o
   3  11  -8    6728.   10032.    2912. o
   3  11  -7  296977.  333604.   10964. o
  -3  11   7  301654.  293216.   13207. o
   3  11  -6    6713.    7623.    2588. <
  -3  11   6    8264.    5916.    2959. <
   3  11  -5   93337.  106627.    8259. o
  -3  11   5   87920.   95024.    7703. o
   3  11  -4    3466.    6447.    3082. <
  -3  11   4    3409.    6021.    3184. <
   3  11  -3   11574.   11720.    3484. o
  -3  11   3   13504.   13765.    2635. o
   3  11  -2    1976.    3954.    2618. <
  -3  11   2    1591.    3711.    2057. <
   3  11  -1  343989.  362290.   13008. o
  -3  11   1  340823.  346160.    7891. o
   3  11   0    9590.   12178.    3146. o
  -3  11   0    9707.    9663.    1995. o
   3  11   1  246421.  265522.   10466. o
  -3  11  -1  243217.  262541.    8409. o
   3  11   2    8177.   10850.    2769. o
  -3  11  -2    8512.    8218.    2028. o
  -3  11  -3   30337.   34571.    3081. o
  -3  11  -4     148.    3289.    1770. <
  -3  11  -5   79349.   97293.    4804. o
  -3  11  -6    7756.    6883.    2263. <
  -3  11  -7  120462.  110440.    6453. o
  -3  11  -8    9112.    8130.    2544. <
  -3  11  -9   78814.   60820.    5294. o
  -3  11 -10    2032.    1417.    1478. <
   3  13 -11   19584.   16222.    4055. o
   3  13 -10     688.    5705.    2932. <
   3  13  -9   57301.   61348.    5836. o
   3  13  -8    7243.   10725.    3276. o
   3  13  -7  191140.  212831.    9740. o
  -3  13   7  194659.  200910.   12051. o
   3  13  -6    7957.   13275.    3363. o
  -3  13   6    7662.    7885.    3888. <
   3  13  -5   96528.  104995.    6690. o
  -3  13   5   97196.  115440.    9186. o
   3  13  -4    5006.    7588.    3557. <
  -3  13   4    5356.    4685.    3163. <
   3  13  -3   15804.   17913.    4342. o
  -3  13   3   17114.   19599.    3194. o
   3  13  -2    3238.    4702.    2912. <
  -3  13   2    3826.    5859.    2405. <
  -3  13   1  239882.  263355.    9161. o
   3  13   0   10871.   13922.    3650. o
  -3  13   0   10366.   11683.    3002. o
   3  13   1  170155.  160532.    9524. o
  -3  13  -1  160487.  178097.    6441. o
   3  13   2    7684.    7074.    2220. <
  -3  13  -2    7431.    9896.    2421. o
  -3  13  -3   51211.   55717.    4076. o
  -3  13  -4      95.    2897.    1839. <
  -3  13  -5   67437.   94578.    6578. o
  -3  13  -6    9227.   12212.    2687. o
  -3  13  -7   80333.   74963.    5975. o
  -3  13  -8    6025.    6188.    2658. <
  -3  13  -9   57766.   47514.    6915. o
   3  15 -10    1818.    5814.    3987. <
   3  15  -9   57630.   61168.    6017. o
   3  15  -8   10249.   15248.    3858. o
   3  15  -7  211502.  206375.   10466. o
  -3  15   7  212907.  208035.   13264. o
   3  15  -6    7034.   10879.    3455. <
  -3  15   6    6816.    9320.    4129. <
   3  15  -5   84783.   95538.    6892. o
  -3  15   5   84586.   99671.    9216. o
   3  15  -4    5855.    6759.    2742. <
  -3  15   4    6154.    6112.    3868. <
   3  15  -3   11794.   11651.    3050. o
  -3  15   3   12550.   12627.    4536. <
   3  15  -2    6110.    5306.    3300. <
  -3  15   2    6298.    8072.    2901. <
   3  15  -1  260059.  233080.   13193. o
  -3  15   1  254475.  241604.   13434. o
   3  15   0   15857.   14133.    4183. o
  -3  15   0   15366.   17830.    3588. o
   3  15   1  202192.  199206.    8385. o
  -3  15  -1  201440.  219150.    9515. o
   3  15   2   10061.    7295.    3321. <
  -3  15  -2    9624.   12797.    2809. o
  -3  15  -3   19386.   18160.    3068. o
  -3  15  -4     512.    3871.    2232. <
  -3  15  -5   72421.  101568.    7436. o
  -3  15  -6    8618.    9356.    2839. o
   3  17  -6    5224.    4658.    3722. <
  -3  17   6    5142.    9817.    4609. <
   3  17  -5   51413.   48006.    5760. o
  -3  17   5   51167.   57688.    8112. o
   3  17  -4    6265.    2716.    2376. <
  -3  17   4    6018.    9043.    4639. <
   3  17  -3    6856.    5215.    3670. <
  -3  17   3    7060.    8927.    4458. <
   3  17  -2    7111.    4663.    3533. <
  -3  17   2    7800.   11248.    5054. <
  -3  17   1  153545.  154476.    8534. o
   3  17   0   11736.   11683.    3152. o
  -3  17   0   11057.   14569.    3817. o
   3  17   1   97560.   86119.    6262. o
  -3  17  -1   93453.  103433.    7435. o
  -3  17  -2    6614.    9102.    3584. <
  -3  17  -3   25611.   25243.    4558. o
  -3  17  -4    1546.    3770.    3253. <
   4   0 -16  109541.  102287.    6385. o
   4   0 -14   54583.   46898.    4179. o
   4   0 -12  210687.  229724.    7553. o
   4   0 -10  332408.  341377.    8218. o
   4   0  -8  869309.  883913.   11330. o
  -4   0   8  888150.  855875.   15074. o
   4   0  -6  316494.  311710.    6272. o
  -4   0   6  297819.  284822.    6060. o
  -4   0   4  260547.  235942.    4734. o
  -4   0   2 2453070. 2214030.   21691. o
  -4   0   0  103052.   89657.    3172. o
  -4   0  -2  121087.  123012.    2355. o
  -4   0  -4 1735800. 1685060.   12452. o
  -4   0  -6   90197.   88714.    2638. o
  -4   0  -8  268711.  275494.    5793. o
  -4   0 -10  295375.  307152.   14856. o
  -4   0 -12   13660.   13347.    4212. <
   4   2 -16  136890.  139790.    5239. o
   4   2 -15    1354.    2826.    1357. <
   4   2 -14   46537.   43563.    2890. o
   4   2 -13    5507.    5305.    1393. o
   4   2 -12  225000.  245360.    5357. o
   4   2 -11    1677.    1718.     972. <
   4   2 -10  342916.  348116.    5640. o
  -4   2  10  347619.  331695.   10225. o
   4   2  -9     346.     687.     577. <
  -4   2   9     564.     754.     905. <
   4   2  -8  669688.  676008.    7382. o
  -4   2   8  665748.  668225.   13083. o
   4   2  -7    4835.    4764.     886. o
  -4   2   7    4935.    4320.    1490. <
   4   2  -6  225036.  214646.    4088. o
  -4   2   6  224250.  216485.    6953. o
   4   2  -5     394.     731.     440. <
  -4   2   5     513.    1038.     778. <
   4   2  -4  405362.  376871.    5968. o
  -4   2   4  396335.  371317.    6802. o
  -4   2   3    1514.    1313.     671. <
  -4   2   2 2295630. 2081180.   19147. o
  -4   2   1     302.     906.     514. <
  -4   2   0  138617.  128787.    2324. o
  -4   2  -1    1653.    1189.     449. <
  -4   2  -2   89224.   85474.    1648. o
  -4   2  -3    4192.    3883.     549. o
  -4   2  -4 1165530. 1141250.    7611. o
  -4   2  -5    3004.    2653.     583. o
  -4   2  -6   79555.   78886.    1929. o
  -4   2  -7    3889.    3105.     909. o
  -4   2  -8  170341.  174190.    3910. o
  -4   2  -9    1253.    3891.    1193. o
  -4   2 -10  208303.  216318.    5465. o
  -4   2 -11    1222.    2993.    1470. <
  -4   2 -12    7960.    7122.    2512. <
  -4   2 -13    1458.    2576.    2161. <
   4   4 -16  107079.  104553.    4784. o
   4   4 -15    3923.    4512.    1559. <
   4   4 -14   44125.   41627.    2960. o
   4   4 -13   15081.   17149.    1989. o
   4   4 -12  195489.  216025.    5371. o
   4   4 -11    4669.    4749.    1291. o
   4   4 -10  231135.  229805.    5217. o
   4   4  -9    1087.    1494.    1062. <
  -4   4   9    1143.    2663.    1611. <
   4   4  -8  543212.  574360.    7756. o
  -4   4   8  556934.  545617.   12705. o
   4   4  -7   10987.   12302.    1415. o
  -4   4   7   11081.   11302.    2137. o
   4   4  -6  245986.  244477.    5076. o
  -4   4   6  239070.  241543.    7791. o
   4   4  -5    1456.    1640.     760. <
  -4   4   5    1630.    1134.     957. <
   4   4  -4   66590.   60026.    2353. o
  -4   4   4   70080.   60243.    2439. o
   4   4  -3    5521.    5027.     815. o
  -4   4   3    5002.    4396.     681. o
  -4   4   2 1032370.  938881.   10224. o
  -4   4   1     497.     883.     571. <
  -4   4   0   49428.   49725.    1689. o
  -4   4  -1    2857.    2865.     976. <
  -4   4  -2   51860.   49137.    1419. o
  -4   4  -3    8508.    8545.     799. o
  -4   4  -4  857672.  883198.    4823. o
  -4   4  -5    4395.    4524.     777. o
  -4   4  -6   39036.   40260.    1676. o
  -4   4  -7    9978.   12170.    1304. o
  -4   4  -8  160978.  168728.    4165. o
  -4   4  -9    6234.    5789.    1346. o
  -4   4 -10  210498.  211684.    5762. o
  -4   4 -11    3307.    2717.    1331. <
  -4   4 -12    8272.    8434.    2061. o
  -4   4 -13    3800.   10993.    4440. <
   4   6 -16  107017.  126332.    7650. o
   4   6 -15    6991.    4967.    1719. <
   4   6 -14   31488.   30625.    2872. o
   4   6 -13   26377.   27132.    2385. o
   4   6 -12  156830.  160792.    4994. o
   4   6 -11   10169.   10992.    2136. o
   4   6 -10  260322.  279523.    7839. o
   4   6  -9    2868.    3954.    1297. <
  -4   6   9    2837.    3890.    2057. <
   4   6  -8  358156.  374968.    8918. o
  -4   6   8  368904.  384992.   11510. o
   4   6  -7   16214.   15735.    1817. o
  -4   6   7   17161.   16508.    2849. o
   4   6  -6  158252.  163122.    4714. o
  -4   6   6  155894.  157868.    7200. o
   4   6  -5    3040.    3633.    1118. o
  -4   6   5    3464.    2970.    1074. <
   4   6  -4  269151.  292339.    9065. o
  -4   6   4  266974.  292521.    5514. o
   4   6  -3   15968.   17782.    2832. o
  -4   6   3   15277.   12461.    1261. o
   4   6  -2 1346100. 1345250.   18106. o
  -4   6   2 1344070. 1367160.    8792. o
   4   6  -1     586.    1975.    1146. <
  -4   6   1     547.    1193.     726. <
  -4   6   0  133086.  134985.    3185. o
  -4   6  -1    7806.    6655.     865. o
  -4   6  -2   54447.   50654.    1927. o
  -4   6  -3   16504.   16483.    1396. o
  -4   6  -4  697379.  718219.    6047. o
  -4   6  -5    7884.    7239.     981. o
  -4   6  -6   31818.   30357.    1983. o
  -4   6  -7   20886.   20081.    1748. o
  -4   6  -8  121601.  111547.    3872. o
  -4   6  -9   12377.   10674.    1730. o
  -4   6 -10  145802.  139069.    5044. o
  -4   6 -11    5708.    3824.    1451. <
  -4   6 -12    3822.    5123.    1801. <
   4   8 -15    8989.    7597.    2027. o
   4   8 -14   33639.   30012.    2778. o
   4   8 -13   38545.   37526.    2964. o
   4   8 -12   90880.   90662.    5407. o
   4   8 -11   11813.   13365.    2481. o
   4   8 -10  156772.  161219.    5632. o
   4   8  -9    5417.    5456.    1675. o
  -4   8   9    5127.    7556.    2626. <
   4   8  -8  313552.  325302.    7992. o
  -4   8   8  330135.  327350.   11975. o
   4   8  -7   25503.   27100.    2602. o
  -4   8   7   26532.   27315.    3937. o
   4   8  -6  145596.  151929.    5245. o
  -4   8   6  140954.  151078.    8155. o
   4   8  -5    3570.    4264.    2255. <
  -4   8   5    3833.    3497.    2102. <
   4   8  -4   63514.   71169.    5466. o
  -4   8   4   60837.   61871.    3498. o
   4   8  -3   20882.   26411.    3470. o
  -4   8   3   21286.   19635.    2057. o
   4   8  -2  785857.  856176.   15726. o
  -4   8   2  815707.  843611.    9335. o
   4   8  -1     255.    2359.    1529. <
  -4   8   1     177.    1038.     843. <
   4   8   0   73114.   78932.    4947. o
  -4   8   0   72839.   84364.    2927. o
  -4   8  -1   13701.   11860.    1461. o
  -4   8  -2   45101.   42036.    2309. o
  -4   8  -3   21846.   20757.    1858. o
  -4   8  -4  652489.  699639.    9462. o
  -4   8  -5   11389.   11852.    2117. o
  -4   8  -6    8128.    7840.    1648. o
  -4   8  -7   34078.   31529.    2528. o
  -4   8  -8  108335.   99217.    4368. o
  -4   8  -9   15993.   12698.    1950. o
  -4   8 -10  166450.  160000.    6949. o
  -4   8 -11    8541.    7490.    2118. o
  -4   8 -12   10324.   10638.    3447. <
   4  10 -14   30877.   26820.    2887. o
   4  10 -13   40693.   44375.    4303. o
   4  10 -12   63299.   57231.    4917. o
   4  10 -11    8278.    7246.    2457. <
   4  10 -10  120221.  118869.    5417. o
   4  10  -9    3925.    3442.    1698. <
  -4  10   9    3751.    5114.    2839. <
   4  10  -8  166597.  155027.    7931. o
  -4  10   8  169510.  173622.    9989. o
   4  10  -7   24226.   23449.    4578. o
  -4  10   7   24794.   20480.    4249. o
   4  10  -6   82821.   82674.    7072. o
  -4  10   6   91505.   94082.    7387. o
   4  10  -5    1523.    2386.    2088. <
  -4  10   5    1226.    1816.    1893. <
   4  10  -4  100194.  105118.    7352. o
  -4  10   4   97020.  101100.    5008. o
   4  10  -3   17263.   21248.    3867. o
  -4  10   3   17383.   17293.    2564. o
   4  10  -2  506532.  538978.   14908. o
  -4  10   2  515039.  531600.   10965. o
   4  10  -1     228.    1847.    1797. <
  -4  10   1     172.     958.     946. <
   4  10   0   80132.   84263.    5919. o
  -4  10   0   83777.   83780.    3570. o
   4  10   1   12412.   16222.    2916. o
  -4  10  -1   13572.   11681.    1781. o
  -4  10  -2   38748.   35258.    2900. o
  -4  10  -3   19186.   15406.    2265. o
  -4  10  -4  306734.  323720.    7878. o
  -4  10  -5    9982.    7504.    2199. o
  -4  10  -6   11606.   13636.    2652. o
  -4  10  -7   30478.   26854.    3320. o
  -4  10  -8   40477.   30480.    3638. o
  -4  10  -9   13375.    9736.    2545. o
  -4  10 -10   95586.   90692.    8692. o
   4  12 -13   39756.   37244.    4389. o
   4  12 -12   43212.   38755.    4467. o
   4  12 -11    4890.    7037.    2928. <
   4  12 -10   64003.   68054.    6025. o
   4  12  -9    2579.    4090.    2532. <
   4  12  -8  106645.  104773.    6900. o
  -4  12   8  111532.  102049.    8790. o
   4  12  -7   25577.   31367.    4046. o
  -4  12   7   25490.   24662.    4964. o
   4  12  -6   82767.   83574.    7856. o
  -4  12   6   80525.   84337.    7839. o
   4  12  -5    1231.    3234.    2569. <
  -4  12   5     944.    5651.    3266. <
   4  12  -4   37706.   39318.    5548. o
  -4  12   4   33539.   41548.    5680. o
   4  12  -3   10491.   12072.    3581. o
  -4  12   3   11070.    9470.    2638. o
   4  12  -2  156600.  145111.    9369. o
  -4  12   2  168651.  166105.    7205. o
   4  12  -1    1085.    3039.    2273. <
  -4  12   1    1055.    3212.    2057. <
   4  12   0   43849.   42076.    5085. o
  -4  12   0   41999.   46733.    3420. o
   4  12   1    9265.   12015.    3109. o
  -4  12  -1   10169.    9710.    2180. o
  -4  12  -2   32751.   46092.    4500. o
  -4  12  -3   11430.   12631.    2472. o
  -4  12  -4  179168.  172384.    7869. o
  -4  12  -5    8590.    7454.    2234. o
  -4  12  -6   15400.   14643.    3029. o
  -4  12  -7   26855.   22829.    3517. o
  -4  12  -8   29663.   20116.    3530. o
  -4  12  -9   13984.    8513.    2737. <
   4  14 -11    5820.    6560.    4085. <
   4  14 -10   62744.   70281.    6317. o
   4  14  -9    1423.    4983.    2797. <
   4  14  -8   37233.   35724.    4803. o
  -4  14   8   39969.   39654.    6621. o
   4  14  -7   22394.   22385.    4053. o
  -4  14   7   23028.   21057.    5340. o
   4  14  -6   61356.   62437.    5577. o
  -4  14   6   62393.   59053.    7323. o
   4  14  -5    1298.    3905.    3163. <
  -4  14   5    1289.    3228.    2887. <
   4  14  -4   68450.   68746.    7661. o
  -4  14   4   73841.   80936.    8388. o
   4  14  -3    7405.    8776.    3718. <
  -4  14   3    8214.   11265.    3040. o
   4  14  -2  102017.   96541.    8424. o
  -4  14   2  100404.  105306.    6499. o
   4  14  -1    2334.    4461.    2945. <
  -4  14   1    2168.    5142.    2577. <
   4  14   0   69759.   64452.    6767. o
  -4  14   0   73880.   81592.    5844. o
   4  14   1   13443.   12301.    3580. o
  -4  14  -1   13400.   14716.    2677. o
  -4  14  -2   39191.   45846.    3948. o
  -4  14  -3   10523.   10011.    2532. o
  -4  14  -4   79183.   68344.    5773. o
  -4  14  -5    6465.    5891.    2311. <
  -4  14  -6   26103.   23900.    3926. o
  -4  14  -7   25587.   21682.    3827. o
   4  16  -8   36194.   39208.    5280. o
   4  16  -7   19572.   25530.    4473. o
  -4  16   7   19039.   13995.    4866. <
   4  16  -6   56319.   50702.    5664. o
  -4  16   6   54742.   55606.    7824. o
   4  16  -5    2918.    2407.    2181. <
  -4  16   5    3076.    6478.    3961. <
   4  16  -4   64908.   66387.    6069. o
  -4  16   4   61788.   74065.    8743. o
   4  16  -3    3036.    3751.    3039. <
  -4  16   3    3508.    6075.    4040. <
   4  16  -2   29822.   24602.    5496. o
  -4  16   2   32864.   31766.    4463. o
   4  16  -1    4290.    4805.    3122. <
  -4  16   1    4081.    6597.    2976. <
   4  16   0   62822.   53086.    6785. o
  -4  16   0   59069.   62499.    5724. o
   4  16   1   11050.    9039.    3530. <
  -4  16  -1   11344.   13689.    3659. o
  -4  16  -2   46239.   58313.    5875. o
  -4  16  -3    6901.    7196.    2655. <
  -4  16  -4   60166.   60166.    4921. o
  -4  16  -5    6197.    6646.    3285. <
  -4  18   1    5404.    8143.    4298. <
   5   1 -17     307.    2153.    1374. <
   5   1 -16   30216.   28548.    2557. o
   5   1 -15     804.    1280.    1070. <
   5   1 -14   52700.   55130.    3056. o
   5   1 -13    4895.    5771.    1365. o
   5   1 -12   16436.   15924.    1757. o
   5   1 -11   11684.    9807.    1467. o
   5   1 -10   22443.   21479.    1718. o
  -5   1  10   22693.   21102.    3101. o
   5   1  -9    2117.    2326.     852. <
  -5   1   9    2444.    2547.    1571. <
   5   1  -8   48906.   46032.    2060. o
  -5   1   8   51257.   44593.    3635. o
   5   1  -7    9056.    7611.     928. o
  -5   1   7    9514.    6337.    1211. o
   5   1  -6   13366.   12668.     969. o
  -5   1   6   14245.   13218.    1071. o
   5   1  -5   74730.   75028.    2580. o
  -5   1   5   76075.   76465.    2018. o
  -5   1   4    4362.    3929.     606. o
  -5   1   3   32406.   31209.    1103. o
  -5   1   2   11554.    9500.     694. o
  -5   1   1   23160.   22404.     923. o
  -5   1   0   15392.   13938.     817. o
  -5   1  -1   28025.   25517.    1103. o
  -5   1  -2   36889.   34153.    1148. o
  -5   1  -3    8738.    8581.     735. o
  -5   1  -4  100707.  101474.    2008. o
  -5   1  -5    7994.    9814.     910. o
  -5   1  -6   27886.   30134.    1399. o
  -5   1  -7    6763.    6084.    1153. o
  -5   1  -8   33583.   40117.    2395. o
  -5   1  -9    3135.    7735.    1797. o
  -5   1 -10   69374.   81636.    5810. o
  -5   1 -11    1176.    3220.    1998. <
  -5   1 -12   12084.   15454.    3274. o
   5   3 -16   23168.   24097.    2478. o
   5   3 -15    9132.    9359.    1811. o
   5   3 -14   42583.   45507.    2951. o
   5   3 -13   14875.   14637.    1863. o
   5   3 -12   10629.   12167.    1715. o
   5   3 -11   15489.   12907.    1549. o
   5   3 -10   18474.   15681.    1572. o
  -5   3  10   18644.   15216.    2734. o
   5   3  -9    6324.    5813.    1157. o
  -5   3   9    6606.    5834.    2025. <
   5   3  -8   37859.   39688.    2078. o
  -5   3   8   35532.   30717.    3248. o
   5   3  -7   45465.   43276.    2090. o
  -5   3   7   39410.   37423.    3410. o
   5   3  -6    5975.    4970.     848. o
  -5   3   6    5521.    4856.    1400. o
   5   3  -5   61119.   58672.    2535. o
  -5   3   5   63118.   63943.    2289. o
   5   3  -4    4629.    4801.     831. o
  -5   3   4    5166.    4831.     815. o
  -5   3   3   13186.   14062.    1114. o
  -5   3   2    6628.    6124.     720. o
  -5   3   1   20551.   19970.    1230. o
  -5   3   0    9545.    9457.     828. o
  -5   3  -1   42990.   41114.    1515. o
  -5   3  -2   22034.   21119.     905. o
  -5   3  -3   25754.   26658.    1340. o
  -5   3  -4   70068.   69269.    2097. o
  -5   3  -5   31026.   30939.    1487. o
  -5   3  -6   20046.   18438.    1305. o
  -5   3  -7    3167.    4305.    1369. <
  -5   3  -8   26924.   28642.    1919. o
  -5   3  -9    6201.    6045.    1830. o
  -5   3 -10   53596.   63686.    4073. o
  -5   3 -11    7796.    5801.    2360. <
  -5   3 -12    9274.   10334.    2895. o
   5   5 -16   17598.   19152.    2399. o
   5   5 -15   10482.    7885.    1820. o
   5   5 -14   33133.   34319.    2796. o
   5   5 -13   35762.   40478.    2835. o
   5   5 -12    9388.   11115.    1666. o
   5   5 -11   75575.   69486.    4237. o
   5   5 -10   18442.   18248.    2196. o
  -5   5  10   18642.   16710.    3034. o
   5   5  -9   13965.   14173.    1817. o
  -5   5   9   13444.   15303.    2974. o
   5   5  -8   27059.   26064.    2144. o
  -5   5   8   25788.   21202.    3133. o
   5   5  -7   27960.   27728.    2136. o
  -5   5   7   38336.   38992.    3793. o
   5   5  -6    3528.    4565.    1150. o
  -5   5   6    3570.    3688.    1553. <
   5   5  -5  272322.  268096.    5360. o
  -5   5   5  274592.  264737.    5642. o
   5   5  -4    7169.    7006.    1072. o
  -5   5   4    6988.    6742.     881. o
   5   5  -3  178913.  182933.    6300. o
  -5   5   3  174353.  164015.    3403. o
  -5   5   2   11132.    8579.     920. o
  -5   5   1   25247.   25906.    1411. o
  -5   5   0    5882.    4338.     938. o
  -5   5  -1  113216.  123608.    3302. o
  -5   5  -2   18379.   15031.    1100. o
  -5   5  -3  101314.  105684.    2452. o
  -5   5  -4   59750.   58839.    2008. o
  -5   5  -5   35870.   34651.    1660. o
  -5   5  -6   12882.   14231.    1448. o
  -5   5  -7   31701.   29847.    1995. o
  -5   5  -8   23487.   22354.    1857. o
  -5   5  -9   23554.   21553.    2294. o
  -5   5 -10   44647.   46726.    3713. o
  -5   5 -11   16774.   11464.    2508. o
  -5   5 -12    5967.    8514.    2988. <
   5   7 -16    9993.   12842.    3257. o
   5   7 -15   21668.   18920.    2596. o
   5   7 -14   22556.   21785.    2532. o
   5   7 -13   44840.   46270.    3155. o
   5   7 -12    7422.    8373.    2161. o
   5   7 -11  100945.   95010.    5304. o
   5   7 -10   13863.   13419.    2272. o
  -5   7  10   13173.   13580.    3187. o
   5   7  -9   28944.   20637.    2523. o
  -5   7   9   28048.   26086.    4185. o
   5   7  -8   21643.   24938.    2404. o
  -5   7   8   22550.   20208.    3544. o
   5   7  -7   71960.   77728.    3652. o
  -5   7   7   67867.   62882.    5218. o
   5   7  -6    1511.    3431.    1356. <
  -5   7   6    1664.    4294.    2230. <
   5   7  -5  276026.  306366.   10261. o
  -5   7   5  272657.  294213.    6225. o
   5   7  -4    8677.   11757.    2528. o
  -5   7   4    8006.    7081.    1432. o
   5   7  -3  136355.  150285.    6587. o
  -5   7   3  137792.  143486.    3527. o
   5   7  -2   11992.   11720.    2198. o
  -5   7   2   10810.    9448.    1216. o
  -5   7   1   24616.   29508.    1771. o
  -5   7   0    1720.    3434.    1026. o
  -5   7  -1  181578.  194813.    4084. o
  -5   7  -2   21783.   21308.    1688. o
  -5   7  -3  173240.  174640.    4152. o
  -5   7  -4   51369.   50902.    2342. o
  -5   7  -5   69508.   67697.    2782. o
  -5   7  -6    7264.    5728.    1237. o
  -5   7  -7   20834.   19567.    1878. o
  -5   7  -8   18267.   13391.    1699. o
  -5   7  -9   29577.   24612.    2223. o
  -5   7 -10   37348.   33278.    3036. o
  -5   7 -11   30043.   29937.    4186. o
   5   9 -15   19916.   17515.    3719. o
   5   9 -14   11294.    9614.    2040. o
   5   9 -13   72370.   75450.    5294. o
   5   9 -12    5714.    5878.    2300. <
   5   9 -11  136802.  129320.    6696. o
   5   9 -10    5411.    5333.    1733. <
  -5   9  10    5094.    3465.    2442. <
   5   9  -9   16785.    9437.    2291. o
   5   9  -8   10188.   10576.    2150. o
  -5   9   8   10557.   11302.    3370. o
   5   9  -7   76909.   79890.    6667. o
  -5   9   7   77689.   71683.    6389. o
   5   9  -6    3040.    4609.    2607. <
  -5   9   6    2951.    3968.    2703. <
   5   9  -5  500757.  538392.   15180. o
  -5   9   5  505005.  538084.   15878. o
   5   9  -4   11767.   16719.    3463. o
  -5   9   4   11636.   10861.    2110. o
   5   9  -3  216041.  251469.    9651. o
  -5   9   3  210332.  218051.    6121. o
   5   9  -2   14443.   15984.    2952. o
  -5   9   2   13434.   11472.    1564. o
   5   9  -1   18746.   14273.    2942. o
  -5   9   1   24145.   32975.    2186. o
  -5   9   0     795.    3102.    1230. <
  -5   9  -1  284199.  305854.    5721. o
  -5   9  -2   15546.   12651.    1691. o
  -5   9  -3  204092.  177681.    7478. o
  -5   9  -4   26168.   22391.    2793. o
  -5   9  -5   79680.   77276.    4740. o
  -5   9  -6    2322.    2179.    1680. <
  -5   9  -7   46367.   46838.    3989. o
  -5   9  -8   10561.    8663.    2311. o
  -5   9  -9   46036.   39304.    3252. o
  -5   9 -10   21947.   18213.    2946. o
   5  11 -14    3098.    4467.    2402. <
   5  11 -13   59580.   54015.    4952. o
   5  11 -12    3983.    3722.    2213. <
   5  11 -11  124243.  112240.    6815. o
   5  11 -10    3627.    5795.    2552. <
   5  11  -9   21829.   18794.    3693. o
  -5  11   9   22161.   25299.    5070. o
   5  11  -8    5303.    7932.    3500. <
  -5  11   8    4712.    7267.    3461. <
   5  11  -7   72349.   74442.    7259. o
  -5  11   7   65803.   60566.    6720. o
   5  11  -6    3081.    4753.    2885. <
  -5  11   6    3436.    4806.    3045. <
   5  11  -5  272321.  282727.   12725. o
  -5  11   5  275741.  286817.   13138. o
   5  11  -4   11255.   14442.    3653. o
  -5  11   4   11494.    9574.    2424. o
   5  11  -3  100951.  115331.    7793. o
  -5  11   3   95717.   94043.    5216. o
   5  11  -2    9373.   12273.    3179. o
  -5  11   2    8266.    7594.    2335. o
   5  11  -1   20153.   16069.    3561. o
  -5  11   1   19232.   24631.    2271. o
  -5  11   0    1596.    1862.    1289. <
  -5  11  -1  187142.  194171.    6268. o
  -5  11  -2   14654.   13041.    2323. o
  -5  11  -3  137110.  128945.    5580. o
  -5  11  -4   13005.    9706.    2191. o
  -5  11  -5   65077.   57311.    4832. o
  -5  11  -6     238.    1294.    1418. <
  -5  11  -7   21288.   22073.    3271. o
  -5  11  -8    7827.    6041.    2296. <
  -5  11  -9   33448.   26702.    3773. o
   5  13 -12    4762.    6790.    4130. <
   5  13 -11  132931.  113942.    8115. o
   5  13 -10    4739.    6111.    2910. <
   5  13  -9   16508.   16136.    3657. o
  -5  13   9   17110.   18325.    5159. o
   5  13  -8    3616.    4288.    2504. <
  -5  13   8    3752.    6248.    3520. <
   5  13  -7   45832.   46805.    6618. o
  -5  13   7   50892.   41782.    6420. o
   5  13  -6    5306.    4023.    3018. <
  -5  13   6    4652.    5607.    3506. <
   5  13  -5  307898.  293985.   14284. o
  -5  13   5  307446.  315404.   15053. o
   5  13  -4   16825.   18155.    4271. o
  -5  13   4   16135.   12036.    4301. <
   5  13  -3  145263.  159836.    9949. o
  -5  13   3  150937.  151914.    7296. o
   5  13  -2    9551.    9867.    3415. <
  -5  13   2   10102.   12032.    2920. o
   5  13  -1   10564.    6979.    3084. <
  -5  13   1   11974.    9491.    3436. <
   5  13   0    1443.    2928.    2266. <
  -5  13   0    1423.    4394.    2384. <
  -5  13  -1  178997.  178806.    7908. o
  -5  13  -2   15193.   12815.    2459. o
  -5  13  -3  137866.  135486.    7467. o
  -5  13  -4    8473.    6294.    2187. <
  -5  13  -5   45008.   34559.    4215. o
  -5  13  -6     407.    2680.    1910. <
  -5  13  -7   38536.   35044.    4338. o
   5  15 -10    3631.    8135.    4318. <
   5  15  -9   16778.   14290.    3786. o
   5  15  -8    5390.    2915.    2308. <
  -5  15   8    5593.    5727.    3760. <
   5  15  -7   46394.   41106.    4966. o
  -5  15   7   43864.   41448.    7038. o
   5  15  -6    7864.    8301.    4021. <
  -5  15   6    7921.    8872.    4180. <
   5  15  -5  206603.  180795.   12427. o
  -5  15   5  202840.  200747.   13244. o
   5  15  -4   15987.   16480.    4927. o
  -5  15   4   15042.   15960.    4966. <
   5  15  -3   89162.   84467.    8252. o
  -5  15   3   90974.  103381.    9938. o
   5  15  -2    6460.    3179.    2569. <
  -5  15   2    6622.    7823.    2973. <
   5  15  -1   13064.    7119.    3344. <
  -5  15   1   12271.   14612.    3448. o
   5  15   0    4105.    2702.    2293. <
  -5  15   0    4108.    6039.    2833. <
  -5  15  -1  145265.  148854.    8324. o
  -5  15  -2   19615.   16553.    3016. o
  -5  15  -3  114313.  104173.    7104. o
  -5  15  -4    4739.    4378.    2270. <
  -5  15  -5   42369.   35179.    6614. o
   5  17  -6    8590.    6933.    3979. <
  -5  17   6    7928.   11477.    4997. <
   5  17  -5  178053.  154216.    9365. o
  -5  17   5  177785.  193158.   13930. o
   5  17  -4   12903.   10148.    3316. <
  -5  17   4   12921.   14390.    5449. <
   5  17  -3   69562.   69629.    8358. o
  -5  17   3   71283.   79434.    9554. o
   5  17  -2    5841.    7777.    3926. <
  -5  17   2    6374.   11151.    5165. <
   5  17  -1    4628.    2596.    2507. <
  -5  17   1    5030.    9140.    3446. <
   5  17   0    4298.    3925.    2883. <
  -5  17   0    4124.    5062.    3023. <
  -5  17  -1  117445.  117760.    8175. o
   6   0 -16   90441.   86298.    5786. o
   6   0 -14  333291.  354217.   10096. o
   6   0 -12  142214.  130219.    5989. o
   6   0 -10  126716.  130809.    5286. o
  -6   0  10  134092.  141399.    7409. o
   6   0  -8  918873.  888626.   12455. o
  -6   0   8  896717.  886436.   15874. o
   6   0  -6 1656860. 1641460.   14401. o
  -6   0   6 1663580. 1635640.   11722. o
  -6   0   4  299018.  299533.    5053. o
  -6   0   2  634734.  613672.    7485. o
  -6   0   0 2426690. 2381190.   15587. o
  -6   0  -2  268972.  300139.    7083. o
  -6   0  -4   75771.   76412.    3272. o
  -6   0  -6  661796.  635987.   10264. o
  -6   0  -8   67610.   62475.    4366. o
  -6   0 -10  112185.  107580.    9681. o
   6   2 -17    3111.    4161.    1635. <
   6   2 -16   75025.   78864.    3963. o
   6   2 -15     145.     984.     953. <
   6   2 -14  289636.  295078.    6690. o
   6   2 -13     939.    2375.    1192. <
   6   2 -12  159349.  157363.    4588. o
  -6   2  12  162311.  151418.    8028. o
   6   2 -11    5132.    4797.    1240. o
  -6   2  11    5700.    4925.    2185. <
   6   2 -10  164172.  166717.    4276. o
  -6   2  10  165719.  161883.    7704. o
   6   2  -9    1238.    1200.     755. <
  -6   2   9    1141.     970.    1161. <
   6   2  -8  542389.  537497.    6802. o
  -6   2   8  554220.  551544.   10667. o
   6   2  -7    1405.    1557.     833. <
  -6   2   7    1552.    1775.    1159. <
   6   2  -6 1073340. 1047400.   11404. o
  -6   2   6 1060180. 1034850.    8618. o
   6   2  -5     851.    1032.     572. <
  -6   2   5     762.    2226.     709. <
  -6   2   4  220576.  227573.    3837. o
  -6   2   3    1767.    2525.     655. o
  -6   2   2  309328.  299799.    4265. o
  -6   2   1    3666.    3521.     689. o
  -6   2   0 1328730. 1296680.    9239. o
  -6   2  -1    2508.    2245.     672. o
  -6   2  -2  200671.  211295.    3193. o
  -6   2  -3    2445.    1056.     880. <
  -6   2  -4   94375.   94082.    3032. o
  -6   2  -5    1664.    3492.    1105. <
  -6   2  -6  525784.  550980.    7934. o
  -6   2  -7    3026.    2720.    1349. <
  -6   2  -8   38849.   36896.    3575. o
  -6   2  -9    2268.    6939.    1834. o
  -6   2 -10  111519.  110845.    7078. o
  -6   2 -11     456.    4119.    2295. <
   6   4 -17    8943.    9139.    2703. o
   6   4 -16   84077.   80712.    4206. o
   6   4 -15     992.    1517.    1177. <
   6   4 -14  290041.  306271.    6923. o
   6   4 -13    3025.    3802.    1413. <
   6   4 -12  105896.  111136.    4084. o
   6   4 -11   11676.   11729.    1633. o
  -6   4  11   11380.    9845.    2717. o
   6   4 -10  173243.  177456.    6328. o
  -6   4  10  190676.  192266.    8603. o
   6   4  -9    3713.    2851.    1277. <
  -6   4   9    3025.    2691.    1877. <
   6   4  -8  587570.  573025.    8201. o
  -6   4   8  575379.  609926.   13782. o
   6   4  -7    5154.    5150.    1062. o
  -6   4   7    5182.    4545.    1610. <
   6   4  -6  938636.  922755.   11598. o
  -6   4   6  946170.  941995.   16487. o
   6   4  -5    1697.    1994.     786. <
  -6   4   5    1594.    1131.     790. <
   6   4  -4  235471.  235577.    5276. o
  -6   4   4  237230.  244500.    4508. o
  -6   4   3    1874.    2077.     669. <
  -6   4   2  265698.  261412.    4037. o
  -6   4   1   10574.    9670.    1148. o
  -6   4   0 1215800. 1247790.    6800. o
  -6   4  -1    3921.    3840.     804. o
  -6   4  -2  140682.  150126.    3043. o
  -6   4  -3    5637.    4633.     930. o
  -6   4  -4   34476.   32392.    1576. o
  -6   4  -5    5476.    2387.    1083. <
  -6   4  -6  389406.  389119.    9218. o
  -6   4  -7    4239.    2185.    1517. <
  -6   4  -8   42103.   41844.    2883. o
  -6   4  -9    6104.    5856.    1898. <
  -6   4 -10   69437.   66670.    4466. o
  -6   4 -11    2769.    1390.    1417. <
   6   6 -16   45980.   49934.    3656. o
   6   6 -15    2904.    2560.    1437. <
   6   6 -14  189172.  194413.    6117. o
   6   6 -13    5192.    4573.    1530. <
   6   6 -12   96300.   93047.    5042. o
   6   6 -11   22878.   27188.    3099. o
  -6   6  11   21630.   20387.    3784. o
   6   6 -10  142686.  147990.    6227. o
  -6   6  10  135674.  137430.    8119. o
   6   6  -9    7191.    8054.    1604. o
  -6   6   9    6977.    8537.    2722. <
   6   6  -8  348895.  321698.    7427. o
   6   6  -7    8426.    8908.    1469. o
  -6   6   7    8388.    8411.    2633. <
   6   6  -6  497901.  514031.    7689. o
  -6   6   6  487209.  543241.   10797. o
   6   6  -5    1512.    3929.    1741. <
  -6   6   5    1506.    1878.    1035. <
  -6   6   4  138347.  139124.    3361. o
  -6   6   3    2040.    2344.     858. <
  -6   6   2  157351.  159084.    3580. o
  -6   6   1   19404.   16805.    1374. o
  -6   6   0  744438.  771392.    6983. o
  -6   6  -1    7584.    6642.    1000. o
  -6   6  -2  144463.  148833.    3546. o
  -6   6  -3   14279.   15702.    1360. o
  -6   6  -4   53469.   50081.    2308. o
  -6   6  -5   11741.   12568.    1277. o
  -6   6  -6  340027.  370821.    6670. o
  -6   6  -7    7153.    8185.    1651. o
  -6   6  -8   18239.   13597.    2033. o
  -6   6  -9   13205.   11912.    2426. o
  -6   6 -10   74662.   62525.    5278. o
  -6   6 -11    6744.    4994.    2083. <
   6   8 -15    3942.    3070.    1694. <
   6   8 -14  145630.  133796.    5413. o
   6   8 -13    7000.    5218.    2100. <
   6   8 -12   58469.   53901.    4429. o
   6   8 -11   29436.   30475.    3335. o
  -6   8  11   30038.   27155.    4713. o
   6   8 -10   91430.   91559.    4713. o
  -6   8  10   94321.   95841.    7325. o
   6   8  -9    8889.   10034.    2082. o
  -6   8   9    8896.    7179.    2944. <
   6   8  -8  318286.  330624.    7896. o
  -6   8   8  318960.  343863.   12789. o
   6   8  -7   10259.   13672.    2014. o
  -6   8   7   10925.   12906.    3356. o
   6   8  -6  439322.  481189.   13636. o
  -6   8   6  436993.  479897.   14361. o
   6   8  -5    3021.    4266.    2232. <
  -6   8   5    2835.    3539.    1938. <
   6   8  -4  141866.  157780.    7381. o
  -6   8   4  143822.  149585.    4903. o
   6   8  -3    1792.    3838.    1874. <
  -6   8   3    1893.    2330.    1024. <
  -6   8   2  132619.  131069.    3787. o
  -6   8   1   25435.   24597.    1865. o
  -6   8   0  759444.  792633.    8076. o
  -6   8  -1   10785.   11151.    1503. o
  -6   8  -2   99043.  107693.    3516. o
  -6   8  -3   20523.   20618.    1730. o
  -6   8  -4   20561.   18157.    1972. o
  -6   8  -5   15188.   11281.    2209. o
  -6   8  -6  300849.  300740.    8859. o
  -6   8  -7   12463.   10493.    2226. o
  -6   8  -8   15865.   12481.    2482. o
  -6   8  -9   20448.   16223.    2726. o
  -6   8 -10   44433.   36484.    5589. o
   6  10 -15    3303.    2963.    2062. <
   6  10 -14   90828.   75303.    5782. o
   6  10 -13    6075.    3788.    2188. <
   6  10 -12   54718.   54034.    4680. o
   6  10 -11   35657.   36675.    3775. o
   6  10 -10   86368.   74916.    4773. o
  -6  10  10   84884.   80181.    7696. o
   6  10  -9    6905.    8704.    3579. <
  -6  10   9    6609.    5446.    2968. <
   6  10  -8   98524.   91560.    7823. o
  -6  10   8   99515.  112111.    8543. o
   6  10  -7    5551.    9176.    3392. <
  -6  10   7    5787.    8312.    3447. <
   6  10  -6  169696.  179996.    9917. o
  -6  10   6  165656.  183369.   10463. o
   6  10  -5    3589.    6140.    2878. <
  -6  10   5    3455.    4251.    2884. <
   6  10  -4   85925.   85847.    6565. o
  -6  10   4   88132.   82409.    4310. o
   6  10  -3    1398.    2511.    1942. <
  -6  10   3    1732.     832.    1000. <
  -6  10   2   38442.   40855.    3127. o
  -6  10   1   17575.   14856.    1880. o
  -6  10   0  300556.  311541.    7291. o
  -6  10  -1   10639.    8013.    1683. o
  -6  10  -2   55964.   60959.    3654. o
  -6  10  -3   19788.   16104.    2265. o
  -6  10  -4   25324.   21788.    2337. o
  -6  10  -5   13920.    9898.    2374. o
  -6  10  -6  178308.  170960.    7486. o
  -6  10  -7   14330.   11094.    2487. o
  -6  10  -8    7694.    4669.    2097. <
  -6  10  -9   19996.   11896.    3813. <
   6  12 -13    5990.    5639.    2546. <
   6  12 -12   24566.   22480.    6150. o
   6  12 -11   32784.   33698.    4532. o
   6  12 -10   68010.   59973.    5631. o
  -6  12  10   69732.   70581.    7882. o
   6  12  -9    4003.    2505.    2474. <
  -6  12   9    3387.    4193.    3106. <
   6  12  -8   91817.   87248.    8396. o
  -6  12   8   95239.   88990.    8477. o
   6  12  -7    3031.    3794.    2759. <
  -6  12   7    3162.    3965.    3079. <
   6  12  -6  115849.  106684.    8628. o
  -6  12   6  115372.  117953.    9485. o
   6  12  -5    7191.   11533.    3708. <
  -6  12   5    7229.    7759.    3726. <
   6  12  -4   89904.   88958.    7449. o
  -6  12   4   90179.   80554.    8033. o
   6  12  -3     395.    3636.    2416. <
  -6  12   3     321.    1961.    1709. <
   6  12  -2   41057.   41699.    5204. o
  -6  12   2   41126.   40250.    3517. o
  -6  12   1   12650.   10400.    2366. o
  -6  12   0  173148.  169334.    6253. o
  -6  12  -1    7921.    7783.    2071. o
  -6  12  -2   35740.   35483.    3338. o
  -6  12  -3   15943.   12515.    2477. o
  -6  12  -4   12866.   10958.    2705. o
  -6  12  -5   10333.    5717.    2339. <
  -6  12  -6   98357.   84915.    6011. o
  -6  12  -7   11566.    6632.    2517. <
   6  14 -11   33995.   34826.    5102. o
   6  14 -10   48321.   39787.    5054. o
  -6  14  10   44229.   32875.    6264. o
   6  14  -9    3479.    4306.    2571. <
  -6  14   9    3549.    3944.    3219. <
   6  14  -8   41282.   38138.    6380. o
  -6  14   8   39658.   41250.    6933. o
   6  14  -7     854.    1850.    2134. <
  -6  14   7    1046.    2706.    2696. <
   6  14  -6   33581.   28699.    5607. o
  -6  14   6   34760.   33148.    6236. o
   6  14  -5    9117.   10604.    3904. <
  -6  14   5    9520.    9743.    4370. <
   6  14  -4   66593.   55090.    6772. o
  -6  14   4   65974.   58420.    7503. o
   6  14  -3    1236.    3001.    2498. <
  -6  14   3     879.    2950.    2108. <
   6  14  -2   33415.   29656.    5091. o
  -6  14   2   32779.   30648.    5199. o
  -6  14   1    7473.    6339.    2712. <
  -6  14   0   74455.   77037.    5916. o
  -6  14  -1    9435.    6521.    2148. <
  -6  14  -2   47902.   40573.    3918. o
  -6  14  -3   20154.   16424.    2899. o
  -6  14  -4   20956.   19338.    3464. o
  -6  14  -5    9815.    6390.    2621. <
  -6  16   9    1724.    3011.    2974. <
  -6  16   8   43516.   37562.    6924. o
   6  16  -7     345.    1340.    1610. <
  -6  16   7     588.    4980.    3949. <
   6  16  -6   35436.   34819.    6303. o
  -6  16   6   34681.   40918.    7488. o
   6  16  -5   12152.   10221.    4192. <
  -6  16   5   12219.   14217.    5104. <
   6  16  -4   64459.   50182.    6972. o
  -6  16   4   66066.   56912.    8169. o
   6  16  -3    4210.    4634.    2988. <
  -6  16   3    3840.    5066.    3953. <
   6  16  -2   42387.   28493.    5837. o
  -6  16   2   42233.   39190.    6435. o
  -6  16   1    4684.    8322.    3272. <
  -6  16   0   42515.   40196.    5055. o
  -6  16  -1    6987.    9103.    3474. <
  -6  16  -2   43367.   41595.    5280. o
  -6  16  -3   15851.   12021.    3658. o
   7   1 -17     525.    1497.    1215. <
   7   1 -16   11460.    9142.    1723. o
   7   1 -15    1454.    2420.    1256. <
   7   1 -14   43153.   45712.    2793. o
   7   1 -13     221.    1543.    1024. <
   7   1 -12   51630.   53680.    2725. o
  -7   1  12   53146.   58557.    5594. o
   7   1 -11   18946.   17515.    1645. o
  -7   1  11   17283.   16028.    3191. o
   7   1 -10    5495.    4258.    1099. o
  -7   1  10    5297.    5284.    2299. <
   7   1  -9    4526.    3804.     973. o
  -7   1   9    2815.    2149.    1360. <
   7   1  -8   14680.   14662.    1250. o
  -7   1   8   13988.   11830.    1889. o
   7   1  -7    6699.    6332.     877. o
  -7   1   7    5887.    5538.     847. o
   7   1  -6    8607.    9620.    1149. o
  -7   1   6    9172.    7886.     728. o
  -7   1   5   15580.   13036.     952. o
  -7   1   4   16016.   14007.     992. o
  -7   1   3   31726.   27769.    1294. o
  -7   1   2   31597.   26255.    1258. o
  -7   1   1    5053.    5403.     715. o
  -7   1   0   55426.   47480.    1881. o
  -7   1  -1     450.    2596.    1183. <
  -7   1  -2    8268.    6200.    1273. o
  -7   1  -3    5648.    4097.    1288. <
  -7   1  -4   49843.   54953.    2427. o
  -7   1  -5    5435.   11406.    1535. o
  -7   1  -6   88323.   95198.    3251. o
  -7   1  -7    4242.    6510.    1712. o
  -7   1  -8    5678.   10645.    2370. o
  -7   1  -9     367.    4553.    1683. <
  -7   1 -10   30388.   40221.    4627. o
   7   3 -17    8038.   10594.    1990. o
   7   3 -16    9268.   11453.    1994. o
   7   3 -15    8326.    7529.    1731. o
   7   3 -14   34914.   38253.    2714. o
   7   3 -13    5636.    6036.    1536. o
   7   3 -12   40779.   47123.    2679. o
  -7   3  12   38460.   34430.    4387. o
   7   3 -11   17319.   18128.    1820. o
  -7   3  11   17630.   14211.    3065. o
   7   3 -10    2178.    2123.     975. <
  -7   3  10    1783.     891.    1125. <
   7   3  -9   51839.   53302.    3356. o
  -7   3   9   58018.   58058.    4957. o
   7   3  -8   17776.   17119.    1864. o
  -7   3   8   17698.   16942.    2413. o
   7   3  -7    9782.    9628.    1415. o
  -7   3   7   11348.   13644.    2065. o
   7   3  -6    5330.    4999.     982. o
  -7   3   6    5251.    7295.    1106. o
  -7   3   5   27642.   29466.    1763. o
  -7   3   4   13176.   12595.    1297. o
  -7   3   3   88097.   91296.    2289. o
  -7   3   2   23948.   22869.    1261. o
  -7   3   1   49236.   48083.    1763. o
  -7   3   0   41489.   40720.    1654. o
  -7   3  -1   11838.   11907.    1112. o
  -7   3  -2    6666.    6373.    1380. o
  -7   3  -3   23655.   24837.    1795. o
  -7   3  -4   33459.   36882.    2154. o
  -7   3  -5    8815.    9556.    1421. o
  -7   3  -6   67039.   72300.    2848. o
  -7   3  -7   14317.   11479.    2008. o
  -7   3  -8    3656.    5671.    1974. <
  -7   3  -9    4676.    6860.    2144. <
  -7   3 -10   25302.   29788.    3238. o
   7   5 -17   12432.   14775.    3143. o
   7   5 -16    8213.   10566.    2042. o
   7   5 -15   26911.   27793.    2687. o
   7   5 -14   30067.   32167.    2691. o
   7   5 -13    5040.    2301.    1329. <
   7   5 -12   31036.   32165.    2486. o
  -7   5  12   30018.   27940.    4336. o
   7   5 -11   56449.   62151.    4131. o
  -7   5  11   52214.   55273.    5341. o
   7   5 -10    1088.    1187.    1039. <
  -7   5  10     920.    2025.    1823. <
   7   5  -9  112000.  111874.    3899. o
  -7   5   9   96887.  104772.    6793. o
   7   5  -8   22118.   22890.    2336. o
  -7   5   8   21635.   21817.    2888. o
   7   5  -7   52744.   50959.    3121. o
  -7   5   7   54409.   55839.    4017. o
   7   5  -6    5073.    5796.    1235. o
  -7   5   6    4906.    5692.    1691. o
  -7   5   5    9499.    7584.    1382. o
  -7   5   4    7091.    5576.     997. o
  -7   5   3  158701.  163537.    3436. o
  -7   5   2   25859.   23055.    1546. o
  -7   5   1   98595.   96918.    2873. o
  -7   5   0   36229.   30831.    1731. o
  -7   5  -1   10276.    9635.    1162. o
  -7   5  -2    4701.    4906.    1394. o
  -7   5  -3   24407.   24930.    2389. o
  -7   5  -4   30528.   29297.    1883. o
  -7   5  -5   45590.   41990.    2304. o
  -7   5  -6   56005.   59499.    3355. o
  -7   5  -7   27363.   28292.    2476. o
  -7   5  -8    1880.    3446.    1389. <
  -7   5  -9    3726.    4164.    1838. <
  -7   5 -10   21081.   23815.    3089. o
   7   7 -16    7433.    7293.    2049. o
   7   7 -15   36092.   27129.    2948. o
   7   7 -14   21122.   23398.    2542. o
   7   7 -13   13244.    7506.    2302. o
   7   7 -12   20174.   23795.    3194. o
  -7   7  12   21193.   23903.    4429. o
   7   7 -11   49311.   56856.    4352. o
  -7   7  11   52034.   57195.    5937. o
   7   7 -10    2541.    2528.    1513. <
  -7   7  10    2306.    3648.    2537. <
   7   7  -9  211457.  193166.    6095. o
  -7   7   9  213171.  217950.   10356. o
   7   7  -8   24351.   27668.    2332. o
  -7   7   8   23500.   22583.    3898. o
   7   7  -7   82657.   82394.    3727. o
  -7   7   7   90960.   92319.    5636. o
   7   7  -6    5249.    7867.    2363. o
  -7   7   6    6193.    6533.    2239. <
  -7   7   5   42092.   45729.    2779. o
  -7   7   4    1685.    4232.    1337. <
  -7   7   3  258196.  271981.    4874. o
  -7   7   2   26600.   25143.    1779. o
  -7   7   1  213799.  215689.    4547. o
  -7   7   0   31632.   31310.    1977. o
  -7   7  -1   37924.   43842.    2237. o
  -7   7  -2    1713.    2581.    1159. <
  -7   7  -3   71443.   75807.    2830. o
  -7   7  -4   28801.   28400.    2275. o
  -7   7  -5   64142.   67242.    4191. o
  -7   7  -6   44976.   45929.    3661. o
  -7   7  -7   45965.   44362.    3253. o
  -7   7  -8     437.     797.     884. <
  -7   7  -9   12608.   12770.    2716. o
  -7   7 -10   15160.    8910.    3877. <
   7   9 -15   35310.   26642.    3212. o
   7   9 -14    9239.    9718.    2843. o
   7   9 -13   10134.    6565.    2495. <
   7   9 -12    9770.   12329.    2642. o
   7   9 -11  114770.  121379.    6841. o
  -7   9  11  104285.   99460.    8262. o
   7   9 -10    2039.    2692.    1632. <
  -7   9  10    1958.    3044.    2445. <
   7   9  -9  208915.  203282.    6933. o
  -7   9   9  197954.  207154.   11230. o
   7   9  -8   15633.   17653.    3807. o
  -7   9   8   15520.   16789.    4165. o
   7   9  -7   54153.   56746.    5623. o
  -7   9   7   53214.   56613.    6224. o
   7   9  -6    6917.    8266.    2765. <
  -7   9   6    7043.    6836.    2588. <
   7   9  -5   52651.   53386.    5134. o
  -7   9   5   46243.   48590.    4406. o
  -7   9   4     581.    1457.    1261. <
  -7   9   3  335990.  342751.    7491. o
  -7   9   2   25130.   23560.    1997. o
  -7   9   1  161100.  141115.    5327. o
  -7   9   0   15656.   11905.    1660. o
  -7   9  -1   39380.   41227.    2535. o
  -7   9  -2     336.     642.     743. <
  -7   9  -3   71574.   69225.    3480. o
  -7   9  -4   18571.   16332.    2062. o
  -7   9  -5   90683.   84185.    5173. o
  -7   9  -6   23464.   17791.    2800. o
  -7   9  -7   68130.   56739.    4547. o
  -7   9  -8     462.    1489.    1413. <
  -7   9  -9   10753.    7780.    3165. <
   7  11 -14    3175.    3460.    2244. <
   7  11 -13   11650.    7945.    2928. <
   7  11 -12    3508.    3222.    2105. <
   7  11 -11   66068.   62583.    7392. o
  -7  11  11   67596.   67630.    7637. o
   7  11 -10    3781.    4035.    2818. <
  -7  11  10    3684.    2660.    2563. <
   7  11  -9  221418.  191927.   11864. o
  -7  11   9  228122.  225238.   12916. o
   7  11  -8   15507.   18284.    4243. o
  -7  11   8   15885.   16423.    4632. o
   7  11  -7   42479.   48740.    5908. o
  -7  11   7   42916.   48924.    6443. o
   7  11  -6    6286.    4679.    2683. <
  -7  11   6    6457.    7178.    3667. <
   7  11  -5   40154.   36457.    4892. o
  -7  11   5   42837.   45467.    6413. o
   7  11  -4     924.    4183.    2513. <
  -7  11   4     980.    1638.    1520. <
  -7  11   3  252129.  256433.    7540. o
  -7  11   2   18698.   15518.    2441. o
  -7  11   1  134748.  121908.    4609. o
  -7  11   0    9276.    5856.    1651. o
  -7  11  -1   43981.   44966.    2970. o
  -7  11  -2     367.    1529.    1392. <
  -7  11  -3   88712.   76717.    5252. o
  -7  11  -4   10230.    7166.    2294. <
  -7  11  -5   59697.   45961.    4414. o
  -7  11  -6   10340.    6204.    2296. <
  -7  11  -7   53305.   37873.    4355. o
   7  13 -12    2992.    7059.    4475. <
   7  13 -11   71513.   63230.    5966. o
  -7  13  11   69881.   59329.    7785. o
   7  13 -10    4941.    2909.    2774. <
  -7  13  10    4810.    8720.    4291. <
   7  13  -9  187326.  160731.   11628. o
  -7  13   9  178393.  160281.   11906. o
   7  13  -8   12259.   13141.    4266. <
  -7  13   8   12322.   10418.    4403. <
   7  13  -7   41386.   39359.    6063. o
  -7  13   7   39946.   39076.    6394. o
   7  13  -6    5501.    4572.    2957. <
  -7  13   6    4883.    5054.    3591. <
   7  13  -5   27067.   22245.    4631. o
  -7  13   5   23641.   33437.    6105. o
   7  13  -4    3056.    2546.    2192. <
  -7  13   4    3106.    4561.    3387. <
  -7  13   3  214543.  199338.    8498. o
  -7  13   2   19884.   16160.    2736. o
  -7  13   1  114377.   97192.    5513. o
  -7  13   0    5220.    2275.    1975. <
  -7  13  -1   29295.   34908.    3435. o
  -7  13  -2     980.    1250.    1325. <
  -7  13  -3   56549.   49492.    4778. o
  -7  13  -4   10852.    7296.    2608. <
  -7  13  -5   70248.   51914.    5177. o
   7  15 -10    6959.    6593.    3831. <
  -7  15  10    6229.    9443.    4601. <
   7  15  -9  165749.  150334.    9142. o
  -7  15   9  168063.  144436.   12305. o
   7  15  -8   10524.   13198.    4690. <
  -7  15   8   10480.   10258.    4592. <
   7  15  -7   28776.   22273.    5114. o
  -7  15   7   31466.   27012.    6122. o
   7  15  -6    6868.    6298.    3520. <
  -7  15   6    6868.    7665.    4238. <
   7  15  -5   27494.   18858.    4761. o
  -7  15   5   28920.   30041.    6524. o
   7  15  -4    5795.    4396.    2964. <
  -7  15   4    6060.    4073.    3349. <
  -7  15   3  183034.  191615.   13518. o
  -7  15   2   17984.   16545.    3521. o
  -7  15   1  104282.   97192.    6893. o
  -7  15   0    3172.    2995.    2351. <
  -7  15  -1   28784.   27721.    4474. o
  -7  15  -2    2380.    1657.    1616. <
  -7  15  -3   75094.   62739.    8344. o
   8   0 -16   18294.   13502.    2782. o
   8   0 -14   54189.   56339.    4386. o
   8   0 -12  562157.  574159.   11473. o
   8   0 -10  176435.  171781.    6028. o
  -8   0  10  172605.  169522.    8675. o
   8   0  -8   28571.   28140.    2340. o
  -8   0   8   27482.   25907.    2531. o
   8   0  -6  790964.  745649.   10246. o
  -8   0   6  799790.  795497.    8243. o
  -8   0   4  752087.  762601.    8673. o
  -8   0   2  383947.  374058.    6479. o
  -8   0   0  139245.  135144.    5490. o
  -8   0  -2  542157.  592725.   11041. o
  -8   0  -4  219974.  247715.    7932. o
  -8   0  -6   70569.   70256.    4938. o
  -8   0  -8  140741.  139852.   10618. o
   8   2 -17    1501.    4010.    1634. <
   8   2 -16   12451.    8867.    1816. o
   8   2 -15    3619.    4141.    1477. <
   8   2 -14   57559.   56536.    3159. o
   8   2 -13    1195.    1519.    1016. <
  -8   2  13    1059.    2149.    2005. <
   8   2 -12  618243.  648444.    8277. o
  -8   2  12  616706.  650102.   16612. o
   8   2 -11     289.    2191.    1007. <
  -8   2  11     422.    1057.    1283. <
   8   2 -10  192427.  197021.    4619. o
  -8   2  10  187589.  195525.    9344. o
   8   2  -9    2450.    2408.     887. <
  -8   2   9    2541.    2042.    1501. <
   8   2  -8  148259.  141590.    4802. o
  -8   2   8  148549.  151727.    5863. o
  -8   2   7    1782.    1623.     764. <
  -8   2   6  613969.  619564.    6080. o
  -8   2   5    1274.    2638.     757. o
  -8   2   4  772813.  799071.    6601. o
  -8   2   3     306.    1981.     762. <
  -8   2   2  247769.  256171.    4127. o
  -8   2   1    1193.    1262.     812. <
  -8   2   0  127952.  122233.    3176. o
  -8   2  -1    1302.     541.     661. <
  -8   2  -2  559203.  572869.    6994. o
  -8   2  -3    4455.    2894.    1356. <
  -8   2  -4  179077.  201989.    4448. o
  -8   2  -5    1928.    5809.    1353. o
  -8   2  -6   41675.   41778.    2518. o
  -8   2  -7     407.    2831.    1391. <
  -8   2  -8  188982.  180062.    7868. o
  -8   2  -9    2349.    5526.    1873. <
   8   4 -17    3496.    3151.    1569. <
   8   4 -16   16348.   15933.    2239. o
   8   4 -15   11082.   11130.    1930. o
   8   4 -14   60150.   60669.    3446. o
   8   4 -13    2661.    2735.    1263. <
  -8   4  13    2503.    2117.    1986. <
   8   4 -12  460323.  467600.    7949. o
  -8   4  12  450455.  478264.   15392. o
   8   4 -11     769.     834.     848. <
  -8   4  11     823.    1155.    1440. <
   8   4 -10  128984.  125869.    5330. o
  -8   4  10  126375.  127684.    7730. o
   8   4  -9    6004.    7063.    1528. o
  -8   4   9    5726.    6154.    2072. <
  -8   4   8   96013.   97470.    5110. o
  -8   4   7    3746.    4108.    1693. <
  -8   4   6  509013.  530376.    7113. o
  -8   4   5    4595.    5939.    1169. o
  -8   4   4  444961.  457942.    6394. o
  -8   4   3    1286.    2030.     927. <
  -8   4   2  258131.  259470.    4177. o
  -8   4   1    2269.    4067.     925. o
  -8   4   0   78077.   88086.    2525. o
  -8   4  -1    4160.    6717.    1315. o
  -8   4  -2  313139.  334857.    5636. o
  -8   4  -3    7440.    5474.    1331. o
  -8   4  -4  125110.  135868.    4076. o
  -8   4  -5    6554.    6469.    1278. o
  -8   4  -6   43917.   39624.    2892. o
  -8   4  -7    2202.    6118.    2000. <
  -8   4  -8   95163.   92596.    4516. o
  -8   4  -9    4410.    6573.    2247. <
  -8   4 -10   15875.   12470.    3437. o
   8   6 -17    6679.    7949.    2813. <
   8   6 -16   12051.   11068.    2193. o
   8   6 -15   19339.   20630.    2510. o
   8   6 -14   40124.   36999.    3050. o
   8   6 -13    4244.    4274.    1503. <
  -8   6  13    4346.    3623.    2544. <
   8   6 -12  383230.  416804.   10861. o
  -8   6  12  386374.  398581.   14737. o
   8   6 -11    1976.    3785.    1741. <
  -8   6  11    1926.    4337.    2689. <
   8   6 -10  122292.  138044.    5887. o
  -8   6  10  121838.  135162.    8522. o
  -8   6   9   10745.   11684.    3294. o
  -8   6   8  144123.  164930.    7099. o
  -8   6   7    5038.    5575.    2189. <
  -8   6   6  425897.  457604.   10040. o
  -8   6   5   10669.   10676.    2136. o
  -8   6   4  423707.  430604.    7239. o
  -8   6   3    2390.    2106.    1087. <
  -8   6   2  157001.  165068.    3892. o
  -8   6   1    4000.    3678.    1098. o
  -8   6   0   97842.   89991.    2802. o
  -8   6  -1    9381.    9606.    1729. o
  -8   6  -2  384995.  434237.    6389. o
  -8   6  -3   12274.   12845.    2094. o
  -8   6  -4  114188.  107493.    3639. o
  -8   6  -5   15046.   13082.    1572. o
  -8   6  -6   26701.   23146.    2376. o
  -8   6  -7    5430.    7047.    1719. o
  -8   6  -8  153150.  149869.    5981. o
  -8   6  -9    6109.    6128.    2181. <
   8   8 -16   11371.    9790.    3066. <
   8   8 -15   28564.   25610.    2999. o
   8   8 -14   26256.   22102.    3408. o
   8   8 -13    5305.    5082.    2230. <
   8   8 -12  210186.  220478.    8789. o
  -8   8  12  204724.  198471.   11749. o
  -8   8  11    1839.    3226.    2542. <
   8   8 -10   72050.   67511.    6285. o
  -8   8  10   69927.   69689.    7043. o
   8   8  -9   16044.   17901.    3501. o
  -8   8   9   15880.   13433.    3781. o
   8   8  -8   59587.   52654.    5318. o
  -8   8   8   59295.   66709.    6586. o
  -8   8   7    5987.    4559.    2376. <
  -8   8   6  293216.  328846.    9792. o
  -8   8   5   14938.   17606.    2133. o
  -8   8   4  247928.  261368.    6280. o
  -8   8   3    4652.    5418.    1294. o
  -8   8   2  150036.  154619.    4226. o
  -8   8   1    8378.    8582.    1439. o
  -8   8   0   70669.   62218.    3533. o
  -8   8  -1   16453.   16032.    1517. o
  -8   8  -2  264613.  262142.    5553. o
  -8   8  -3   19084.   20697.    1921. o
  -8   8  -4   73331.   75039.    3676. o
  -8   8  -5   22107.   20545.    2868. o
  -8   8  -6   29585.   24298.    3091. o
  -8   8  -7    6351.    6006.    2064. <
  -8   8  -8   94511.   84939.    5682. o
   8  10 -15   29626.   30688.    4273. o
   8  10 -14   27033.   20554.    6162. o
   8  10 -13    4103.    5172.    3485. <
  -8  10  12  150620.  158815.   11289. o
  -8  10  11    1718.    6186.    3574. <
   8  10 -10   64465.   64485.    6775. o
  -8  10  10   59709.   60068.    7244. o
   8  10  -9   20166.   23912.    4390. o
  -8  10   9   20119.   21936.    4899. o
   8  10  -8  119021.  115026.    8311. o
  -8  10   8  119011.  120129.    9219. o
   8  10  -7    3842.    6970.    2932. <
  -8  10   7    3478.    6910.    3536. <
  -8  10   6  127192.  132078.    7365. o
  -8  10   5   13426.   12053.    3042. o
  -8  10   4  180866.  173762.    6174. o
  -8  10   3    3942.    3693.    1768. <
  -8  10   2   71659.   71170.    3979. o
  -8  10   1    7034.    4036.    1410. <
  -8  10   0   46755.   39290.    2706. o
  -8  10  -1   14485.   10384.    1741. o
  -8  10  -2  216476.  206474.    6218. o
  -8  10  -3   18572.   17420.    2213. o
  -8  10  -4   31693.   29953.    3517. o
  -8  10  -5   19414.   18038.    2867. o
  -8  10  -6   16275.   11530.    2655. o
  -8  10  -7    5342.    3669.    2534. <
   8  12 -13    1808.    3012.    2896. <
   8  12 -12   79270.   71442.    9535. o
  -8  12  12   75576.   64385.    8212. o
   8  12 -11     968.    2314.    2302. <
  -8  12  11     842.    3174.    3002. <
   8  12 -10   28769.   22313.    5032. o
  -8  12  10   29824.   25255.    5776. o
   8  12  -9   21921.   18160.    4440. o
  -8  12   9   21610.   19950.    5118. o
   8  12  -8   60994.   63346.    6977. o
  -8  12   8   60388.   58289.    7422. o
   8  12  -7    2040.    4190.    2738. <
  -8  12   7    1794.    4808.    3450. <
   8  12  -6   85363.   74701.    7202. o
  -8  12   6   83762.   81060.    8422. o
  -8  12   5    9970.    8419.    3983. <
  -8  12   4   84422.   77441.    6217. o
  -8  12   3    7274.    3869.    1943. <
  -8  12   2   69584.   55847.    4188. o
  -8  12   1    6448.    3294.    1846. <
  -8  12   0   36117.   27689.    2672. o
  -8  12  -1   13120.    8221.    2153. o
  -8  12  -2   90111.   74080.    5477. o
  -8  12  -3   13860.    7778.    1956. o
  -8  12  -4   21938.   15104.    3031. o
  -8  12  -5   17757.   10056.    2943. o
   8  14 -11    1263.    3520.    2954. <
  -8  14  11    1284.    2022.    2414. <
   8  14 -10   29458.   20549.    5409. o
  -8  14  10   29315.   23331.    6064. o
   8  14  -9   23149.   24703.    5480. o
  -8  14   9   22684.   26742.    6063. o
   8  14  -8   65790.   58252.    7338. o
  -8  14   8   62003.   54093.    7834. o
   8  14  -7     267.    1631.    1869. <
  -8  14   7     226.    3198.    3020. <
   8  14  -6   45254.   36778.    5825. o
  -8  14   6   47644.   41998.    7120. o
  -8  14   5    6414.    7293.    4166. <
  -8  14   4   47726.   42282.    7189. o
  -8  14   3    7484.    6626.    2714. <
  -8  14   2   45422.   33524.    3667. o
  -8  14   1    5987.    3495.    2287. <
  -8  14   0   34816.   38090.    4628. o
  -8  14  -1    8815.    7892.    3000. <
  -8  14  -2   72281.   57667.    5449. o
  -8  14  -3   13002.    7756.    3869. <
  -8  16   4   44442.   51596.    8361. o
  -8  16   3   10346.   13944.    5565. <
  -8  16   2   42494.   31664.    4730. o
  -8  16   1    6810.    8440.    3251. <
   9   1 -18   36657.   35020.    4411. o
   9   1 -17     664.    1417.    1170. <
   9   1 -16   24597.   24492.    2410. o
   9   1 -15     582.    1433.    1073. <
   9   1 -14    4912.    4436.    1337. o
   9   1 -13    2711.    2917.    1194. <
   9   1 -12   34308.   35726.    2342. o
  -9   1  12   34691.   38753.    4873. o
   9   1 -11    1109.    2294.     993. <
  -9   1  11    1230.    3840.    2573. <
   9   1 -10   19046.   21100.    2423. o
  -9   1  10   19656.   21159.    3640. o
   9   1  -9    5749.    5952.    1497. o
  -9   1   9    5789.    7034.    1853. o
  -9   1   8    9057.    7782.    1778. o
  -9   1   7    3852.    3494.     822. o
  -9   1   6   22392.   19168.    1265. o
  -9   1   5    2130.     608.     645. <
  -9   1   4    5176.    3386.     840. o
  -9   1   3    4181.    2390.     796. <
  -9   1   2    8043.    5151.     992. o
  -9   1   1    8253.    3935.    1127. o
  -9   1   0   60930.   63698.    3015. o
  -9   1  -1    3654.    7851.    1634. o
  -9   1  -2   64401.   84239.    3518. o
  -9   1  -3    7714.   16704.    2086. o
  -9   1  -4    1190.    7218.    1784. o
  -9   1  -5    1682.    9163.    1951. o
  -9   1  -6   44692.   54022.    3367. o
  -9   1  -7     177.    3019.    2082. <
  -9   1  -8   50736.   58058.    7372. o
  -9   1  -9     684.    6697.    3471. <
   9   3 -17    3325.    4087.    1616. <
   9   3 -16   20049.   21523.    2384. o
   9   3 -15   17792.   17566.    2182. o
   9   3 -14    2944.    4317.    1386. <
  -9   3  14    3095.    4331.    2632. <
   9   3 -13   14296.   14197.    1854. o
  -9   3  13   14507.   10140.    3238. <
   9   3 -12   27474.   29720.    2245. o
  -9   3  12   27483.   25838.    4249. o
   9   3 -11    2597.    2801.    1474. <
  -9   3  11    2869.    1777.    1870. <
   9   3 -10   16626.   16043.    2495. o
  -9   3  10   15123.   12806.    2643. o
  -9   3   9   33636.   31216.    3368. o
  -9   3   8    5069.    5971.    1901. <
  -9   3   7   68176.   66873.    2965. o
  -9   3   6   22983.   25141.    1556. o
  -9   3   5   14404.   12995.    1542. o
  -9   3   4    2977.    3371.    1142. <
  -9   3   3   13132.   11410.    1754. o
  -9   3   2    8258.    7364.    1402. o
  -9   3   1   41627.   43944.    2114. o
  -9   3   0   42836.   46195.    2342. o
  -9   3  -1   26439.   23696.    2363. o
  -9   3  -2   46938.   45300.    3145. o
  -9   3  -3    9579.    7353.    1736. o
  -9   3  -4     388.    2560.    1206. <
  -9   3  -5    5754.    7127.    1544. o
  -9   3  -6   33226.   33059.    2791. o
  -9   3  -7    3978.    2874.    1729. <
  -9   3  -8   39000.   44748.    4380. o
  -9   3  -9    9151.   13272.    2875. o
   9   5 -17    7384.    7256.    1874. o
   9   5 -16   14737.   17691.    2382. o
   9   5 -15   17882.   15992.    2274. o
   9   5 -14    3384.    4297.    1537. <
  -9   5  14    3665.    4362.    2833. <
   9   5 -13   58624.   46079.    4599. o
  -9   5  13   58643.   53015.    6488. o
  -9   5  12   25002.   23046.    4484. o
  -9   5  11    2618.    3720.    2643. <
  -9   5  10   10707.    8680.    2640. o
  -9   5   9   27530.   30160.    3582. o
  -9   5   8    2725.    3371.    1862. <
  -9   5   7   83101.   85092.    5138. o
  -9   5   6   21371.   19320.    2620. o
  -9   5   5   24188.   25097.    2037. o
  -9   5   4    2895.    4417.    1325. o
  -9   5   3   16640.   17627.    1533. o
  -9   5   2    4797.    5351.    1010. o
  -9   5   1   58657.   60623.    2409. o
  -9   5   0   36622.   40012.    2368. o
  -9   5  -1   37485.   39842.    2432. o
  -9   5  -2   37491.   43179.    2585. o
  -9   5  -3   34735.   36848.    2528. o
  -9   5  -4      33.     821.     880. <
  -9   5  -5    9743.    9113.    1554. o
  -9   5  -6   28846.   27378.    2651. o
  -9   5  -7    7951.    9089.    1853. o
  -9   5  -8   30676.   35889.    3118. o
   9   7 -16    9588.   10270.    2231. o
   9   7 -15   46294.   43914.    5086. o
   9   7 -14    4123.    3761.    2228. <
  -9   7  13   71485.   66681.    7319. o
  -9   7  12   18430.   19317.    4380. o
  -9   7  11    4338.    6903.    3438. <
  -9   7  10    7301.   10177.    3641. <
  -9   7   9   55523.   57344.    5061. o
  -9   7   8     796.    1810.    1718. <
  -9   7   7  234928.  245211.    8505. o
  -9   7   6   18819.   20174.    3097. o
  -9   7   5   72549.   75921.    3525. o
  -9   7   4    3002.    1037.    1096. <
  -9   7   3   26953.   26504.    2492. o
  -9   7   2    1484.    3559.    1377. <
  -9   7   1  126051.  124611.    3379. o
  -9   7   0   33050.   34951.    2585. o
  -9   7  -1  102434.  100774.    3602. o
  -9   7  -2   24573.   26645.    2056. o
  -9   7  -3   37271.   40517.    2748. o
  -9   7  -4      68.    2076.    1208. <
  -9   7  -5   18947.   23741.    3000. o
  -9   7  -6   26621.   25502.    3250. o
  -9   7  -7   21379.   19719.    3016. o
  -9   7  -8   22470.   20536.    4125. o
   9   9 -15   41580.   32224.    5064. o
   9   9 -14    3645.    2318.    2451. <
  -9   9  13   85792.   80648.    8577. o
  -9   9  12    9397.    9533.    4169. <
  -9   9  11    3469.    5426.    3493. <
  -9   9  10    2332.    6485.    3619. <
  -9   9   9   74651.   78645.    7633. o
  -9   9   8     479.    1379.    1619. <
  -9   9   7  189050.  199087.    8870. o
  -9   9   6   14640.   15543.    3127. o
  -9   9   5   54186.   51006.    4557. o
  -9   9   4    2512.    4035.    1717. <
  -9   9   3   22476.   24826.    2568. o
  -9   9   2     881.    2459.    1293. <
  -9   9   1  142224.  140557.    4551. o
  -9   9   0   19697.   18850.    1757. o
  -9   9  -1   87524.   76670.    4070. o
  -9   9  -2   11468.   12761.    1763. o
  -9   9  -3   63957.   65905.    3660. o
  -9   9  -4     944.    3228.    1498. <
  -9   9  -5   25697.   28506.    3440. o
  -9   9  -6   15235.   14518.    2879. o
   9  11 -14    3162.    4519.    3578. <
  -9  11  13   77655.   63650.    8413. o
  -9  11  12    5214.    9561.    4386. <
   9  11 -11    5299.    5458.    3128. <
  -9  11  11    5577.    8013.    4241. <
   9  11 -10    1235.    2714.    2438. <
  -9  11  10    1207.    3937.    3249. <
  -9  11   9   68331.   66791.    7900. o
  -9  11   8    1744.    5083.    3493. <
  -9  11   7  241839.  237208.   13588. o
  -9  11   6   13624.   11839.    3224. o
  -9  11   5   62129.   57640.    5371. o
  -9  11   4    1862.    2425.    1840. <
  -9  11   3   26556.   20992.    3208. o
  -9  11   2    1419.    1459.    1383. <
  -9  11   1  134569.  120574.    4799. o
  -9  11   0   12517.    9638.    1862. o
  -9  11  -1   86822.   79594.    4825. o
  -9  11  -2    4361.    2026.    1402. <
  -9  11  -3   39872.   34938.    3081. o
  -9  11  -4    1723.    1036.    1213. <
  -9  11  -5   26723.   21385.    3497. o
  -9  13  12    5289.    8097.    4379. <
   9  13 -11    2766.    2270.    2330. <
  -9  13  11    2816.    2219.    2539. <
   9  13 -10    2095.    2488.    2366. <
  -9  13  10    2467.    2947.    3035. <
   9  13  -9   47170.   35650.    5902. o
  -9  13   9   52213.   44511.    7243. o
  -9  13   8    2340.    4915.    3558. <
  -9  13   7  172663.  157990.   12418. o
  -9  13   6   11941.   13444.    4924. <
  -9  13   5   48982.   40682.    6835. o
  -9  13   4    2205.    2150.    2143. <
  -9  13   3   15860.    8971.    2917. <
  -9  13   2    1581.    1239.    1405. <
  -9  13   1  109343.   84547.    6320. o
  -9  13   0   12390.   10214.    2997. o
  -9  13  -1   63723.   49356.    4822. o
  -9  13  -2    2119.     926.    1064. <
  -9  13  -3   39389.   28535.    6061. o
  -9  15   7  181006.  169412.   13556. o
  -9  15   6   11263.   10586.    4927. <
  -9  15   5   47597.   41450.    7730. o
  -9  15   4    2129.    5105.    3893. <
  -9  15   3   18256.   28028.    7089. o
  -9  15   2    3165.    3810.    2704. <
  -9  15   1  106339.   91180.    7085. o
  -9  15   0   13764.   10570.    5142. <
  10   0 -18   11162.    8501.    2619. o
  10   0 -16  229392.  223543.    8984. o
  10   0 -14   36664.   35014.    3658. o
 -10   0  10  580181.  638291.   15662. o
 -10   0   8  225171.  231203.    6878. o
 -10   0   6  112151.  106384.    4153. o
 -10   0   4  347159.  324453.    6955. o
 -10   0   2  450482.  480308.   10402. o
 -10   0   0  323431.  384514.    9494. o
 -10   0  -2   31122.   35453.    3814. o
 -10   0  -4  317370.  320032.   10270. o
 -10   0  -6  105688.  105137.    6648. o
 -10   0  -8   26701.   36553.    6510. o
  10   2 -18   11112.    8361.    2673. <
  10   2 -17     118.    2075.    1403. <
  10   2 -16  240699.  231643.    6639. o
  10   2 -15     855.    2262.    1645. <
 -10   2  15    1118.    9046.    3998. <
  10   2 -14   14086.   12527.    2597. o
 -10   2  14   14808.   17397.    4313. o
  10   2 -13    3682.    3389.    1759. <
 -10   2  13    4173.    5832.    2996. <
  10   2 -12   27519.   25310.    3025. o
 -10   2  12   26446.   24900.    4425. o
 -10   2  11    1442.    2184.    2023. <
 -10   2  10  596448.  663740.   16689. o
 -10   2   9     274.    1065.    1201. <
 -10   2   8  167487.  160161.    4751. o
 -10   2   7     579.     809.     836. <
 -10   2   6  143365.  145185.    3477. o
 -10   2   5     872.    2396.    1009. <
 -10   2   4  332360.  356785.    5191. o
 -10   2   3    2390.    3078.    1396. <
 -10   2   2  415005.  442104.    6843. o
 -10   2   1    1881.    6433.    1854. o
 -10   2   0  272204.  306399.    5878. o
 -10   2  -1    1150.    4038.    1761. <
 -10   2  -2   23960.   24586.    2351. o
 -10   2  -3     877.    5327.    1709. <
 -10   2  -4  198888.  200887.    5961. o
 -10   2  -5    2692.    8302.    1962. o
 -10   2  -6   99608.  106425.    4739. o
 -10   2  -7    1079.    3959.    1961. <
 -10   2  -8   23253.   31285.    6031. o
  10   4 -17     523.    2310.    1834. <
  10   4 -16  230469.  226556.    9396. o
  10   4 -15    2400.    3576.    1948. <
 -10   4  15    2292.    4259.    2940. <
  10   4 -14   25218.   23014.    3469. o
 -10   4  14   26503.   22492.    4526. o
  10   4 -13    9643.   10913.    2568. o
 -10   4  13    9967.    8817.    3389. <
  10   4 -12   63107.   52687.    4350. o
 -10   4  12   63243.   55498.    6468. o
 -10   4  11    3030.    1694.    1691. <
 -10   4  10  475221.  525008.   12378. o
 -10   4   9     965.    3815.    1965. <
 -10   4   8  159285.  178375.    6740. o
 -10   4   7    1869.    1788.    1154. <
 -10   4   6  165958.  171626.    3938. o
 -10   4   5    2039.    2255.    1164. <
 -10   4   4  237979.  257419.    4343. o
 -10   4   3    5516.    5217.    1541. o
 -10   4   2  299431.  308241.    5411. o
 -10   4   1    4999.   10308.    1851. o
 -10   4   0  209080.  241058.    4869. o
 -10   4  -1    3413.    5498.    1389. o
 -10   4  -2   23644.   21221.    2043. o
 -10   4  -3    2227.    3432.    1405. <
 -10   4  -4  219357.  230937.    5771. o
 -10   4  -5    5082.    4821.    1509. <
 -10   4  -6   66037.   58578.    3714. o
 -10   4  -7    4121.    1880.    1652. <
 -10   4  -8   16448.   17639.    4767. o
  10   6 -16  169902.  151211.    8438. o
  10   6 -15    4812.    3866.    2204. <
  10   6 -14   10476.    7729.    2590. <
 -10   6  14   12714.    9164.    3902. <
  10   6 -13   15660.   10917.    2743. o
 -10   6  13   15484.   12440.    4059. <
 -10   6  12   17293.   19314.    4522. o
 -10   6  11    4690.    6744.    3303. <
 -10   6  10  393354.  428353.   12422. o
 -10   6   9    1967.    3910.    2236. <
 -10   6   8  102767.  105642.    5881. o
 -10   6   7    3646.    4897.    2224. <
 -10   6   6  115796.  128201.    5990. o
 -10   6   5    3000.    1956.    1293. <
 -10   6   4  266341.  280975.    5089. o
 -10   6   3   11623.   10968.    1297. o
 -10   6   2  234290.  236699.    4436. o
 -10   6   1   10226.   10716.    1527. o
 -10   6   0  171504.  183578.    4951. o
 -10   6  -1    7332.    7607.    1553. o
 -10   6  -2   24642.   18534.    2122. o
 -10   6  -3    4561.    1840.    1346. <
 -10   6  -4  132854.  130943.    4820. o
 -10   6  -5    9437.    8060.    2190. o
 -10   6  -6   65047.   62230.    4542. o
 -10   6  -7    9172.   15449.    3611. o
  10   8 -15    7147.    7753.    2797. <
 -10   8  14   16141.   14630.    4491. o
 -10   8  13   23101.   23535.    5239. o
 -10   8  12   24034.   26381.    5354. o
 -10   8  11    7666.   11215.    4085. <
 -10   8  10  221168.  244593.   12972. o
 -10   8   9    2328.    2505.    2213. <
 -10   8   8   82819.   89075.    6144. o
 -10   8   7    4044.    5464.    2432. <
 -10   8   6   86936.   92773.    5736. o
 -10   8   5    5741.    5816.    1761. o
 -10   8   4  162916.  159585.    5415. o
 -10   8   3   12064.   12026.    1684. o
 -10   8   2  170111.  160129.    4196. o
 -10   8   1   17409.   17741.    1702. o
 -10   8   0  114592.  113427.    3922. o
 -10   8  -1   10441.   12746.    1708. o
 -10   8  -2   27342.   25145.    2213. o
 -10   8  -3    6285.    8774.    1826. o
 -10   8  -4  166025.  174186.    5691. o
 -10   8  -5   16879.   18063.    2981. o
 -10   8  -6   37513.   30017.    4740. o
  10  10 -15    7161.    5018.    3774. <
 -10  10  14    5110.    6722.    4056. <
 -10  10  13   22757.   28346.    5970. o
 -10  10  12   27573.   28015.    5862. o
 -10  10  11    7586.    8394.    4049. <
 -10  10  10  148268.  147933.   11026. o
 -10  10   9    1986.    3482.    2907. <
 -10  10   8   50938.   46926.    5205. o
 -10  10   7    7226.    3652.    2604. <
 -10  10   6   87842.   84099.    6234. o
 -10  10   5    5735.    6532.    2709. <
 -10  10   4  104839.   99331.    4846. o
 -10  10   3   11746.   12622.    2339. o
 -10  10   2  116131.  111818.    6044. o
 -10  10   1   16716.   15598.    2065. o
 -10  10   0   60073.   51470.    3102. o
 -10  10  -1    8552.    8448.    1701. o
 -10  10  -2   23164.   18611.    2465. o
 -10  10  -3    5271.    7247.    1897. o
 -10  10  -4   80179.   72592.    5591. o
 -10  12  13   22576.   23047.    6132. o
 -10  12  12   39420.   40288.    7223. o
 -10  12  11    5543.    8631.    4420. <
 -10  12  10   74849.   72289.    8815. o
 -10  12   9     922.    2360.    2649. <
 -10  12   8   35668.   34050.    6603. o
 -10  12   7    8859.   12857.    4773. <
 -10  12   6   63074.   56991.    5839. o
 -10  12   5    4787.    6081.    2914. <
 -10  12   4   54355.   48571.    5442. o
 -10  12   3    6995.    5224.    2038. <
 -10  12   2   73269.   63427.    4486. o
 -10  12   1   16657.   13295.    2607. o
 -10  12   0   36074.   28462.    2624. o
 -10  12  -1    6953.    5419.    1854. <
 -10  12  -2   21289.   17318.    2582. o
 -10  12  -3    3602.    2969.    2485. <
 -10  14   9     304.    3258.    3174. <
 -10  14   8   33637.   33775.    7088. o
 -10  14   7   11138.   13999.    5273. <
 -10  14   6   41830.   35451.    7139. o
 -10  14   5    2219.    3358.    3202. <
 -10  14   4   48571.   40307.    5551. o
 -10  14   3    5707.    5381.    2348. <
 -10  14   2   40732.   32527.    3876. o
 -10  14   1   15403.   11728.    3325. o
 -10  14   0   24781.   14341.    4495. <
 -10  14  -1    7337.    6966.    3249. <
 -11   1  13    4626.    9286.    3665. <
 -11   1  12    1451.    5149.    2962. <
 -11   1  11    5425.    8348.    3110. <
 -11   1  10   15856.   15668.    3560. o
 -11   1   9     493.    1379.    1313. <
 -11   1   8    4315.    4094.    1778. <
 -11   1   7   12696.   11164.    1290. o
 -11   1   6    9349.    7168.    1267. o
 -11   1   5    9349.    5185.    1192. o
 -11   1   4   53494.   50625.    2182. o
 -11   1   3   11285.    6368.    1420. o
 -11   1   2   18000.   20711.    2092. o
 -11   1   1    5815.    9375.    1782. o
 -11   1   0     752.    4880.    1692. <
 -11   1  -1    5115.   11855.    2003. o
 -11   1  -2   64837.   82254.    3853. o
 -11   1  -3    2778.    9546.    2010. o
 -11   1  -4   44162.   58878.    3560. o
 -11   1  -5     526.    5782.    1916. <
 -11   1  -6    2270.    7345.    2066. o
  11   3 -17    2130.    3975.    2133. <
  11   3 -16   25698.   27018.    3633. o
 -11   3  16   25078.   30684.    5876. o
 -11   3  15    1696.    3539.    2850. <
 -11   3  14   15982.   15484.    4162. o
 -11   3  13   15661.   17930.    4215. o
 -11   3  12     573.    1831.    2023. <
 -11   3  11   12882.    9334.    3405. <
 -11   3  10   15591.   15348.    2870. o
 -11   3   9    3994.    1665.    1564. <
 -11   3   8    3778.    3487.    1393. <
 -11   3   7   17910.   15677.    1887. o
 -11   3   6    8230.   10496.    1616. o
 -11   3   5   18659.   20098.    1972. o
 -11   3   4   43530.   50466.    2438. o
 -11   3   3    7431.    8229.    1691. o
 -11   3   2   13468.   22256.    2225. o
 -11   3   1    6300.    8095.    1775. o
 -11   3   0    1507.    3334.    1666. <
 -11   3  -1    5365.    6996.    1870. o
 -11   3  -2   46244.   55332.    3396. o
 -11   3  -3   10942.   15000.    2316. o
 -11   3  -4   37174.   47899.    3423. o
 -11   3  -5    6600.    6999.    2032. o
 -11   3  -6     898.    4894.    2169. <
 -11   3  -7    2945.    4075.    2286. <
  11   5 -17    8389.    4999.    2364. <
  11   5 -16   21822.   23614.    3574. o
  11   5 -15    2520.    2534.    1843. <
 -11   5  15    3661.    3347.    2722. <
  11   5 -14   12005.    9580.    2595. o
 -11   5  14   12144.    9823.    3788. <
 -11   5  13   37167.   42341.    6061. o
 -11   5  12     176.    1411.    1769. <
 -11   5  11   74204.   82127.    6104. o
 -11   5  10   17045.   18090.    3358. o
 -11   5   9    8845.   12082.    2794. o
 -11   5   8    2451.    1732.    1389. <
 -11   5   7   32694.   30376.    2628. o
 -11   5   6    5495.    6891.    1364. o
 -11   5   5   79690.   83700.    3051. o
 -11   5   4   36580.   40757.    2272. o
 -11   5   3   61174.   72021.    2745. o
 -11   5   2   11979.   16534.    2184. o
 -11   5   1   16570.   16491.    2230. o
 -11   5   0     917.    2876.    1303. <
 -11   5  -1   24270.   23674.    2255. o
 -11   5  -2   39597.   38987.    2760. o
 -11   5  -3   28051.   23863.    2339. o
 -11   5  -4   30033.   29625.    2634. o
 -11   5  -5    9292.    6691.    1772. o
 -11   5  -6     966.     996.    1209. <
  11   7 -16   15577.   11583.    3195. o
  11   7 -15    4763.    4146.    2280. <
 -11   7  15    3930.    2854.    2900. <
  11   7 -14    6361.    4287.    2262. <
 -11   7  14    6864.    9532.    4335. <
 -11   7  13   49959.   53744.    7001. o
 -11   7  12     336.    2647.    2492. <
 -11   7  11   77755.   82764.    8200. o
 -11   7  10   14248.   13995.    3385. o
 -11   7   9   14728.   15587.    3343. o
 -11   7   8    1349.    3244.    2176. <
 -11   7   7   31658.   30929.    3787. o
 -11   7   6    1295.    2398.    1938. <
 -11   7   5  109289.  107587.    4552. o
 -11   7   4   29064.   28966.    2188. o
 -11   7   3   54216.   48672.    2422. o
 -11   7   2    9328.    8097.    1376. o
 -11   7   1   21798.   20623.    1967. o
 -11   7   0     622.    3165.    1459. <
 -11   7  -1   28970.   21450.    2108. o
 -11   7  -2   34990.   33741.    2500. o
 -11   7  -3   46235.   44877.    3115. o
 -11   7  -4   21832.   22840.    2423. o
 -11   7  -5   22022.   27827.    3480. o
 -11   9  15    6068.    2763.    2808. <
 -11   9  14    2300.    6350.    3729. <
 -11   9  13   76198.   84953.    8981. o
 -11   9  12     953.    5173.    3556. <
 -11   9  11  114357.  128922.   10508. o
 -11   9  10   12048.   15349.    4833. <
 -11   9   9   12287.   11083.    3197. o
 -11   9   8     874.    2711.    2200. <
 -11   9   7   68002.   62636.    5388. o
 -11   9   6    1009.    1434.    1584. <
 -11   9   5  156611.  153039.    7657. o
 -11   9   4   21039.   23548.    2632. o
 -11   9   3  102538.  101295.    3952. o
 -11   9   2    4929.    5993.    1432. o
 -11   9   1   25227.   21201.    2136. o
 -11   9   0    1718.    2401.    1290. <
 -11   9  -1   56523.   52900.    3090. o
 -11   9  -2   20584.   21419.    2248. o
 -11   9  -3   53100.   53285.    3568. o
 -11   9  -4   10967.   14826.    2987. o
 -11  11  13   66409.   64932.    8878. o
 -11  11  12    1314.    6911.    4406. <
 -11  11  11   88793.   88500.    9833. o
 -11  11  10    8964.   11613.    4446. <
 -11  11   9   13540.   12835.    4560. <
 -11  11   8     789.    1386.    1671. <
 -11  11   7   40097.   36617.    5044. o
 -11  11   6    1530.    2126.    2051. <
 -11  11   5  131492.  116517.    7494. o
 -11  11   4   15815.   13845.    2556. o
 -11  11   3   55025.   49981.    3871. o
 -11  11   2    2106.    2852.    1736. <
 -11  11   1   18341.   12978.    1999. o
 -11  11   0    3103.    3057.    1464. <
 -11  11  -1   42960.   33675.    3208. o
 -11  11  -2   12005.   12721.    2335. o
 -11  11  -3   40409.   40415.    5285. o
 -11  13   9    8753.    9884.    5036. <
 -11  13   8    1059.    1994.    2416. <
 -11  13   7   39940.   39739.    7592. o
 -11  13   6    3512.    3455.    2763. <
 -11  13   5  140637.  117705.    8424. o
 -11  13   4   13924.   15425.    4171. o
 -11  13   3   69421.   56159.    4594. o
 -11  13   2    1174.    1457.    1537. <
 -11  13   1   17495.   12124.    2484. o
 -11  13   0    3400.    1710.    1926. <
 -12   0  12   17404.   27349.    5151. o
 -12   0  10   31897.   38349.    5373. o
 -12   0   8  641915.  645952.   12312. o
 -12   0   6  185220.  170325.    5624. o
 -12   0   4  166233.  158577.    5320. o
 -12   0   2  247707.  267659.    9047. o
 -12   0   0  188867.  210930.    8370. o
 -12   0  -2  215071.  227116.    9054. o
 -12   0  -4    9412.   15128.    3415. o
 -12   0  -6  105070.  109626.    7400. o
 -12   2  15     855.    8672.    3855. <
 -12   2  14  357914.  387237.   15648. o
 -12   2  13     157.    2761.    2469. <
 -12   2  12   27079.   25528.    4915. o
 -12   2  11    1163.    3842.    2556. <
 -12   2  10   29594.   22736.    4475. o
 -12   2   9    2445.    1946.    1578. <
 -12   2   8  550283.  541806.   10814. o
 -12   2   7     971.    2010.    1157. <
 -12   2   6  140347.  145378.    3772. o
 -12   2   5     688.     552.     709. <
 -12   2   4  218263.  231282.    4884. o
 -12   2   3     739.    2556.    1661. <
 -12   2   2  180558.  197913.    5383. o
 -12   2   1    1401.    4045.    1848. <
 -12   2   0  172100.  180607.    5501. o
 -12   2  -1    2513.    5838.    1871. <
 -12   2  -2  186601.  203824.    6129. o
 -12   2  -3     461.    5499.    1906. <
 -12   2  -4    4367.    8453.    2168. o
 -12   2  -5     283.    7193.    2145. o
 -12   2  -6   87907.   97975.    7305. o
 -12   4  16    1945.    4214.    3218. <
 -12   4  15    2112.    3592.    2855. <
 -12   4  14  361902.  374550.   15953. o
 -12   4  13     438.    1578.    1909. <
 -12   4  12    6618.    7473.    3580. <
 -12   4  11    2440.    1684.    1756. <
 -12   4  10   59032.   55611.    4894. o
 -12   4   9    5220.    2436.    1870. <
 -12   4   8  508079.  509228.   11146. o
 -12   4   7    2733.    3710.    1485. <
 -12   4   6  122080.  125663.    3713. o
 -12   4   5    2153.    6111.    1363. o
 -12   4   4  158082.  164596.    4064. o
 -12   4   3    1229.    7039.    1774. o
 -12   4   2  175425.  189857.    5514. o
 -12   4   1    3896.    6673.    1894. o
 -12   4   0  137422.  135891.    5108. o
 -12   4  -1    6304.    7270.    2015. o
 -12   4  -2  143389.  143235.    5531. o
 -12   4  -3    1978.    2818.    1702. <
 -12   4  -4    8680.   11162.    2328. o
 -12   4  -5     618.    2907.    1665. <
 -12   6  16    4357.    3002.    2787. <
 -12   6  15    2740.    2264.    2567. <
 -12   6  14  238284.  263757.   14488. o
 -12   6  13     882.    1366.    1798. <
 -12   6  12   14366.   11291.    3472. o
 -12   6  11    4222.    4489.    2552. <
 -12   6  10   20123.   20499.    3719. o
 -12   6   9    8009.    7763.    2027. o
 -12   6   8  340370.  327595.    9733. o
 -12   6   7    4230.    4882.    1713. <
 -12   6   6   75508.   74237.    3953. o
 -12   6   5    5076.    6348.    1478. o
 -12   6   4  146988.  153337.    4296. o
 -12   6   3    2299.    4564.    1408. o
 -12   6   2  124116.  127397.    4526. o
 -12   6   1    6973.    8167.    1819. o
 -12   6   0  108310.  111103.    4983. o
 -12   6  -1   12230.   12055.    1989. o
 -12   6  -2  119930.  107041.    4658. o
 -12   6  -3    5265.    2519.    1534. <
 -12   6  -4    4216.     973.    1104. <
 -12   8  15    3804.    3513.    3176. <
 -12   8  14  169667.  189946.   13130. o
 -12   8  13    1430.    6673.    3828. <
 -12   8  12    3834.    6029.    3716. <
 -12   8  11    6429.    4902.    2849. <
 -12   8  10   26144.   27834.    4314. o
 -12   8   9    9218.   11730.    3291. o
 -12   8   8  229858.  222446.    9589. o
 -12   8   7    6896.    8768.    2782. <
 -12   8   6   57886.   51487.    4800. o
 -12   8   5    6432.    4120.    1480. <
 -12   8   4   76468.   68662.    3393. o
 -12   8   3    2796.    1733.    1314. <
 -12   8   2  108797.   95116.    3952. o
 -12   8   1   10302.    8776.    1706. o
 -12   8   0   84291.   72782.    3636. o
 -12   8  -1   18862.   20656.    2182. o
 -12   8  -2   76897.   66345.    3524. o
 -12   8  -3    7484.    9194.    2009. o
 -12  10  13    1245.    6484.    4121. <
 -12  10  12    4364.    9043.    4620. <
 -12  10  11    8363.   13610.    5158. <
 -12  10  10   28384.   26734.    4670. o
 -12  10   9    9487.    5682.    3000. <
 -12  10   8  114461.   98521.    7303. o
 -12  10   7    5481.    6287.    2821. <
 -12  10   6   36338.   32709.    4439. o
 -12  10   5    8253.    7837.    2980. <
 -12  10   4   75353.   65264.    3590. o
 -12  10   3    3132.    2553.    1439. <
 -12  10   2   49274.   40615.    3280. o
 -12  10   1    8924.    8538.    1789. o
 -12  10   0   68652.   59595.    3549. o
 -12  10  -1   18777.   19911.    2364. o
 -12  10  -2   40723.   36454.    4069. o
 -12  12  10   38823.   38218.    7254. o
 -12  12   9    6206.    5867.    3918. <
 -12  12   8   79185.   64635.    6646. o
 -12  12   7    4004.    3450.    2714. <
 -12  12   6   25721.   20423.    4346. o
 -12  12   5    8898.    6805.    3061. <
 -12  12   4   38424.   30395.    4694. o
 -12  12   3    1672.    2857.    1661. <
 -12  12   2   46530.   38628.    3519. o
 -12  12   1    6996.    4791.    1992. <
 -13   1  14   22111.   33231.    5893. o
 -13   1  13     846.    6852.    3589. <
 -13   1  12   15712.   19052.    4586. o
 -13   1  11    4666.    7455.    3316. <
 -13   1  10    3256.    5663.    3008. <
 -13   1   9    2956.    4142.    1988. <
 -13   1   8   28992.   26654.    2390. o
 -13   1   7     339.     825.     835. <
 -13   1   6     897.     586.     689. <
 -13   1   5    2085.    2608.    1230. <
 -13   1   4    2186.    3060.    1520. <
 -13   1   3    3720.    5363.    1703. <
 -13   1   2   70950.   90709.    4017. o
 -13   1   1    1417.    4822.    1731. <
 -13   1   0   18435.   31351.    2822. o
 -13   1  -1     651.    7925.    1991. o
 -13   1  -2    1390.    6837.    2031. o
 -13   1  -3      99.    8610.    2171. o
 -13   1  -4   44762.   62907.    4087. o
 -13   1  -5    1037.    7839.    3063. <
 -13   3  16    1082.    6558.    3945. <
 -13   3  15   10103.   15647.    4666. o
 -13   3  14   19103.   19658.    4874. o
 -13   3  13     927.    3767.    2859. <
 -13   3  12   11937.   11842.    3661. <
 -13   3  11   13466.    8227.    3544. <
 -13   3  10    2384.    1120.    1315. <
 -13   3   9   22521.   21843.    3324. o
 -13   3   8   29898.   28466.    2598. o
 -13   3   7    8532.    9245.    1813. o
 -13   3   6     723.    2100.    1390. <
 -13   3   5    9461.    8408.    1764. o
 -13   3   4    2784.    6710.    1757. o
 -13   3   3   12665.   13280.    2055. o
 -13   3   2   58208.   72184.    3657. o
 -13   3   1   11531.   15894.    2217. o
 -13   3   0   14676.   20107.    2499. o
 -13   3  -1    3827.    6303.    1945. <
 -13   3  -2    1206.    4053.    1807. <
 -13   3  -3    5198.   11360.    2394. o
 -13   3  -4   33674.   43205.    3604. o
 -13   5  16    1397.    3800.    3160. <
 -13   5  15   14448.   11185.    4402. <
 -13   5  14   18444.   20091.    4971. o
 -13   5  13     984.    2243.    2410. <
 -13   5  12    9071.    6987.    3582. <
 -13   5  11   25846.   23591.    3969. o
 -13   5  10     740.    1013.    1234. <
 -13   5   9   65979.   63627.    3851. o
 -13   5   8   27652.   28535.    2732. o
 -13   5   7   15715.   15327.    2242. o
 -13   5   6     606.    3843.    1310. <
 -13   5   5    9842.    9709.    1649. o
 -13   5   4    1519.    6190.    1675. o
 -13   5   3   38874.   40035.    2804. o
 -13   5   2   50541.   61713.    3707. o
 -13   5   1   18490.   21414.    2610. o
 -13   5   0   11912.   13838.    2335. o
 -13   5  -1   11711.    8264.    2044. o
 -13   5  -2    1593.     934.    1104. <
 -13   5  -3    2277.    1342.    1356. <
 -13   5  -4   28866.   34842.    4796. o
 -13   7  15   32171.   32892.    6765. o
 -13   7  14   16068.   14596.    5157. <
 -13   7  13     886.    2522.    2621. <
 -13   7  12    5263.    6475.    3095. <
 -13   7  11   40644.   43836.    5127. o
 -13   7  10     364.    2823.    2236. <
 -13   7   9   93791.   94734.    5009. o
 -13   7   8   25028.   24380.    2882. o
 -13   7   7   34521.   33596.    3136. o
 -13   7   6     138.    1288.    1284. <
 -13   7   5   16322.   11233.    1880. o
 -13   7   4     396.     826.     902. <
 -13   7   3   57296.   56605.    3438. o
 -13   7   2   40454.   40210.    3083. o
 -13   7   1   44325.   41806.    3127. o
 -13   7   0    7964.    8292.    1932. o
 -13   7  -1   17661.   13276.    2196. o
 -13   7  -2    2632.     814.    1007. <
 -13   7  -3   12498.    7139.    2808. <
 -13   9  13    2201.    7240.    4464. <
 -13   9  12    1459.    7854.    4357. <
 -13   9  11   62256.   63055.    6412. o
 -13   9  10    1510.    3634.    2530. <
 -13   9   9  101379.   95175.    7129. o
 -13   9   8   18954.   19014.    3830. o
 -13   9   7   29274.   28184.    3209. o
 -13   9   6      23.    1777.    1531. <
 -13   9   5   24134.   16751.    2715. o
 -13   9   4    1750.    2627.    1410. <
 -13   9   3   68591.   63598.    3840. o
 -13   9   2   25281.   30015.    2860. o
 -13   9   1   51892.   49593.    3172. o
 -13   9   0    3771.    5514.    1674. o
 -13   9  -1   18039.   12625.    2404. o
 -13  11  10    2576.    2757.    2598. <
 -13  11   9   94372.   88447.    7616. o
 -13  11   8   15793.   13921.    3873. o
 -13  11   7   31862.   29401.    4625. o
 -13  11   6      98.    1692.    1846. <
 -13  11   5   23532.   14618.    2909. o
 -13  11   4    2153.    2889.    1678. <
 -13  11   3   63851.   51769.    3976. o
 -13  11   2   14803.   12531.    2357. o
 -13  11   1   51012.   40505.    6743. o
 -13  11   0    1717.    2222.    2457. <
 -14   0  10   23703.   28966.    5253. o
 -14   0   8   49008.   51620.    4410. o
 -14   0   6  288236.  286334.    7612. o
 -14   0   4   62243.   58984.    5114. o
 -14   0   2  158718.  180576.    8423. o
 -14   0   0   40696.   41516.    4615. o
 -14   0  -2   37592.   49146.    5133. o
 -14   2  14    2000.   11355.    4363. <
 -14   2  13    1437.    4138.    2973. <
 -14   2  12  382573.  433437.   16428. o
 -14   2  11     183.    2691.    2441. <
 -14   2  10   17137.   21136.    4517. o
 -14   2   9     238.    1751.    1581. <
 -14   2   8   47055.   44472.    3114. o
 -14   2   7     915.    4030.    1609. <
 -14   2   6  300806.  296644.    5871. o
 -14   2   5    1258.    1262.    1278. <
 -14   2   4   53951.   58595.    3516. o
 -14   2   3    1312.    4802.    1959. <
 -14   2   2  139156.  141643.    5309. o
 -14   2   1     260.    2838.    1778. <
 -14   2   0   58758.   63715.    3898. o
 -14   2  -1     645.    5746.    1979. <
 -14   2  -2   49424.   54168.    3909. o
 -14   2  -3    1778.    9750.    3241. <
 -14   4  15    3439.    6570.    3891. <
 -14   4  14    1111.    3824.    3050. <
 -14   4  13    3267.    3435.    2881. <
 -14   4  12  321880.  342676.   15453. o
 -14   4  11     291.    1704.    1818. <
 -14   4  10    9154.    5487.    2577. <
 -14   4   9     870.    2988.    2158. <
 -14   4   8   56805.   54786.    3550. o
 -14   4   7    2613.    2642.    1532. <
 -14   4   6  249970.  248047.    5558. o
 -14   4   5    2879.    6985.    1780. o
 -14   4   4   39421.   38706.    2818. o
 -14   4   3    4518.    4566.    2004. <
 -14   4   2  140677.  148023.    5510. o
 -14   4   1     484.    2918.    1800. <
 -14   4   0   33702.   30596.    3130. o
 -14   4  -1    1398.    3275.    1896. <
 -14   4  -2   33520.   31325.    3318. o
 -14   6  14    1761.    2858.    2957. <
 -14   6  13    4808.    4300.    3477. <
 -14   6  12  263077.  280244.   11732. o
 -14   6  11     323.    1670.    1797. <
 -14   6  10    6075.    5304.    2760. <
 -14   6   9    1297.    2035.    1541. <
 -14   6   8   32012.   28038.    3047. o
 -14   6   7    3819.    4215.    1774. <
 -14   6   6  213515.  204473.    6642. o
 -14   6   5    5138.    7073.    1668. o
 -14   6   4   26718.   24460.    2591. o
 -14   6   3    9302.   12276.    2099. o
 -14   6   2   94259.   84238.    4276. o
 -14   6   1    1160.    1676.    1380. <
 -14   6   0   52356.   48345.    3475. o
 -14   6  -1    2410.     703.     907. <
 -14   8  13    6660.   10261.    4769. <
 -14   8  12  149835.  141778.    9247. o
 -14   8  11     420.    3120.    2486. <
 -14   8  10    5244.    4070.    2065. <
 -14   8   9    2428.    4434.    2062. <
 -14   8   8   28174.   26311.    3181. o
 -14   8   7    5572.    5078.    2015. <
 -14   8   6  130668.  117281.    5579. o
 -14   8   5    8063.    8115.    2021. o
 -14   8   4   22168.   16874.    2421. o
 -14   8   3   14384.   13938.    2328. o
 -14   8   2   71218.   64079.    3957. o
 -14   8   1    2286.    2858.    1932. <
 -14   8   0   28980.   25242.    3476. o
 -14  10  10    2322.    3575.    2800. <
 -14  10   9    4115.    4941.    2395. <
 -14  10   8   26821.   19849.    3217. o
 -14  10   7    5486.    4457.    2220. <
 -14  10   6   91030.   76122.    4958. o
 -14  10   5    7674.   10456.    2626. o
 -14  10   4   19015.   15639.    2549. o
 -14  10   3   14732.   16871.    2621. o
 -14  10   2   39435.   25984.    5945. o
 -15   1  12   13178.   20362.    4925. o
 -15   1  11     219.    5209.    3224. <
 -15   1  10    8540.   13631.    4063. o
 -15   1   9    1669.    3873.    2171. <
 -15   1   8    1239.    2670.    1583. <
 -15   1   7     948.    2993.    1332. <
 -15   1   6   46717.   51106.    3476. o
 -15   1   5    1122.    2503.    1552. <
 -15   1   4    1657.    3459.    1704. <
 -15   1   3     131.    5592.    1878. <
 -15   1   2     527.    5384.    1937. <
 -15   1   1     438.    7333.    2075. o
 -15   1   0   53581.   73334.    4243. o
 -15   1  -1    1149.    9452.    3204. <
 -15   3  14     432.    2702.    2640. <
 -15   3  13    7682.    6071.    3605. <
 -15   3  12   12516.   11966.    4082. <
 -15   3  11     697.    2130.    2198. <
 -15   3  10    7495.    8368.    2807. <
 -15   3   9    8577.    8368.    2613. <
 -15   3   8    1042.    2572.    1580. <
 -15   3   7   14104.   12063.    2128. o
 -15   3   6   40603.   38016.    3840. o
 -15   3   5    9814.   10588.    1953. o
 -15   3   4     921.    2310.    1662. <
 -15   3   3    3302.    2706.    1664. <
 -15   3   2     279.    2955.    1801. <
 -15   3   1    2893.    5696.    1966. <
 -15   3   0   42961.   61719.    4108. o
 -15   5  13   19138.   16519.    4900. o
 -15   5  12   11664.    8703.    4298. <
 -15   5  11    3523.    3108.    2478. <
 -15   5  10    5553.    4718.    2644. <
 -15   5   9   13154.    9224.    2149. o
 -15   5   8     443.    1519.    1400. <
 -15   5   7   24484.   21203.    2701. o
 -15   5   6   33467.   38946.    2664. o
 -15   5   5   19118.   22399.    2479. o
 -15   5   4     689.    2145.    1458. <
 -15   5   3    4779.    6428.    1861. o
 -15   5   2     486.    2748.    1773. <
 -15   5   1    9794.    6719.    2228. <
 -15   7  13   30894.   17629.    6971. <
 -15   7  12    9578.    8815.    3647. <
 -15   7  11    3938.    2865.    2634. <
 -15   7  10    3228.    3533.    2423. <
 -15   7   9   24488.   21752.    3043. o
 -15   7   8     109.    2973.    1846. <
 -15   7   7   52658.   50962.    3858. o
 -15   7   6   24172.   25461.    2947. o
 -15   7   5   33748.   34118.    3057. o
 -15   7   4     406.    1422.    1357. <
 -15   7   3    8262.    4071.    1926. <
 -15   7   2    1103.     974.    1100. <
 -15   9  10     758.    2386.    1966. <
 -15   9   9   31787.   24779.    3461. o
 -15   9   8    1096.    2691.    1925. <
 -15   9   7   46026.   41217.    3960. o
 -15   9   6   15418.   15845.    2725. o
 -15   9   5   34642.   30850.    4024. o
 -15   9   4     207.    4205.    2549. <
 -16   0   8   19342.   18216.    4696. o
 -16   0   6   73705.   82814.    6331. o
 -16   0   4  114411.  124008.    7607. o
 -16   0   2   22438.   23000.    4074. o
 -16   2  13     648.    7751.    3926. <
 -16   2  12    7633.   11773.    4506. <
 -16   2  11    1313.    4801.    3166. <
 -16   2  10  230701.  245046.   12796. o
 -16   2   9     643.    2270.    1974. <
 -16   2   8   11331.    7668.    2027. o
 -16   2   7     570.    7432.    2320. <
 -16   2   6   69487.   70863.    3806. o
 -16   2   5     363.    4147.    2006. <
 -16   2   4  104704.  103409.    4968. o
 -16   2   3     864.    4870.    2091. <
 -16   2   2   20269.   23374.    2924. o
 -16   4  13    1205.    2628.    2653. <
 -16   4  12    2782.    5096.    3461. <
 -16   4  11    3223.    1915.    1954. <
 -16   4  10  221968.  216924.    9783. o
 -16   4   9    1251.    2016.    2125. <
 -16   4   8    8238.    6122.    2015. <
 -16   4   7    1790.     813.    1012. <
 -16   4   6   71352.   65589.    3902. o
 -16   4   5     985.    7084.    2598. <
 -16   4   4  110561.   98256.    6067. o
 -16   4   3    1801.    4249.    2108. <
 -16   4   2   15847.   21568.    4196. o
 -16   6  12    8851.    5337.    4149. <
 -16   6  11    5217.    6811.    3158. <
 -16   6  10  163836.  154462.    8902. o
 -16   6   9    2024.    3798.    2316. <
 -16   6   8    5296.    3169.    1867. <
 -16   6   7    3407.    3817.    1935. <
 -16   6   6   42458.   40683.    4172. o
 -16   6   5    1445.    3267.    1792. <
 -16   6   4   83100.   71555.    4310. o
 -16   6   3    3700.    8782.    3481. <
 -16   8   9    3371.    6375.    2660. <
 -16   8   8    4082.    3718.    2288. <
 -16   8   7    4525.    7312.    2628. <
 -17   1  11    1953.   11263.    4551. <
 -17   1  10   18162.   27228.    5754. o
 -17   1   9     573.    7176.    2741. <
 -17   1   8    2909.    4623.    2261. <
 -17   1   7    1029.    5132.    1863. <
 -17   1   6     881.    6305.    2084. <
 -17   1   5     912.    8192.    2192. o
 -17   1   4   45892.   72394.    4342. o
 -17   3  11    4506.    5871.    3593. <
 -17   3  10   16886.   17315.    3567. o
 -17   3   9    2331.    3312.    2228. <
 -17   3   8    3171.    3185.    2220. <
 -17   3   7    2629.    2667.    2119. <
 -17   3   6     379.    4464.    1913. <
 -17   3   5    3316.    6008.    2094. <
 -17   5  11   18393.   14157.    5542. <
 -17   5  10   14722.   12799.    3436. o
 -17   5   9    6204.    4888.    2087. <
 -17   5   8    2617.    2436.    1811. <
 -17   5   6     141.    3605.    2554. <
 -17   5   5   11154.   17844.    4004. o
 -18   2  10   13958.   17376.    5113. o
 -18   2   9     759.    4662.    3692. <

loop_
 _twin_refln_datum_id
 _twin_refln_individual_id
 _twin_refln_index_h
 _twin_refln_index_k
 _twin_refln_index_l
 _twin_refln_F_squared_calc
 _twin_refln_F_squared_meas
 _twin_refln_F_squared_sigma
 _twin_refln_include_status
